# Supplementary material for: Human pluripotent stem cell-derived DDX4 and KRT-8 positive cells participate in ovarian follicle-like structure formation
Source: iScience. 2020 Dec 29;24(1):102003. doi: 10.1016/j.isci.2020.102003 (PMC7811146; doi:10.1016/j.isci.2020.102003)
Supplement: File S1. Gene clusters, related to figure 1 [file mmc2.xlsx]

## Sheet: H9 ABR+ vs ABR-
Catalog	ID	Description	GeneRatio	BgRatio	pvalue	p.adjust	qvalue	geneID	Count
BP	GO:0008150	biological_process	3172/3172	16536/18679	7.19648e-186	5.29589e-182	3.43386e-182	ADA/CDH2/CDH3/TANK/ZGLP1/ZNF730/ZNF316/FOXO6/KCNJ18/HDAC5/SH2B3/CDH4/HCN4/FRAT1/TROAP/CHAF1A/CDH6/SH2D3C/SH2D3A/APELA/KRBOX1/DCDC5/CDH10/TMEM265/CDH11/UST/ARPC5/ACTR3/ADAM8/TSPAN2/ARPC2/FEM1B/CDH13/RASGRP1/LRPPRC/FRY/CDH15/OPTN/CDH16/CLEC3A/SUGP2/ADGRG2/MBNL2/ABI2/CEBPZ/RASA4/AASS/CDH18/CHST4/CDK2/LHFPL2/TSHZ1/ADAM10/EIF1/CDK6/KLRG1/CDK7/LRRC17/RASGRP2/GPHN/HRSP12/SPRY1/CDKN1A/IRX5/RAMP1/FSTL3/NE…	3172
BP	GO:0009987	cellular process	2938/3172	14859/18679	5.0421e-107	1.85524e-103	1.20294e-103	ADA/CDH2/CDH3/TANK/ZGLP1/ZNF730/ZNF316/FOXO6/KCNJ18/HDAC5/SH2B3/CDH4/HCN4/FRAT1/CHAF1A/CDH6/SH2D3C/SH2D3A/APELA/KRBOX1/DCDC5/CDH10/CDH11/UST/ARPC5/ACTR3/ADAM8/TSPAN2/ARPC2/FEM1B/CDH13/RASGRP1/LRPPRC/FRY/CDH15/OPTN/SUGP2/ADGRG2/MBNL2/ABI2/CEBPZ/RASA4/AASS/CDH18/CHST4/CDK2/TSHZ1/ADAM10/EIF1/CDK6/KLRG1/CDK7/LRRC17/RASGRP2/GPHN/HRSP12/SPRY1/CDKN1A/IRX5/RAMP1/FSTL3/NET1/EFS/CDKN1C/SIGMAR1/CDKN2A/APC2/…	2938
BP	GO:0044699	single-organism process	2720/3172	13399/18679	5.69955e-92	1.3981e-88	9.06528e-89	ADA/CDH2/CDH3/TANK/ZGLP1/FOXO6/KCNJ18/HDAC5/SH2B3/CDH4/HCN4/FRAT1/CHAF1A/CDH6/SH2D3C/SH2D3A/APELA/DCDC5/CDH10/CDH11/UST/ARPC5/ACTR3/ADAM8/TSPAN2/ARPC2/FEM1B/CDH13/RASGRP1/LRPPRC/FRY/CDH15/OPTN/CLEC3A/ADGRG2/ABI2/RASA4/AASS/CDH18/CHST4/CDK2/TSHZ1/ADAM10/CDK6/KLRG1/CDK7/LRRC17/RASGRP2/GPHN/HRSP12/SPRY1/CDKN1A/IRX5/RAMP1/FSTL3/NET1/EFS/CDKN1C/SIGMAR1/CDKN2A/APC2/CDKN2B/RTN3/NMUR1/TNIP1/LAMC3/TRIM22/…	2720
BP	GO:0032502	developmental process	1427/3172	5679/18679	2.56949e-81	4.33126e-78	2.80839e-78	ADA/CDH2/CDH3/ZGLP1/FOXO6/HDAC5/SH2B3/CDH4/FRAT1/APELA/CDH11/ARPC5/ACTR3/ADAM8/TSPAN2/ARPC2/FEM1B/CDH13/RASGRP1/FRY/CDH15/CLEC3A/RASA4/CDK2/TSHZ1/ADAM10/CDK6/LRRC17/GPHN/HRSP12/SPRY1/CDKN1A/IRX5/RAMP1/FSTL3/NET1/CDKN1C/SIGMAR1/CDKN2A/APC2/CDKN2B/LAMC3/CDO1/KLF2/CITED2/SEMA3A/SCML2/MYL12B/DLC1/NDRG1/MYL9/CPQ/MYCNOS/YAP1/SPON2/OLFM1/CDX1/CDX2/MAD2L2/CDX4/MERTK/CAP1/CEBPA/SEMA6C/SEMA4D/CEBPB/SEMA3C/…	1427
BP	GO:0044767	single-organism developmental process	1411/3172	5595/18679	2.94283e-81	4.33126e-78	2.80839e-78	ADA/CDH2/CDH3/ZGLP1/FOXO6/HDAC5/SH2B3/CDH4/FRAT1/APELA/CDH11/ARPC5/ACTR3/ADAM8/TSPAN2/ARPC2/FEM1B/CDH13/RASGRP1/FRY/CDH15/CLEC3A/RASA4/CDK2/TSHZ1/ADAM10/CDK6/LRRC17/GPHN/HRSP12/SPRY1/CDKN1A/IRX5/RAMP1/FSTL3/NET1/CDKN1C/SIGMAR1/CDKN2A/APC2/CDKN2B/LAMC3/CDO1/KLF2/CITED2/SEMA3A/MYL12B/DLC1/NDRG1/MYL9/CPQ/MYCNOS/YAP1/SPON2/OLFM1/CDX1/CDX2/MAD2L2/CDX4/MERTK/CAP1/CEBPA/SEMA6C/SEMA4D/CEBPB/SEMA3C/DEAF1/…	1411
BP	GO:0007275	multicellular organismal development	1256/3172	4795/18679	1.02345e-80	1.11406e-77	7.22355e-78	ADA/CDH2/CDH3/ZGLP1/FOXO6/HDAC5/SH2B3/CDH4/FRAT1/APELA/CDH11/ARPC5/ACTR3/ADAM8/TSPAN2/ARPC2/FEM1B/CDH13/RASGRP1/FRY/CLEC3A/RASA4/CDK2/TSHZ1/ADAM10/CDK6/LRRC17/GPHN/HRSP12/SPRY1/CDKN1A/IRX5/RAMP1/FSTL3/CDKN1C/SIGMAR1/CDKN2A/APC2/CDKN2B/LAMC3/CDO1/KLF2/CITED2/SEMA3A/MYL12B/DLC1/NDRG1/MYL9/MYCNOS/YAP1/SPON2/OLFM1/CDX1/CDX2/MAD2L2/CDX4/MERTK/CAP1/CEBPA/SEMA6C/SEMA4D/CEBPB/SEMA3C/DEAF1/NEBL/CEBPE/BATF…	1256
BP	GO:0048856	anatomical structure development	1300/3172	5022/18679	1.05971e-80	1.11406e-77	7.22355e-78	ADA/CDH2/CDH3/ZGLP1/FOXO6/HDAC5/SH2B3/CDH4/FRAT1/APELA/CDH11/ARPC5/ACTR3/ADAM8/TSPAN2/ARPC2/FEM1B/CDH13/RASGRP1/FRY/CDH15/CLEC3A/RASA4/CDK2/TSHZ1/ADAM10/CDK6/LRRC17/GPHN/HRSP12/SPRY1/CDKN1A/IRX5/RAMP1/FSTL3/NET1/CDKN1C/SIGMAR1/CDKN2A/CDKN2B/LAMC3/CDO1/KLF2/CITED2/SEMA3A/SCML2/MYL12B/DLC1/NDRG1/MYL9/CPQ/YAP1/SPON2/OLFM1/CDX1/CDX2/MAD2L2/CDX4/MERTK/CAP1/CEBPA/SEMA6C/SEMA4D/CEBPB/SEMA3C/DEAF1/NEBL/C…	1300
BP	GO:0048731	system development	1142/3172	4242/18679	5.24339e-79	4.82326e-76	3.1274e-76	ADA/CDH2/CDH3/FOXO6/HDAC5/SH2B3/CDH4/APELA/CDH11/ARPC5/ACTR3/ADAM8/TSPAN2/ARPC2/FEM1B/CDH13/RASGRP1/FRY/CLEC3A/RASA4/CDK2/TSHZ1/ADAM10/CDK6/LRRC17/GPHN/HRSP12/SPRY1/CDKN1A/IRX5/RAMP1/FSTL3/CDKN1C/SIGMAR1/CDKN2A/CDKN2B/LAMC3/CDO1/KLF2/CITED2/SEMA3A/MYL12B/DLC1/NDRG1/MYL9/YAP1/SPON2/OLFM1/CDX1/CDX2/MAD2L2/CDX4/MERTK/CAP1/CEBPA/SEMA6C/SEMA4D/CEBPB/SEMA3C/DEAF1/NEBL/CEBPE/BATF/HTATIP2/DPYSL4/TACC2/PD…	1142
BP	GO:0065007	biological regulation	2362/3172	11192/18679	6.7927e-79	5.55416e-76	3.60132e-76	ADA/CDH2/CDH3/TANK/ZGLP1/ZNF730/ZNF316/FOXO6/KCNJ18/HDAC5/SH2B3/CDH4/HCN4/FRAT1/CDH6/SH2D3C/SH2D3A/APELA/KRBOX1/DCDC5/ARPC5/ACTR3/ADAM8/TSPAN2/ARPC2/FEM1B/CDH13/RASGRP1/LRPPRC/CDH15/OPTN/ADGRG2/MBNL2/ABI2/CEBPZ/RASA4/CDK2/TSHZ1/ADAM10/EIF1/CDK6/KLRG1/CDK7/LRRC17/RASGRP2/HRSP12/SPRY1/CDKN1A/IRX5/RAMP1/FSTL3/NET1/EFS/CDKN1C/SIGMAR1/CDKN2A/APC2/CDKN2B/NMUR1/TNIP1/TRIM22/CDO1/KLF2/CITED2/SEMA3A/IRF9/…	2362
BP	GO:0044763	single-organism cellular process	2502/3172	12152/18679	9.58131e-77	7.05088e-74	4.5718e-74	ADA/CDH2/CDH3/TANK/ZGLP1/FOXO6/KCNJ18/HDAC5/SH2B3/CDH4/HCN4/FRAT1/CHAF1A/CDH6/SH2D3C/SH2D3A/APELA/DCDC5/CDH10/CDH11/UST/ARPC5/ACTR3/ADAM8/TSPAN2/ARPC2/FEM1B/CDH13/RASGRP1/LRPPRC/FRY/CDH15/OPTN/ADGRG2/ABI2/RASA4/AASS/CDH18/CHST4/CDK2/ADAM10/CDK6/KLRG1/CDK7/LRRC17/RASGRP2/GPHN/HRSP12/SPRY1/CDKN1A/IRX5/RAMP1/FSTL3/NET1/EFS/CDKN1C/SIGMAR1/CDKN2A/APC2/CDKN2B/RTN3/NMUR1/TNIP1/LAMC3/TRIM22/CDO1/KLF2/CIT…	2502
BP	GO:0050789	regulation of biological process	2260/3172	10655/18679	5.44976e-73	3.64589e-70	2.36399e-70	ADA/CDH2/CDH3/TANK/ZGLP1/ZNF730/ZNF316/FOXO6/KCNJ18/HDAC5/SH2B3/CDH4/HCN4/FRAT1/CDH6/SH2D3C/SH2D3A/APELA/KRBOX1/DCDC5/ARPC5/ACTR3/ADAM8/TSPAN2/ARPC2/FEM1B/CDH13/RASGRP1/LRPPRC/CDH15/OPTN/ADGRG2/MBNL2/ABI2/CEBPZ/RASA4/CDK2/TSHZ1/ADAM10/EIF1/CDK6/KLRG1/CDK7/LRRC17/RASGRP2/HRSP12/SPRY1/CDKN1A/IRX5/RAMP1/FSTL3/NET1/EFS/CDKN1C/SIGMAR1/CDKN2A/APC2/CDKN2B/NMUR1/TNIP1/TRIM22/KLF2/CITED2/SEMA3A/IRF9/SCML2…	2260
BP	GO:0044707	single-multicellular organism process	1556/3172	6675/18679	2.62973e-64	1.61268e-61	1.04566e-61	ADA/CDH2/CDH3/ZGLP1/FOXO6/HDAC5/SH2B3/CDH4/HCN4/FRAT1/APELA/CDH11/ARPC5/ACTR3/ADAM8/TSPAN2/ARPC2/FEM1B/CDH13/RASGRP1/FRY/OPTN/CLEC3A/RASA4/CDK2/TSHZ1/ADAM10/CDK6/LRRC17/RASGRP2/GPHN/HRSP12/SPRY1/CDKN1A/IRX5/RAMP1/FSTL3/CDKN1C/SIGMAR1/CDKN2A/APC2/CDKN2B/NMUR1/LAMC3/CDO1/KLF2/CITED2/SEMA3A/IRF9/MYL12B/DLC1/ATP8A1/NDRG1/MYL9/MYCNOS/YAP1/SPON2/OLFM1/CDX1/CDX2/MAD2L2/CDX4/MERTK/CAP1/CEBPA/SEMA6C/SEMA4…	1556
BP	GO:0050794	regulation of cellular process	2147/3172	10129/18679	3.5101e-64	1.89822e-61	1.23081e-61	ADA/CDH2/CDH3/TANK/ZGLP1/ZNF730/ZNF316/FOXO6/KCNJ18/HDAC5/SH2B3/CDH4/HCN4/FRAT1/CDH6/SH2D3C/SH2D3A/APELA/KRBOX1/DCDC5/ARPC5/ACTR3/ADAM8/TSPAN2/ARPC2/FEM1B/CDH13/RASGRP1/LRPPRC/CDH15/OPTN/ADGRG2/MBNL2/ABI2/CEBPZ/RASA4/CDK2/TSHZ1/ADAM10/EIF1/CDK6/KLRG1/CDK7/LRRC17/RASGRP2/HRSP12/SPRY1/CDKN1A/IRX5/RAMP1/FSTL3/NET1/EFS/CDKN1C/SIGMAR1/CDKN2A/APC2/CDKN2B/NMUR1/TNIP1/TRIM22/KLF2/CITED2/SEMA3A/IRF9/SCML2…	2147
BP	GO:0048518	positive regulation of biological process	1299/3172	5285/18679	3.61124e-64	1.89822e-61	1.23081e-61	ADA/CDH2/CDH3/TANK/ZGLP1/FOXO6/HDAC5/SH2B3/CDH4/FRAT1/SH2D3C/SH2D3A/ARPC5/ACTR3/ADAM8/ARPC2/CDH13/RASGRP1/CDH15/OPTN/ABI2/CEBPZ/RASA4/CDK2/ADAM10/CDK6/CDK7/RASGRP2/SPRY1/CDKN1A/RAMP1/FSTL3/NET1/CDKN1C/CDKN2A/APC2/CDKN2B/NMUR1/TNIP1/TRIM22/KLF2/CITED2/SEMA3A/DLC1/ATP8A1/NDRG1/MYCNOS/YAP1/SPON2/OLFM1/CDX1/CDX2/MAD2L2/CDX4/MERTK/CAP1/CREB3/CEBPA/SEMA4D/CEBPB/DEAF1/CEBPE/BATF/SORBS1/SH2B2/POLR3G/LEFT…	1299
BP	GO:0009653	anatomical structure morphogenesis	776/3172	2700/18679	6.16375e-62	3.02394e-59	1.96072e-59	ADA/CDH2/FOXO6/HDAC5/CDH4/APELA/CDH11/ARPC5/ACTR3/ADAM8/ARPC2/FEM1B/CDH13/RASGRP1/FRY/RASA4/TSHZ1/ADAM10/SPRY1/IRX5/RAMP1/NET1/CDKN1C/LAMC3/KLF2/CITED2/SEMA3A/SCML2/MYL12B/DLC1/MYL9/YAP1/SPON2/OLFM1/CDX1/CDX2/MAD2L2/CDX4/MERTK/CAP1/SEMA6C/SEMA4D/CEBPB/SEMA3C/DEAF1/NEBL/HTATIP2/DPYSL4/PDLIM5/MYL12A/LEFTY1/SPINT2/DLL3/ADCY1/NRG3/WASF3/PPP1R13L/EHD1/VAX1/LECT1/CIT/RCAN3/CDC42EP1/CHI3L1/CHN1/PACSIN2/…	776
BP	GO:0032501	multicellular organismal process	1583/3172	6923/18679	2.61315e-59	1.20189e-56	7.79304e-57	ADA/CDH2/CDH3/ZGLP1/FOXO6/HDAC5/SH2B3/CDH4/HCN4/FRAT1/APELA/CDH11/ARPC5/ACTR3/ADAM8/TSPAN2/ARPC2/FEM1B/CDH13/RASGRP1/FRY/OPTN/CLEC3A/ADGRG2/RASA4/CDK2/TSHZ1/ADAM10/CDK6/LRRC17/RASGRP2/GPHN/HRSP12/SPRY1/CDKN1A/IRX5/RAMP1/FSTL3/CDKN1C/SIGMAR1/CDKN2A/APC2/CDKN2B/NMUR1/LAMC3/CDO1/KLF2/CITED2/SEMA3A/IRF9/MYL12B/DLC1/ATP8A1/NDRG1/MYL9/WFDC2/MYCNOS/YAP1/SPON2/OLFM1/CDX1/CDX2/MAD2L2/CDX4/MERTK/CAP1/CEBPA…	1583
BP	GO:0030154	cell differentiation	967/3172	3684/18679	7.62825e-58	3.30214e-55	2.14111e-55	ADA/CDH2/CDH3/ZGLP1/FOXO6/HDAC5/SH2B3/CDH4/CDH11/ARPC5/ACTR3/ADAM8/TSPAN2/ARPC2/FEM1B/RASGRP1/FRY/CDH15/RASA4/ADAM10/CDK6/LRRC17/SPRY1/CDKN1A/IRX5/FSTL3/NET1/CDKN1C/CDKN2A/APC2/CDKN2B/LAMC3/KLF2/CITED2/SEMA3A/MYL12B/NDRG1/MYL9/YAP1/SPON2/OLFM1/CDX1/CDX2/MAD2L2/CDX4/MERTK/CAP1/CEBPA/SEMA6C/SEMA4D/CEBPB/SEMA3C/DEAF1/NEBL/CEBPE/BATF/HTATIP2/DPYSL4/TACC2/PDLIM5/MYL12A/GAS2L1/LEFTY1/SPINT2/CES1/CSPG5/…	967
BP	GO:0048869	cellular developmental process	1009/3172	3943/18679	6.7496e-55	2.75946e-52	1.78924e-52	ADA/CDH2/CDH3/ZGLP1/FOXO6/HDAC5/SH2B3/CDH4/CDH11/ARPC5/ACTR3/ADAM8/TSPAN2/ARPC2/FEM1B/RASGRP1/FRY/CDH15/RASA4/ADAM10/CDK6/LRRC17/SPRY1/CDKN1A/IRX5/FSTL3/NET1/CDKN1C/CDKN2A/APC2/CDKN2B/LAMC3/KLF2/CITED2/SEMA3A/MYL12B/DLC1/NDRG1/MYL9/YAP1/SPON2/OLFM1/CDX1/CDX2/MAD2L2/CDX4/MERTK/CAP1/CEBPA/SEMA6C/SEMA4D/CEBPB/SEMA3C/DEAF1/NEBL/CEBPE/BATF/HTATIP2/DPYSL4/TACC2/PDLIM5/MYL12A/GAS2L1/LEFTY1/SPINT2/CES1/C…	1009
BP	GO:0048522	positive regulation of cellular process	1122/3172	4537/18679	4.66357e-54	1.80628e-51	1.17119e-51	ADA/CDH2/CDH3/ZGLP1/FOXO6/HDAC5/SH2B3/CDH4/FRAT1/SH2D3C/SH2D3A/ARPC5/ACTR3/ADAM8/ARPC2/CDH13/RASGRP1/CDH15/OPTN/ABI2/CEBPZ/RASA4/CDK2/ADAM10/CDK6/CDK7/CDKN1A/RAMP1/FSTL3/NET1/CDKN1C/CDKN2A/CDKN2B/NMUR1/TNIP1/TRIM22/KLF2/CITED2/SEMA3A/DLC1/ATP8A1/NDRG1/MYCNOS/YAP1/OLFM1/CDX1/CDX2/MAD2L2/CDX4/MERTK/CAP1/CREB3/CEBPA/SEMA4D/CEBPB/DEAF1/CEBPE/BATF/SORBS1/SH2B2/LEFTY1/PNMA2/ADCY1/NRG3/CTSC/PLK2/NEK6/ZN…	1122
BP	GO:0048513	organ development	815/3172	3000/18679	9.56134e-54	3.51809e-51	2.28113e-51	ADA/CDH3/HDAC5/SH2B3/APELA/ADAM8/TSPAN2/FEM1B/RASGRP1/CDK2/TSHZ1/CDK6/LRRC17/HRSP12/SPRY1/CDKN1A/IRX5/FSTL3/CDKN1C/CDKN2A/CDKN2B/LAMC3/CDO1/KLF2/CITED2/SEMA3A/DLC1/YAP1/OLFM1/CDX1/CDX2/MAD2L2/CDX4/MERTK/CEBPA/SEMA4D/CEBPB/SEMA3C/DEAF1/NEBL/CEBPE/BATF/TACC2/PDLIM5/GAS2L1/LEFTY1/SPINT2/DLL3/NRG3/PPP1R13L/MAN1A2/VAX1/LECT1/CHI3L1/SOX21/SEC63/CHRNB2/CKB/ZNF689/CTHRC1/BATF2/TWIST2/CLCN2/ADD2/FOXN4/CCR…	815
BP	GO:0051239	regulation of multicellular organismal process	685/3172	2403/18679	3.26521e-52	1.14422e-49	7.41914e-50	ADA/CDH2/CDH3/FOXO6/HDAC5/CDH4/HCN4/ADAM8/RASGRP1/CDK6/LRRC17/SPRY1/IRX5/FSTL3/CDKN2A/CDKN2B/KLF2/CITED2/SEMA3A/MYL9/YAP1/SPON2/OLFM1/MAD2L2/CEBPA/SEMA4D/CEBPB/DEAF1/HTATIP2/PDLIM5/POLR3G/GAS2L1/CELF2/DLL3/PLK2/WASF3/NMU/VAX1/LECT1/STMN2/CIT/CHI3L1/CHN1/MGLL/CHRNA7/CHRNB2/FBXO32/CTHRC1/TWIST2/TRIM6/CLU/FOXN4/CCR1/CCR7/SEZ6/CNN1/PLK5/COL3A1/COL4A2/COL5A1/COL5A2/ACVR1C/COMT/PPARGC1B/STXBP5/CD109/CP…	685
BP	GO:0007399	nervous system development	656/3172	2287/18679	8.70451e-51	2.91166e-48	1.88792e-48	CDH2/FOXO6/HDAC5/CDH4/CDH11/ARPC5/ACTR3/TSPAN2/ARPC2/RASGRP1/FRY/RASA4/ADAM10/CDK6/GPHN/HRSP12/IRX5/CDKN1C/SIGMAR1/LAMC3/SEMA3A/MYL12B/DLC1/NDRG1/MYL9/YAP1/SPON2/OLFM1/CAP1/SEMA6C/SEMA4D/CEBPB/SEMA3C/DEAF1/DPYSL4/TACC2/PDLIM5/MYL12A/SPINT2/CSPG5/DLL3/ADCY1/PLK2/WASF3/PPP1R17/MMP24/EHD1/RAB35/VAX1/STMN2/WDR5/CIT/FZD10/CHN1/CHRNB2/CKB/CTHRC1/CLU/FOXN4/USH1G/SEZ6/PLK5/CNTFR/DMBX1/COL2A1/COL3A1/COL4A…	656
BP	GO:0009888	tissue development	535/3172	1758/18679	5.28688e-49	1.69157e-46	1.09682e-46	ADA/CDH3/HDAC5/APELA/FEM1B/CDK6/LRRC17/SPRY1/CDKN1A/IRX5/CDKN2B/LAMC3/KLF2/CITED2/SEMA3A/DLC1/CPQ/YAP1/OLFM1/MAD2L2/MERTK/CEBPB/SEMA3C/DEAF1/NEBL/PDLIM5/POSTN/SPINT2/CES1/DLL3/PPP1R13L/VAX1/LECT1/CHI3L1/SOX21/ZNF689/CTHRC1/CLCN2/FOXN4/FRMD6/CCR1/COL2A1/COL3A1/COL4A1/COL4A2/COL5A1/COL5A2/COL8A1/COL9A1/COL12A1/COMP/TRIM71/CD109/CPS1/CPT1A/AMER1/GATA5/CCM2L/CRYGD/CSF1/CSF1R/PRICKLE1/E2F7/GSC/CST3/CS…	535
BP	GO:0050793	regulation of developmental process	601/3172	2058/18679	6.82997e-49	2.07078e-46	1.3427e-46	ADA/CDH2/CDH3/FOXO6/HDAC5/CDH4/ADAM8/ARPC2/RASGRP1/CDH15/CDK6/LRRC17/SPRY1/FSTL3/NET1/CDKN2A/APC2/CDKN2B/CITED2/SEMA3A/MYL12B/DLC1/YAP1/OLFM1/CDX2/MAD2L2/CEBPA/SEMA4D/CEBPB/DEAF1/HTATIP2/PDLIM5/GAS2L1/DLL3/PLK2/NEK6/ZNF268/WASF3/PPP1R13L/EHD1/CCDC85B/VAX1/LECT1/STMN2/CIT/CDC42EP1/CHI3L1/ZNF277/WIF1/CHN1/CHRNA7/CHRNB2/FMNL2/CTHRC1/CCDC151/CMTM5/ARAP1/TWIST2/CCR1/SEZ6/SPNS2/PLK5/COL3A1/COL4A2/COL5A…	601
BP	GO:0048519	negative regulation of biological process	1079/3172	4409/18679	7.03487e-49	2.07078e-46	1.3427e-46	ADA/CDH2/CDH3/ZGLP1/HDAC5/ADAM8/CDH13/LRPPRC/OPTN/RASA4/CDK2/ADAM10/CDK6/CDK7/LRRC17/HRSP12/SPRY1/CDKN1A/FSTL3/CDKN1C/CDKN2A/APC2/CDKN2B/TNIP1/TRIM22/KLF2/CITED2/SEMA3A/DLC1/NDRG1/WFDC2/MYCNOS/IFITM3/YAP1/CD2BP2/IFI30/OLFM1/CDX2/MAD2L2/CDX4/MERTK/CREB3/CEBPA/SEMA4D/CEBPB/DEAF1/HTATIP2/IFITM2/IVNS1ABP/GAS2L1/LEFTY1/SPINT2/CGREF1/DLL3/PLK2/ZNF268/PPP1R17/PPP1R13L/GADD45G/EHMT2/CCDC85B/TMSB15A/ATF7/…	1079
BP	GO:0050896	response to stimulus	1756/3172	8247/18679	3.93195e-44	1.11289e-41	7.216e-42	ADA/CDH2/CDH3/TANK/HDAC5/SH2B3/CDH4/HCN4/FRAT1/CHAF1A/CDH6/SH2D3C/SH2D3A/APELA/DCDC5/TMEM265/ARPC5/ACTR3/ADAM8/TSPAN2/ARPC2/FEM1B/CDH13/RASGRP1/OPTN/ADGRG2/ABI2/RASA4/CHST4/CDK2/ADAM10/EIF1/CDK6/KLRG1/CDK7/RASGRP2/HRSP12/SPRY1/CDKN1A/IRX5/RAMP1/FSTL3/NET1/EFS/CDKN1C/SIGMAR1/CDKN2A/APC2/CDKN2B/NMUR1/TNIP1/TRIM22/CDO1/KLF2/CITED2/SEMA3A/IRF9/MYL12B/DLC1/NDRG1/MYL9/CDS1/CPQ/IFITM3/YAP1/SPON2/PGRMC2/…	1756
BP	GO:0048523	negative regulation of cellular process	993/3172	4070/18679	2.62585e-43	7.1569e-41	4.64054e-41	ADA/CDH2/ZGLP1/HDAC5/ADAM8/CDH13/LRPPRC/OPTN/RASA4/CDK2/ADAM10/CDK6/CDK7/LRRC17/HRSP12/SPRY1/CDKN1A/FSTL3/CDKN1C/CDKN2A/APC2/CDKN2B/TNIP1/TRIM22/CITED2/SEMA3A/DLC1/NDRG1/WFDC2/MYCNOS/IFITM3/YAP1/CD2BP2/IFI30/OLFM1/CDX2/MAD2L2/CDX4/MERTK/CREB3/CEBPA/SEMA4D/CEBPB/DEAF1/HTATIP2/IFITM2/IVNS1ABP/GAS2L1/LEFTY1/SPINT2/CGREF1/DLL3/PLK2/ZNF268/PPP1R13L/GADD45G/EHMT2/CCDC85B/TMSB15A/ATF7/VAX1/PIM2/LECT1/DU…	993
BP	GO:0048468	cell development	590/3172	2089/18679	7.8684e-43	2.06799e-40	1.34088e-40	CDH2/ZGLP1/FOXO6/HDAC5/CDH4/CDH11/ARPC5/ACTR3/TSPAN2/ARPC2/FEM1B/RASGRP1/FRY/RASA4/ADAM10/CDK6/CDKN1A/IRX5/NET1/CDKN1C/LAMC3/KLF2/SEMA3A/MYL12B/NDRG1/MYL9/YAP1/SPON2/OLFM1/MAD2L2/MERTK/CAP1/CEBPA/SEMA6C/SEMA4D/SEMA3C/DEAF1/NEBL/DPYSL4/PDLIM5/MYL12A/LEFTY1/SPINT2/DLL3/ADCY1/PLK2/WASF3/EHD1/RAB35/VAX1/LECT1/STMN2/WDR5/CIT/CHN1/CHRNB2/CTHRC1/CLU/FRMD6/MSI2/USH1G/WFIKKN2/SEZ6/PLK5/COL2A1/COL3A1/COL4A…	590
BP	GO:2000026	regulation of multicellular organismal development	467/3172	1534/18679	2.01667e-42	5.11748e-40	3.31818e-40	ADA/CDH2/CDH3/FOXO6/HDAC5/CDH4/ADAM8/RASGRP1/CDK6/LRRC17/SPRY1/FSTL3/CDKN2A/CDKN2B/CITED2/SEMA3A/YAP1/OLFM1/MAD2L2/SEMA4D/CEBPB/DEAF1/HTATIP2/PDLIM5/GAS2L1/DLL3/PLK2/WASF3/VAX1/LECT1/STMN2/CIT/CHI3L1/CHN1/CHRNA7/CHRNB2/CTHRC1/TWIST2/CCR1/SEZ6/PLK5/COL3A1/COL4A2/COL5A1/COL5A2/ACVR1C/PPARGC1B/CD109/UNC5D/CSF1/CSF1R/CSF3R/PRICKLE1/KCTD11/CCBE1/CTNNB1/CTSH/GLIPR2/ADRB2/AMOT/BRINP1/DDIT3/TMEM64/DLX1/D…	467
BP	GO:0022008	neurogenesis	482/3172	1623/18679	1.20818e-40	2.96366e-38	1.92164e-38	CDH2/FOXO6/HDAC5/CDH4/CDH11/ARPC5/ACTR3/TSPAN2/ARPC2/RASGRP1/FRY/RASA4/ADAM10/CDK6/IRX5/CDKN1C/LAMC3/SEMA3A/MYL12B/NDRG1/MYL9/YAP1/SPON2/OLFM1/CAP1/SEMA6C/SEMA4D/CEBPB/SEMA3C/DPYSL4/TACC2/PDLIM5/MYL12A/DLL3/ADCY1/PLK2/WASF3/MMP24/EHD1/RAB35/VAX1/STMN2/WDR5/CIT/FZD10/CHN1/CHRNB2/CTHRC1/CLU/FOXN4/USH1G/SEZ6/PLK5/COL2A1/COL3A1/COL4A1/COL4A2/COL5A1/COL5A2/COL6A3/COL9A1/COL9A2/UNC5D/CRMP1/CSF1/CSF2RA/…	482
BP	GO:0009887	organ morphogenesis	314/3172	914/18679	3.46235e-39	8.21917e-37	5.32931e-37	FEM1B/TSHZ1/SPRY1/IRX5/CITED2/SEMA3A/DLC1/YAP1/OLFM1/CDX1/CDX2/CDX4/CEBPB/SEMA3C/LEFTY1/NRG3/PPP1R13L/CTHRC1/TWIST2/FOXN4/USH1G/COL1A2/COL2A1/COL3A1/COL5A1/COL5A2/COL8A1/COL9A1/COL13A1/COMP/PPARGC1B/GATA5/CCM2L/CSF1/CSF1R/CSF3R/GSC/CTNNA2/CTNNB1/CTSH/CTSZ/IRX2/RDH10/FREM1/STRC/DCN/AES/ADAMTS16/DLX1/DLX2/DLX3/DLX5/DSP/EDA/EDN1/EFNA1/EFNB2/EGFR/EYA1/STOX1/ALDH1A3/FGF1/FGF2/FGF8/FGF9/FGFR1/FGFR3/FHL…	314
BP	GO:0072358	cardiovascular system development	308/3172	892/18679	6.45457e-39	1.43937e-36	9.33288e-37	CDH2/HDAC5/APELA/ADAM8/CDH13/RAMP1/CITED2/DLC1/YAP1/OLFM1/CDX2/CDX4/SEMA3C/NEBL/HTATIP2/PDLIM5/LEFTY1/PPP1R13L/LECT1/CHI3L1/CHRNA7/NUS1/FOXN4/COL1A2/COL2A1/COL3A1/COL4A1/COL4A2/COL5A1/COL8A1/GATA5/CCM2L/PRICKLE1/E2F7/VCAN/CSPG4/ADRA1B/CCBE1/CTNNB1/CTSH/CXADR/ADRB2/AMOT/DDIT3/BMPER/DLX3/DSP/EDN1/EFNA1/EFNB2/ELK3/EMP2/EPAS1/EPHB3/ERBB2/ERBB3/ETS1/EYA1/F3/FABP3/PTK2B/FAP/FGF1/FGF2/FGF8/FGF9/FGF12/FG…	308
BP	GO:0072359	circulatory system development	308/3172	892/18679	6.45457e-39	1.43937e-36	9.33288e-37	CDH2/HDAC5/APELA/ADAM8/CDH13/RAMP1/CITED2/DLC1/YAP1/OLFM1/CDX2/CDX4/SEMA3C/NEBL/HTATIP2/PDLIM5/LEFTY1/PPP1R13L/LECT1/CHI3L1/CHRNA7/NUS1/FOXN4/COL1A2/COL2A1/COL3A1/COL4A1/COL4A2/COL5A1/COL8A1/GATA5/CCM2L/PRICKLE1/E2F7/VCAN/CSPG4/ADRA1B/CCBE1/CTNNB1/CTSH/CXADR/ADRB2/AMOT/DDIT3/BMPER/DLX3/DSP/EDN1/EFNA1/EFNB2/ELK3/EMP2/EPAS1/EPHB3/ERBB2/ERBB3/ETS1/EYA1/F3/FABP3/PTK2B/FAP/FGF1/FGF2/FGF8/FGF9/FGF12/FG…	308
BP	GO:0060429	epithelium development	352/3172	1075/18679	6.91323e-39	1.49631e-36	9.70206e-37	CDH3/FEM1B/CDK6/SPRY1/CDKN1A/CDKN2B/KLF2/CITED2/SEMA3A/DLC1/YAP1/CEBPB/SEMA3C/DEAF1/SPINT2/CES1/DLL3/LECT1/SOX21/CTHRC1/FOXN4/FRMD6/COL2A1/COL4A1/COL5A1/TRIM71/CD109/CPS1/CPT1A/GATA5/CRYGD/CSF1/CSF1R/PRICKLE1/E2F7/GSC/CST3/CST6/APCDD1/CTNNB1/CTSB/CTSH/CTSV/CTSZ/IRX2/RDH10/CYP11A1/STRC/SYNE4/BMPER/ADAMTS16/DLG3/DLX3/DLX5/DSP/HBEGF/EDA/NR0B1/S1PR3/EDN1/EDNRB/EFNB2/EGFR/EMP1/EN1/EPHA4/EPHA7/EYA1/F2R…	352
BP	GO:0048646	anatomical structure formation involved in morphogenesis	363/3172	1124/18679	1.15917e-38	2.43723e-36	1.5803e-36	ADA/HDAC5/ADAM8/CDH13/SPRY1/RAMP1/CITED2/DLC1/OLFM1/CDX2/SEMA3C/DEAF1/NEBL/HTATIP2/SPINT2/DLL3/NRG3/EHD1/LECT1/CHI3L1/CHRNA7/CTHRC1/CCDC151/NUS1/FOXN4/COL2A1/COL4A1/COL4A2/COL5A1/COL5A2/COL8A1/COL12A1/TRIM71/PPARGC1B/CD109/GATA5/NEURL2/CSF3R/PRICKLE1/E2F7/GSC/CSPG4/CCBE1/CTNNB1/CTSH/IRX2/ADRB2/AMOT/RDH10/BMPER/ADAMTS16/DLX5/DUSP1/DUSP5/EDA/EDN1/EFNA1/EFNB2/CELSR3/CELSR2/ELK3/EMP2/EPAS1/EPHB3/ERBB…	363
BP	GO:0023052	signaling	1351/3172	6100/18679	3.91344e-38	7.99972e-36	5.18702e-36	ADA/CDH2/CDH3/TANK/HDAC5/SH2B3/HCN4/FRAT1/CDH6/SH2D3C/SH2D3A/APELA/DCDC5/ARPC5/ACTR3/ADAM8/TSPAN2/ARPC2/FEM1B/CDH13/RASGRP1/OPTN/ADGRG2/ABI2/RASA4/CHST4/CDK2/ADAM10/CDK6/KLRG1/CDK7/RASGRP2/SPRY1/CDKN1A/RAMP1/FSTL3/NET1/EFS/CDKN1C/SIGMAR1/CDKN2A/APC2/CDKN2B/NMUR1/TNIP1/TRIM22/CITED2/SEMA3A/IRF9/MYL12B/DLC1/NDRG1/MYL9/CDS1/IFITM3/YAP1/PGRMC2/IFI30/OLFM1/MAD2L2/MERTK/CAP1/CREB3/CEBPA/SEMA4D/CEBPB/BA…	1351
BP	GO:0016477	cell migration	365/3172	1139/18679	4.63578e-38	9.22018e-36	5.97837e-36	ADA/CDH2/HDAC5/APELA/ARPC5/ADAM8/CDH13/ABI2/ADAM10/NET1/APC2/CITED2/SEMA3A/DLC1/ATP8A1/OLFM1/MERTK/CAP1/CREB3/SEMA4D/SEMA3C/ZNF268/CGA/VAX1/CHGA/CTHRC1/CCR1/CCR7/SPNS2/COL1A2/COL3A1/COL5A1/TMEM18/ACVR1C/UNC5D/CSF1/CSF1R/CSF3R/VCAN/CSPG4/CCBE1/APCDD1/CTNNA2/CTNNB1/ADRA2A/CTSH/GLIPR2/CXADR/AMOT/DACH1/DAPK3/BMPER/DPYSL3/DRD2/HBEGF/EDN1/EDNRB/EFNA1/EFNB2/CELSR3/CELSR2/EGFR/ANO6/AIF1/CENPV/FLCN/EMP2/C…	365
BP	GO:0007154	cell communication	1388/3172	6310/18679	6.27125e-38	1.21448e-35	7.87467e-36	ADA/CDH2/CDH3/TANK/HDAC5/SH2B3/HCN4/FRAT1/CDH6/SH2D3C/SH2D3A/APELA/DCDC5/ARPC5/ACTR3/ADAM8/TSPAN2/ARPC2/FEM1B/CDH13/RASGRP1/OPTN/ADGRG2/ABI2/RASA4/CHST4/CDK2/ADAM10/CDK6/KLRG1/CDK7/RASGRP2/SPRY1/CDKN1A/RAMP1/FSTL3/NET1/EFS/CDKN1C/SIGMAR1/CDKN2A/APC2/CDKN2B/NMUR1/TNIP1/TRIM22/CITED2/SEMA3A/IRF9/MYL12B/DLC1/NDRG1/MYL9/CDS1/IFITM3/YAP1/PGRMC2/IFI30/OLFM1/MAD2L2/MERTK/CAP1/CREB3/CEBPA/SEMA4D/CEBPB/BA…	1388
BP	GO:0044700	single organism signaling	1349/3172	6095/18679	6.92103e-38	1.30594e-35	8.46775e-36	ADA/CDH2/CDH3/TANK/HDAC5/SH2B3/HCN4/FRAT1/CDH6/SH2D3C/SH2D3A/APELA/DCDC5/ARPC5/ACTR3/ADAM8/TSPAN2/ARPC2/FEM1B/CDH13/RASGRP1/OPTN/ADGRG2/ABI2/RASA4/CHST4/CDK2/ADAM10/CDK6/KLRG1/CDK7/RASGRP2/SPRY1/CDKN1A/RAMP1/FSTL3/NET1/EFS/CDKN1C/SIGMAR1/CDKN2A/APC2/CDKN2B/NMUR1/TNIP1/TRIM22/CITED2/SEMA3A/IRF9/MYL12B/DLC1/NDRG1/MYL9/CDS1/IFITM3/YAP1/PGRMC2/IFI30/OLFM1/MAD2L2/MERTK/CAP1/CREB3/CEBPA/SEMA4D/CEBPB/BA…	1349
BP	GO:0006928	movement of cell or subcellular component	523/3172	1866/18679	1.34998e-36	2.48362e-34	1.61038e-34	ADA/CDH2/HDAC5/CDH4/APELA/ARPC5/ACTR3/ADAM8/ARPC2/CDH13/RASGRP1/LRPPRC/ABI2/RASA4/CHST4/ADAM10/CDK6/NET1/APC2/CITED2/SEMA3A/MYL12B/DLC1/ATP8A1/MYL9/SPON2/OLFM1/MERTK/CAP1/CREB3/SEMA6C/SEMA4D/SEMA3C/DPYSL4/MYL12A/SPINT2/ZNF268/CGA/AP3M2/VAX1/CHGA/KPTN/CHN1/CTHRC1/CCDC151/ARAP1/FRMD6/CCR1/CCR7/SPNS2/COL1A2/COL2A1/COL3A1/COL4A1/COL4A2/COL5A1/COL5A2/COL6A3/COL9A1/TMEM18/COL9A2/ACVR1C/JMY/UNC5D/CRMP1/…	523
BP	GO:0048699	generation of neurons	452/3172	1545/18679	3.30582e-36	5.93354e-34	3.84731e-34	CDH2/FOXO6/HDAC5/CDH4/CDH11/ARPC5/ACTR3/TSPAN2/ARPC2/RASGRP1/FRY/RASA4/ADAM10/CDK6/IRX5/CDKN1C/SEMA3A/MYL12B/MYL9/YAP1/SPON2/OLFM1/CAP1/SEMA6C/SEMA4D/CEBPB/SEMA3C/DPYSL4/PDLIM5/MYL12A/DLL3/ADCY1/PLK2/EHD1/RAB35/VAX1/STMN2/WDR5/CIT/FZD10/CHN1/CHRNB2/CTHRC1/FOXN4/USH1G/SEZ6/PLK5/COL2A1/COL3A1/COL4A1/COL4A2/COL5A1/COL5A2/COL6A3/COL9A1/COL9A2/UNC5D/CRMP1/CSF1/CSF2RA/NCAN/RTN4RL1/KCTD11/CTF1/CTNNA2/CT…	452
BP	GO:0051094	positive regulation of developmental process	352/3172	1107/18679	6.84665e-36	1.19963e-33	7.77841e-34	ADA/CDH2/FOXO6/CDH4/ADAM8/ARPC2/RASGRP1/CDH15/SPRY1/NET1/CDKN2A/CDKN2B/CITED2/SEMA3A/YAP1/OLFM1/CDX2/CEBPA/SEMA4D/CEBPB/ZNF268/WASF3/PPP1R13L/EHD1/STMN2/CHI3L1/WIF1/CHRNA7/CTHRC1/CCR1/SEZ6/PLK5/PPARGC1B/CREBL2/CSF1/CSF1R/KCTD11/CCBE1/CTNNA2/CTNNB1/CTSH/GLIPR2/ADRB2/AMOT/BRINP1/TMEM64/DNMT3B/DPYSL3/DRD2/EDN1/EFNB2/ANO6/EPHA4/EPHB3/ETS1/F3/PTK2B/STOX1/BEND6/FGF1/FGF2/FGF8/FGF9/FGFR1/FGFR3/ADGRL1/SL…	352
BP	GO:0040011	locomotion	493/3172	1742/18679	1.5518e-35	2.65574e-33	1.72199e-33	ADA/CDH2/HDAC5/CDH4/APELA/ARPC5/ACTR3/ADAM8/ARPC2/CDH13/RASGRP1/ABI2/RASA4/ADAM10/CDK6/NET1/APC2/CITED2/SEMA3A/MYL12B/DLC1/ATP8A1/MYL9/IFITM3/SPON2/OLFM1/MERTK/CAP1/CREB3/SEMA6C/SEMA4D/SEMA3C/DPYSL4/IFITM2/MYL12A/SPINT2/CXCR6/ZNF268/CGA/RALBP1/VAX1/CHGA/CHN1/CTHRC1/CMTM5/CCR1/CCR7/ACKR2/SPNS2/COL1A2/COL2A1/COL3A1/COL4A1/COL4A2/COL5A1/COL5A2/COL6A3/COL9A1/TMEM18/COL9A2/ACVR1C/JMY/UNC5D/CRMP1/CSF1/…	493
BP	GO:0030182	neuron differentiation	423/3172	1430/18679	5.38531e-35	9.00694e-33	5.8401e-33	CDH2/FOXO6/HDAC5/CDH4/CDH11/ARPC5/ACTR3/TSPAN2/ARPC2/RASGRP1/FRY/RASA4/ADAM10/IRX5/CDKN1C/SEMA3A/MYL12B/MYL9/SPON2/OLFM1/CAP1/SEMA6C/SEMA4D/CEBPB/SEMA3C/DPYSL4/PDLIM5/MYL12A/ADCY1/PLK2/EHD1/RAB35/VAX1/STMN2/WDR5/CIT/FZD10/CHN1/CHRNB2/CTHRC1/FOXN4/USH1G/SEZ6/PLK5/COL2A1/COL3A1/COL4A1/COL4A2/COL5A1/COL5A2/COL6A3/COL9A1/COL9A2/UNC5D/CRMP1/CSF2RA/NCAN/RTN4RL1/KCTD11/CTF1/CTNNA2/CTNNB1/DAPK3/STRC/BRIN…	423
BP	GO:0032879	regulation of localization	598/3172	2249/18679	7.97479e-35	1.30414e-32	8.45608e-33	ADA/CDH2/CDH3/KCNJ18/HDAC5/HCN4/ADAM8/CDH13/RASGRP1/ADAM10/CDK6/CDKN1A/CDKN2A/APC2/NMUR1/TRIM22/CITED2/SEMA3A/DLC1/ATP8A1/OLFM1/MERTK/CREB3/SEMA4D/SORBS1/SPINT2/NUP50/ZNF268/SEC24A/CGA/NMU/EHD1/CHGA/PACSIN2/CHRNB2/RAB3C/NUS1/ARAP1/TRIM6/CLCN2/CLCN4/CLCN5/CCR1/CCR7/COL3A1/NKAIN4/ACVR1C/COMT/SLC31A2/STXBP5/CPT1A/UNC5D/CREBL2/CRH/RIMS4/PARP1/SYT9/CSF1/CSF1R/CCBE1/SYT6/CTNNB1/ADRA2A/CTSH/CTSK/GLIPR2/…	598
BP	GO:0048870	cell motility	379/3172	1237/18679	8.68004e-35	1.35907e-32	8.81224e-33	ADA/CDH2/HDAC5/APELA/ARPC5/ADAM8/CDH13/ABI2/ADAM10/CDK6/NET1/APC2/CITED2/SEMA3A/DLC1/ATP8A1/OLFM1/MERTK/CAP1/CREB3/SEMA4D/SEMA3C/SPINT2/ZNF268/CGA/VAX1/CHGA/CTHRC1/CCR1/CCR7/SPNS2/COL1A2/COL3A1/COL5A1/TMEM18/ACVR1C/JMY/UNC5D/CSF1/CSF1R/CSF3R/VCAN/CSPG4/CCBE1/APCDD1/CTNNA2/CTNNB1/ADRA2A/CTSH/GLIPR2/CXADR/AMOT/DACH1/DAPK3/BMPER/DPYSL3/DRD2/HBEGF/EDN1/EDNRB/EFNA1/EFNB2/CELSR3/CELSR2/EGFR/ANO6/AIF1/C…	379
BP	GO:0051674	localization of cell	379/3172	1237/18679	8.68004e-35	1.35907e-32	8.81224e-33	ADA/CDH2/HDAC5/APELA/ARPC5/ADAM8/CDH13/ABI2/ADAM10/CDK6/NET1/APC2/CITED2/SEMA3A/DLC1/ATP8A1/OLFM1/MERTK/CAP1/CREB3/SEMA4D/SEMA3C/SPINT2/ZNF268/CGA/VAX1/CHGA/CTHRC1/CCR1/CCR7/SPNS2/COL1A2/COL3A1/COL5A1/TMEM18/ACVR1C/JMY/UNC5D/CSF1/CSF1R/CSF3R/VCAN/CSPG4/CCBE1/APCDD1/CTNNA2/CTNNB1/ADRA2A/CTSH/GLIPR2/CXADR/AMOT/DACH1/DAPK3/BMPER/DPYSL3/DRD2/HBEGF/EDN1/EDNRB/EFNA1/EFNB2/CELSR3/CELSR2/EGFR/ANO6/AIF1/C…	379
BP	GO:0016043	cellular component organization	1298/3172	5915/18679	7.73022e-34	1.18514e-31	7.68445e-32	CDH2/CDH3/FOXO6/HDAC5/CDH4/CHAF1A/CDH6/CDH10/CDH11/ARPC5/ACTR3/ADAM8/TSPAN2/ARPC2/CDH13/RASGRP1/LRPPRC/FRY/CDH15/OPTN/ABI2/RASA4/AASS/CDH18/CDK2/ADAM10/RASGRP2/GPHN/HRSP12/SPRY1/CDKN1A/RAMP1/NET1/CDKN2A/APC2/RTN3/NMUR1/LAMC3/TRIM22/KLF2/SEMA3A/MYL12B/DLC1/ATP8A1/NDRG1/MYL9/YAP1/SPON2/CD2BP2/OLFM1/MAD2L2/MERTK/CLGN/CAP1/CREB3/CEBPA/SEMA6C/SEMA4D/SEMA3C/FBLN5/NEBL/DPYSL4/TACC2/SORBS1/PDLIM5/MYL12A/…	1298
BP	GO:0007155	cell adhesion	416/3172	1421/18679	2.81257e-33	4.22402e-31	2.73886e-31	ADA/CDH2/CDH3/CDH4/TROAP/CDH6/CDH10/CDH11/ADAM8/ARPC2/CDH13/RASGRP1/CDH15/CDH16/CDH18/CHST4/ADAM10/CDK6/FSTL3/NET1/EFS/CDKN2A/TNIP1/LAMC3/CITED2/DLC1/MYL9/SPON2/SPON1/MAD2L2/MERTK/SEMA4D/CEBPB/FBLN5/BATF/SORBS1/MYL12A/POSTN/SPINT2/CGREF1/MMP24/ADAMTS13/PKP3/CCR1/CCR7/WHAMM/COL3A1/COL4A6/COL5A1/COL6A3/COL8A1/COL12A1/COL13A1/COL16A1/COMP/COL6A6/MAP3K8/CLDN4/UNC5D/HAPLN1/CCM2L/CSF1/CSF3R/PLEKHA7/VCA…	416
BP	GO:0051240	positive regulation of multicellular organismal process	401/3172	1357/18679	5.24285e-33	7.71642e-31	5.00333e-31	ADA/FOXO6/CDH4/ADAM8/RASGRP1/SPRY1/CITED2/SEMA3A/YAP1/SPON2/OLFM1/CEBPA/SEMA4D/CEBPB/POLR3G/WASF3/NMU/STMN2/CHI3L1/CHRNA7/CTHRC1/TRIM6/CLU/CCR1/CCR7/SEZ6/PLK5/PPARGC1B/CPS1/CRH/CCM2L/PARP1/CSF1/CSF1R/ADRA1B/KCTD11/CCBE1/TICAM1/CTNNB1/ADRA2A/CTSH/GLIPR2/ADRB2/AMOT/BRINP1/DDIT3/TMEM64/DNMT3B/DPYSL3/DRD2/DRD4/HBEGF/EDN1/EDNRB/EFNB2/ANO6/AIF1/CTTN/EPHA4/EPHB3/EPHX2/ETS1/F2RL1/F3/F12/PTK2B/STOX1/BEND6…	401
BP	GO:0009790	embryo development	317/3172	989/18679	5.36709e-33	7.74439e-31	5.02147e-31	ADA/SH2B3/FRAT1/APELA/TSHZ1/ADAM10/IRX5/CDKN1C/KLF2/CITED2/SEMA3A/DLC1/YAP1/CDX2/CDX4/CEBPA/CEBPB/SEMA3C/DEAF1/SPINT2/DLL3/PPP1R13L/CTHRC1/TWIST2/FOXN4/USH1G/COL2A1/COL4A2/COL5A1/COL5A2/COL8A1/COL12A1/TRIM71/PRICKLE1/E2F7/GSC/CTNNB1/IRX2/AMOT/RDH10/STRC/DLX1/DLX2/DLX5/DNMT3A/DUSP1/DUSP5/EDN1/EFNA1/EGFR/FLCN/EN1/EPAS1/NRK/EYA1/BPTF/STOX1/ALDH1A3/SP8/FGF2/FGF8/FGF9/FGFR1/FOXF2/FN1/HEY1/BRD4/ZNF281/…	317
BP	GO:0008152	metabolic process	2268/3172	11641/18679	7.83882e-33	1.0976e-30	7.11685e-31	ADA/CDH2/CDH3/ZGLP1/ZNF730/ZNF316/FOXO6/HDAC5/CHAF1A/SH2D3C/SH2D3A/KRBOX1/UST/ADAM8/FEM1B/CDH13/RASGRP1/LRPPRC/OPTN/SUGP2/MBNL2/ABI2/CEBPZ/RASA4/AASS/CHST4/CDK2/TSHZ1/ADAM10/EIF1/CDK6/CDK7/RASGRP2/GPHN/HRSP12/SPRY1/CDKN1A/IRX5/RAMP1/FSTL3/NET1/CDKN1C/CDKN2A/APC2/CDKN2B/NMUR1/TNIP1/TRIM22/CDO1/KLF2/CITED2/IRF9/SCML2/DLC1/ATP8A1/CDS1/CPQ/WFDC2/MYCNOS/IFITM3/YAP1/SPON1/CD2BP2/IFI30/OLFM1/CDX1/CDX2/M…	2268
BP	GO:0022610	biological adhesion	416/3172	1427/18679	7.90499e-33	1.0976e-30	7.11685e-31	ADA/CDH2/CDH3/CDH4/TROAP/CDH6/CDH10/CDH11/ADAM8/ARPC2/CDH13/RASGRP1/CDH15/CDH16/CDH18/CHST4/ADAM10/CDK6/FSTL3/NET1/EFS/CDKN2A/TNIP1/LAMC3/CITED2/DLC1/MYL9/SPON2/SPON1/MAD2L2/MERTK/SEMA4D/CEBPB/FBLN5/BATF/SORBS1/MYL12A/POSTN/SPINT2/CGREF1/MMP24/ADAMTS13/PKP3/CCR1/CCR7/WHAMM/COL3A1/COL4A6/COL5A1/COL6A3/COL8A1/COL12A1/COL13A1/COL16A1/COMP/COL6A6/MAP3K8/CLDN4/UNC5D/HAPLN1/CCM2L/CSF1/CSF3R/PLEKHA7/VCA…	416
BP	GO:0045595	regulation of cell differentiation	414/3172	1424/18679	2.22557e-32	3.03295e-30	1.96657e-30	ADA/CDH2/FOXO6/HDAC5/CDH4/ADAM8/ARPC2/RASGRP1/CDH15/CDK6/LRRC17/FSTL3/NET1/CDKN2A/APC2/CDKN2B/SEMA3A/YAP1/OLFM1/CDX2/MAD2L2/CEBPA/SEMA4D/CEBPB/PDLIM5/GAS2L1/DLL3/PLK2/ZNF268/PPP1R13L/EHD1/CCDC85B/VAX1/STMN2/CIT/WIF1/CHN1/CHRNB2/CTHRC1/CMTM5/TWIST2/CCR1/SEZ6/PLK5/COL3A1/COL5A1/COL5A2/PPARGC1B/CD109/UNC5D/CREBL2/CSF1/CSF1R/CSF3R/PRICKLE1/KCTD11/CTNNA2/CTNNB1/GLIPR2/BRINP1/DDIT3/TMEM64/DLX1/DLX2/DNM…	414
BP	GO:0001568	blood vessel development	209/3172	556/18679	2.97512e-32	3.98071e-30	2.58109e-30	CDH2/HDAC5/ADAM8/CDH13/RAMP1/YAP1/CDX2/CDX4/SEMA3C/HTATIP2/LECT1/CHI3L1/CHRNA7/NUS1/COL1A2/COL3A1/COL4A1/COL4A2/COL5A1/COL8A1/E2F7/CSPG4/CCBE1/CTNNB1/CTSH/ADRB2/AMOT/DDIT3/BMPER/DLX3/EDN1/EFNA1/EFNB2/ELK3/EMP2/EPAS1/EPHB3/ERBB2/ETS1/EYA1/F3/PTK2B/FAP/FGF1/FGF2/FGF8/FGF9/FGFR1/VASH1/FOXS1/PLXND1/FN1/HEY1/DDAH1/CLIC4/ADGRA2/TIPARP/GATA2/GATA4/GATA6/GREM1/B4GALT1/GJA1/GJA5/GPC3/SRPX2/GLI3/DLL1/RAPGE…	209
BP	GO:0065008	regulation of biological quality	822/3172	3415/18679	3.47951e-32	4.57245e-30	2.96478e-30	ADA/CDH2/CDH3/SH2B3/CDH4/HCN4/ARPC5/ACTR3/ADAM8/ARPC2/RASGRP1/ABI2/CDK2/CDK6/RASGRP2/IRX5/CDKN2A/TNIP1/CDO1/KLF2/SEMA3A/MYL12B/DLC1/ATP8A1/MYL9/CPQ/MYCNOS/IFI30/OLFM1/MERTK/CAP1/CREB3/CEBPA/SEMA4D/NPC2/GNLY/SH2B2/PDLIM5/MYL12A/GAS2L1/ADCY1/POLD3/PLK2/ZNF268/SEC24A/CGA/WASF3/CGB/PPP1R13L/NMU/EHD1/PDIA5/MLLT11/TMSB15A/KDELR2/KDELR3/DSTN/PIM2/ADAMTS13/CHGA/CDC42EP1/CHEK2/ADCY7/SLC46A1/MGLL/CHRNA5/CH…	822
BP	GO:0009893	positive regulation of metabolic process	833/3172	3476/18679	5.64219e-32	7.28436e-30	4.72318e-30	CDH2/CDH3/ZGLP1/HDAC5/SH2D3C/SH2D3A/ADAM8/CDH13/RASGRP1/CEBPZ/RASA4/CDK2/CDK6/CDK7/RASGRP2/CDKN1A/RAMP1/FSTL3/NET1/CDKN1C/CDKN2A/APC2/CDKN2B/NMUR1/TNIP1/TRIM22/KLF2/CITED2/DLC1/YAP1/OLFM1/CDX1/CDX2/MAD2L2/CDX4/CAP1/CREB3/CEBPA/SEMA4D/CEBPB/DEAF1/CEBPE/BATF/SORBS1/LEFTY1/ADCY1/NRG3/CTSC/PLK2/ZNF268/CGA/MMP24/GADD45G/SUB1/RALBP1/MLLT11/RCC1/PIM2/WDR5/CDC42EP1/CHI3L1/PSIP1/CHEK2/FZD10/CHN1/EGLN3/CHN…	833
BP	GO:0023051	regulation of signaling	711/3172	2857/18679	6.30913e-32	8.00498e-30	5.19043e-30	ADA/CDH2/CDH3/SH2B3/FRAT1/SH2D3C/SH2D3A/ADAM8/FEM1B/CDH13/RASGRP1/OPTN/RASA4/SPRY1/RAMP1/FSTL3/NET1/CDKN1C/CDKN2A/APC2/CDKN2B/TNIP1/TRIM22/CITED2/DLC1/YAP1/MAD2L2/CREB3/SEMA4D/SORBS1/SH2B2/IVNS1ABP/POSTN/LEFTY1/CSPG5/CTSC/PLK2/NEK6/ZNF268/STARD10/NMU/GADD45G/RALBP1/MLLT11/PIM2/LECT1/DUSP14/RCAN3/CHI3L1/WIF1/FZD10/CHN1/CHN2/PRKCDBP/MGLL/CHRNA7/CHRNB2/DDIT4L/CTHRC1/IL22RA2/ARAP2/ARAP1/TRIM6/CLU/CCR…	711
BP	GO:0051716	cellular response to stimulus	1468/3172	6921/18679	9.51488e-32	1.18678e-29	7.69509e-30	ADA/CDH2/CDH3/TANK/HDAC5/SH2B3/HCN4/FRAT1/CHAF1A/CDH6/SH2D3C/SH2D3A/APELA/DCDC5/ARPC5/ACTR3/ADAM8/TSPAN2/ARPC2/FEM1B/CDH13/RASGRP1/OPTN/ADGRG2/ABI2/RASA4/CDK2/ADAM10/CDK6/KLRG1/CDK7/RASGRP2/SPRY1/CDKN1A/RAMP1/FSTL3/NET1/EFS/CDKN1C/SIGMAR1/CDKN2A/APC2/CDKN2B/NMUR1/TNIP1/TRIM22/KLF2/CITED2/SEMA3A/IRF9/MYL12B/DLC1/NDRG1/MYL9/CDS1/IFITM3/YAP1/SPON2/PGRMC2/IFI30/OLFM1/MAD2L2/MERTK/CAP1/CREB3/CEBPA/SEM…	1468
BP	GO:0022603	regulation of anatomical structure morphogenesis	284/3172	865/18679	1.5661e-31	1.92083e-29	1.24547e-29	ADA/CDH2/HDAC5/CDH4/ARPC2/SPRY1/NET1/CITED2/SEMA3A/MYL12B/DLC1/OLFM1/MAD2L2/SEMA4D/HTATIP2/PDLIM5/WASF3/EHD1/LECT1/CIT/CDC42EP1/CHI3L1/CHN1/CHRNA7/CHRNB2/FMNL2/CTHRC1/CCDC151/ARAP1/COL4A2/COL5A1/COL5A2/CSF1/CSF1R/CST3/CCBE1/CTNNB1/CTSH/GLIPR2/ADRB2/AMOT/DAPK3/COCH/ADAMTS16/DPYSL2/EDN1/EFNA1/EMP2/CTTN/EPHA4/EPHB3/ERBB2/ETS1/EYA1/F3/PTK2B/FBLN1/STOX1/FGF1/FGF2/FGF8/FGFR1/VASH1/NLGN1/PLXND1/EPB41L3/…	284
BP	GO:0019222	regulation of metabolic process	1403/3172	6566/18679	2.39432e-31	2.88849e-29	1.8729e-29	CDH2/CDH3/ZGLP1/ZNF730/ZNF316/FOXO6/HDAC5/SH2D3C/SH2D3A/KRBOX1/ADAM8/FEM1B/CDH13/RASGRP1/LRPPRC/OPTN/MBNL2/CEBPZ/RASA4/CDK2/TSHZ1/EIF1/CDK6/CDK7/RASGRP2/HRSP12/SPRY1/CDKN1A/IRX5/RAMP1/FSTL3/NET1/CDKN1C/CDKN2A/APC2/CDKN2B/NMUR1/TNIP1/TRIM22/KLF2/CITED2/IRF9/SCML2/DLC1/WFDC2/MYCNOS/IFITM3/YAP1/CD2BP2/OLFM1/CDX1/CDX2/MAD2L2/CDX4/CAP1/CREB3/CEBPA/SEMA4D/CEBPB/FBLN5/DEAF1/CEBPE/BATF/HTATIP2/NPC2/SORBS…	1403
BP	GO:0042127	regulation of cell proliferation	418/3172	1458/18679	3.12005e-31	3.7033e-29	2.40122e-29	ADA/CDH3/CDH13/OPTN/CDK2/ADAM10/CDK6/HRSP12/SPRY1/CDKN1A/CDKN1C/CDKN2A/CDKN2B/DLC1/NDRG1/MYCNOS/YAP1/IFI30/CDX2/CREB3/CEBPA/CEBPB/DEAF1/CGREF1/ZNF268/CGA/VAX1/PIM2/LECT1/ADAMTS8/EGLN3/CHRNA7/CHRNB2/CTHRC1/TWIST2/CNTFR/ACVR1C/COMT/TRIM71/CD109/NACC2/CRH/CSF1/CSF1R/E2F7/KCTD11/CST3/TICAM1/CTF1/CTNNB1/ADRA2A/CTSH/CTSV/DPPA2/ADRB2/DACH1/CD55/DFNA5/DLG3/DLX5/DRD2/HBEGF/S1PR3/EDN1/EDNRB/EFNB2/EGFR/AIF1…	418
BP	GO:0071840	cellular component organization or biogenesis	1308/3172	6041/18679	3.66112e-31	4.27654e-29	2.77291e-29	CDH2/CDH3/FOXO6/HDAC5/CDH4/CHAF1A/CDH6/CDH10/CDH11/ARPC5/ACTR3/ADAM8/TSPAN2/ARPC2/CDH13/RASGRP1/LRPPRC/FRY/CDH15/OPTN/ABI2/RASA4/AASS/CDH18/CDK2/ADAM10/RASGRP2/GPHN/HRSP12/SPRY1/CDKN1A/RAMP1/NET1/CDKN2A/APC2/RTN3/NMUR1/LAMC3/TRIM22/KLF2/SEMA3A/MYL12B/DLC1/ATP8A1/NDRG1/MYL9/YAP1/SPON2/CD2BP2/OLFM1/MAD2L2/MERTK/CLGN/CAP1/CREB3/CEBPA/SEMA6C/SEMA4D/SEMA3C/FBLN5/NEBL/DPYSL4/TACC2/SORBS1/PDLIM5/MYL12A/…	1308
BP	GO:0001944	vasculature development	212/3172	578/18679	5.80141e-31	6.67071e-29	4.32529e-29	CDH2/HDAC5/ADAM8/CDH13/RAMP1/YAP1/CDX2/CDX4/SEMA3C/HTATIP2/LECT1/CHI3L1/CHRNA7/NUS1/COL1A2/COL3A1/COL4A1/COL4A2/COL5A1/COL8A1/E2F7/CSPG4/CCBE1/CTNNB1/CTSH/ADRB2/AMOT/DDIT3/BMPER/DLX3/EDN1/EFNA1/EFNB2/ELK3/EMP2/EPAS1/EPHB3/ERBB2/ETS1/EYA1/F3/PTK2B/FAP/FGF1/FGF2/FGF8/FGF9/FGFR1/VASH1/FOXS1/PLXND1/FN1/HEY1/DDAH1/CLIC4/ADGRA2/TIPARP/GATA2/GATA4/GATA6/GREM1/B4GALT1/GJA1/GJA5/B9D1/GPC3/SRPX2/GLI3/DLL1/…	212
BP	GO:0010646	regulation of cell communication	716/3172	2905/18679	8.95903e-31	1.0143e-28	6.57673e-29	ADA/CDH2/CDH3/SH2B3/FRAT1/SH2D3C/SH2D3A/ADAM8/FEM1B/CDH13/RASGRP1/OPTN/RASA4/SPRY1/RAMP1/FSTL3/NET1/CDKN1C/CDKN2A/APC2/CDKN2B/TNIP1/TRIM22/CITED2/DLC1/YAP1/MAD2L2/CREB3/SEMA4D/SORBS1/SH2B2/IVNS1ABP/POSTN/LEFTY1/CSPG5/CTSC/PLK2/NEK6/ZNF268/STARD10/NMU/GADD45G/RALBP1/MLLT11/PIM2/LECT1/DUSP14/RCAN3/CHI3L1/WIF1/FZD10/CHN1/CHN2/PRKCDBP/MGLL/CHRNA7/CHRNB2/DDIT4L/CTHRC1/IL22RA2/ARAP2/ARAP1/TRIM6/CLU/CCR…	716
BP	GO:0008283	cell proliferation	507/3172	1882/18679	1.18683e-30	1.32331e-28	8.58037e-29	ADA/CDH3/CDH13/OPTN/CDK2/ADAM10/CDK6/CDK7/HRSP12/SPRY1/CDKN1A/CDKN1C/CDKN2A/APC2/CDKN2B/CITED2/DLC1/NDRG1/MYCNOS/YAP1/IFI30/CDX2/CREB3/CEBPA/CEBPB/DEAF1/TACC2/POLR3G/CGREF1/ZNF268/CGA/VAX1/PIM2/LECT1/ADAMTS8/EGLN3/CHRNA7/CHRNB2/CTHRC1/TWIST2/CLU/CNTFR/COL8A1/ACVR1C/COMT/TRIM71/CD109/CR2/NACC2/CRH/CSF1/CSF1R/E2F7/CSPG4/ADRA1B/KCTD11/CST3/TICAM1/CTF1/CTNNB1/ADRA2A/CTSH/CTSV/DPPA2/ADRB2/DACH1/CD55/B…	507
BP	GO:0051179	localization	1202/3172	5484/18679	3.81258e-30	4.18758e-28	2.71523e-28	ADA/CDH2/CDH3/KCNJ18/HDAC5/HCN4/APELA/ARPC5/ACTR3/ADAM8/ARPC2/CDH13/RASGRP1/LRPPRC/OPTN/ABI2/CDK2/ADAM10/CDK6/GPHN/SPRY1/CDKN1A/RAMP1/NET1/SIGMAR1/CDKN2A/APC2/RTN3/NMUR1/TRIM22/CDO1/CITED2/SEMA3A/DLC1/ATP8A1/SPON2/OLFM1/CDX2/MERTK/CAP1/CREB3/SEMA4D/SEMA3C/FBLN5/CEBPE/HTATIP2/NPC2/TACC2/SORBS1/SPINT2/CSPG5/ADCY1/NUP50/ZNF268/SEC24A/STARD10/CGA/NMU/RALBP1/EHD1/AP3M2/RAB32/SLC27A5/SLC27A2/TMSB15A/KD…	1202
BP	GO:0035295	tube development	214/3172	603/18679	5.86253e-29	6.34446e-27	4.11375e-27	ADA/HRSP12/SPRY1/CDKN1A/FSTL3/KLF2/CITED2/DLC1/YAP1/CEBPA/SEMA3C/DEAF1/SPINT2/MAN1A2/CHI3L1/CTHRC1/FOXN4/COL3A1/COL4A1/TRIM71/CPS1/CRH/GATA5/CSF1/CSF1R/PRICKLE1/GSC/CTNNB1/CTSH/DPPA2/CTSZ/IRX2/RDH10/BMPER/ADAMTS16/EDA/EDN1/EDNRB/EFNB2/EGFR/EN1/EPAS1/EPHA4/EPHA7/EPHB3/EYA1/FGF1/FGF2/FGF8/FGF9/FGFR1/FGFR3/FOXF2/PLXND1/FZD2/NPNT/CLIC4/WWTR1/GATA2/KLHL3/GATA3/GATA4/GATA6/HEYL/GREM1/GDNF/B4GALT1/GJA1/…	214
BP	GO:0048583	regulation of response to stimulus	827/3172	3516/18679	9.15221e-29	9.76103e-27	6.32906e-27	ADA/CDH2/CDH3/TANK/SH2B3/FRAT1/SH2D3C/SH2D3A/ARPC5/ACTR3/ADAM8/ARPC2/FEM1B/CDH13/RASGRP1/OPTN/RASA4/ADAM10/CDK6/KLRG1/SPRY1/CDKN1A/RAMP1/FSTL3/NET1/CDKN1C/CDKN2A/APC2/CDKN2B/TNIP1/TRIM22/CITED2/SEMA3A/DLC1/YAP1/SPON2/MAD2L2/CREB3/SEMA4D/FBLN5/SORBS1/SH2B2/POLR3G/IVNS1ABP/POSTN/LEFTY1/CSPG5/CTSC/NUP50/PLK2/NEK6/ZNF268/STARD10/GADD45G/RALBP1/MLLT11/PIM2/LECT1/DUSP14/RCAN3/CHI3L1/ZNF277/WIF1/FZD10/C…	827
BP	GO:0048729	tissue morphogenesis	212/3172	597/18679	9.79857e-29	1.03011e-26	6.67924e-27	FEM1B/SPRY1/IRX5/SEMA3A/DLC1/YAP1/SEMA3C/DEAF1/SPINT2/CTHRC1/FOXN4/COL3A1/COL4A1/COL5A1/TRIM71/CCM2L/CSF1/CSF1R/PRICKLE1/CTNNB1/CTSH/CTSV/CTSZ/IRX2/RDH10/SYNE4/ADAMTS16/DLG3/DSP/HBEGF/EDN1/EFNB2/EGFR/EPHA4/EPHA7/EYA1/STOX1/ALDH1A3/FGF1/FGF2/FGF8/FGFR1/FGFR3/FKBP1A/FOXF2/PLXND1/HEY1/FRZB/FZD2/NPNT/CLIC4/PVRL3/KLHL3/GATA3/GATA4/GCNT1/HEYL/GREM1/GDNF/B4GALT1/GJA1/ANKRD1/GPC3/GLI3/DLL1/HIPK2/NR3C1/GS…	212
BP	GO:0051128	regulation of cellular component organization	532/3172	2035/18679	1.0864e-28	1.12603e-26	7.30119e-27	CDH2/FOXO6/CDH4/ARPC5/ACTR3/ARPC2/CDH13/LRPPRC/ABI2/ADAM10/RASGRP2/HRSP12/CDKN1A/NET1/CDKN2A/APC2/NMUR1/SEMA3A/MYL12B/DLC1/ATP8A1/OLFM1/MAD2L2/MERTK/CREB3/SEMA4D/FBLN5/SORBS1/PDLIM5/GAS2L1/CGREF1/NRG3/PLK2/NEK6/WASF3/EHD1/MLLT11/CCDC85B/TMSB15A/DSTN/RCC1/STMN2/TPPP/CIT/CDC42EP1/WDHD1/FZD10/CHN1/PACSIN2/SYNPO/CHRNB2/FMNL2/CCDC151/ARAP1/ADD2/CLU/CCR7/WHAMM/SEZ6/PLK5/ARHGEF19/CHMP4B/COL5A1/COL16A1/J…	532
BP	GO:0008219	cell death	508/3172	1921/18679	1.34801e-28	1.35891e-26	8.81116e-27	ADA/ADAM8/FEM1B/OPTN/CDKN1A/NET1/SIGMAR1/CDKN2A/RTN3/CITED2/SEMA3A/DLC1/MYCNOS/YAP1/MERTK/CREB3/SEMA4D/CEBPB/HTATIP2/DPYSL4/IVNS1ABP/LEFTY1/PNMA2/CTSC/PLK2/NEK6/ZNF268/CGB/PPP1R13L/BLCAP/GADD45G/MLLT11/PIM2/DIDO1/CHI3L1/CHEK2/EGLN3/PNMA5/TWIST2/CLU/CCR7/PLK5/CNTFR/COL2A1/CHMP4B/ACVR1C/COMP/MAP3K8/JMY/UNC5D/NACC2/CRH/CST3/LGALS16/TICAM1/CTNNB1/AIFM3/CTSB/CTSH/CTSL/CTSV/ADRB2/PRUNE2/DAP/DAPK3/BRINP…	508
BP	GO:0016265	death	508/3172	1921/18679	1.34801e-28	1.35891e-26	8.81116e-27	ADA/ADAM8/FEM1B/OPTN/CDKN1A/NET1/SIGMAR1/CDKN2A/RTN3/CITED2/SEMA3A/DLC1/MYCNOS/YAP1/MERTK/CREB3/SEMA4D/CEBPB/HTATIP2/DPYSL4/IVNS1ABP/LEFTY1/PNMA2/CTSC/PLK2/NEK6/ZNF268/CGB/PPP1R13L/BLCAP/GADD45G/MLLT11/PIM2/DIDO1/CHI3L1/CHEK2/EGLN3/PNMA5/TWIST2/CLU/CCR7/PLK5/CNTFR/COL2A1/CHMP4B/ACVR1C/COMP/MAP3K8/JMY/UNC5D/NACC2/CRH/CST3/LGALS16/TICAM1/CTNNB1/AIFM3/CTSB/CTSH/CTSL/CTSV/ADRB2/PRUNE2/DAP/DAPK3/BRINP…	508
BP	GO:0051270	regulation of cellular component movement	238/3172	704/18679	1.50459e-28	1.49625e-26	9.70172e-27	ADA/HDAC5/ADAM8/CDH13/ADAM10/CDK6/CITED2/SEMA3A/DLC1/ATP8A1/OLFM1/CREB3/SEMA4D/SPINT2/ZNF268/CGA/ARAP1/CCR1/CCR7/COL3A1/ACVR1C/UNC5D/CSF1/CSF1R/CCBE1/ADRA2A/CTSH/GLIPR2/AMOT/DACH1/DAPK3/BMPER/DPYSL3/DRD2/DSC2/DSP/HBEGF/EDN1/EFNA1/EGFR/ANO6/AIF1/FLCN/EMP2/ETS1/F2RL1/F3/F10/PTK2B/FBLN1/SPATA13/FGF1/FGF2/FGF12/VASH1/PLXND1/SYNE2/FN1/SRGAP2/SGK3/GAB1/CLIC4/ADGRA2/GATA3/GATA4/GREM1/B4GALT1/GJA1/GJA5/S…	238
BP	GO:0007165	signal transduction	1219/3172	5627/18679	2.50736e-28	2.46022e-26	1.59521e-26	ADA/CDH2/CDH3/TANK/HDAC5/SH2B3/FRAT1/CDH6/SH2D3C/SH2D3A/APELA/DCDC5/ARPC5/ACTR3/ADAM8/TSPAN2/ARPC2/FEM1B/CDH13/RASGRP1/OPTN/ADGRG2/ABI2/RASA4/CDK2/ADAM10/CDK6/KLRG1/CDK7/RASGRP2/SPRY1/CDKN1A/RAMP1/FSTL3/NET1/EFS/CDKN1C/SIGMAR1/CDKN2A/APC2/CDKN2B/NMUR1/TNIP1/TRIM22/CITED2/SEMA3A/IRF9/MYL12B/DLC1/NDRG1/MYL9/CDS1/IFITM3/YAP1/PGRMC2/IFI30/OLFM1/MAD2L2/MERTK/CAP1/CREB3/CEBPA/SEMA4D/CEBPB/BATF/SORBS1/I…	1219
BP	GO:0000904	cell morphogenesis involved in differentiation	308/3172	1011/18679	9.9891e-28	9.67234e-26	6.27155e-26	CDH2/CDH4/CDH11/ARPC5/ACTR3/ARPC2/RASGRP1/RASA4/ADAM10/NET1/LAMC3/SEMA3A/MYL12B/MYL9/SPON2/OLFM1/MAD2L2/MERTK/CAP1/SEMA6C/SEMA4D/SEMA3C/DPYSL4/PDLIM5/MYL12A/SPINT2/ADCY1/VAX1/LECT1/CIT/CHN1/CHRNB2/FRMD6/COL2A1/COL3A1/COL4A1/COL4A2/COL5A1/COL5A2/COL6A3/COL9A1/COL9A2/UNC5D/CRMP1/CSF2RA/GSC/NCAN/CTNNA2/CTNNB1/GLIPR2/STRC/DLG3/DLX5/DPYSL2/DPYSL3/DRD2/HBEGF/DUSP5/DUSP9/EFNA1/EFNB2/CELSR2/EGFR/CTTN/EPH…	308
BP	GO:0010033	response to organic substance	688/3172	2828/18679	1.19241e-27	1.1396e-25	7.38917e-26	ADA/HDAC5/HCN4/CDH13/RASGRP1/RASA4/CDK2/ADAM10/HRSP12/SPRY1/CDKN1A/RAMP1/FSTL3/NET1/CDKN1C/CDKN2B/TRIM22/CDO1/KLF2/CITED2/IRF9/IFITM3/YAP1/SPON2/PGRMC2/IFI30/CREB3/CEBPA/CEBPB/CEBPE/SORBS1/IFITM2/SH2B2/GAS2L1/LEFTY1/CXCR6/ADCY1/CTSC/NUP50/ZNF268/EHD1/PDIA5/KDELR3/RAB35/RAB31/LECT1/STMN2/ADAMTS13/CHI3L1/FZD10/SEC63/ADCY7/MGLL/CHRNA5/CHRNA7/CHRNB2/FBXO32/IL22RA2/TRIM6/CLU/PLIN2/CCR1/CCR7/ACKR2/WFIK…	688
BP	GO:0012501	programmed cell death	482/3172	1821/18679	3.72142e-27	3.51102e-25	2.27655e-25	ADA/ADAM8/FEM1B/OPTN/CDKN1A/NET1/SIGMAR1/CDKN2A/RTN3/CITED2/SEMA3A/DLC1/MYCNOS/YAP1/MERTK/CREB3/SEMA4D/CEBPB/HTATIP2/IVNS1ABP/LEFTY1/PNMA2/CTSC/PLK2/NEK6/ZNF268/CGB/PPP1R13L/BLCAP/GADD45G/MLLT11/PIM2/DIDO1/CHI3L1/CHEK2/EGLN3/PNMA5/TWIST2/CLU/CCR7/PLK5/CNTFR/COL2A1/ACVR1C/COMP/MAP3K8/JMY/UNC5D/NACC2/CRH/CST3/LGALS16/TICAM1/CTNNB1/AIFM3/CTSB/CTSH/CTSL/CTSV/ADRB2/PRUNE2/DAP/DAPK3/GADD45A/DDIT3/AES/D…	482
BP	GO:0048514	blood vessel morphogenesis	181/3172	489/18679	4.2607e-27	3.96892e-25	2.57345e-25	CDH2/HDAC5/ADAM8/CDH13/RAMP1/YAP1/HTATIP2/LECT1/CHI3L1/CHRNA7/NUS1/COL3A1/COL4A1/COL4A2/COL8A1/E2F7/CSPG4/CCBE1/CTNNB1/CTSH/ADRB2/AMOT/BMPER/EDN1/EFNA1/EFNB2/ELK3/EMP2/EPAS1/EPHB3/ERBB2/ETS1/EYA1/F3/PTK2B/FAP/FGF1/FGF2/FGF8/FGF9/FGFR1/VASH1/PLXND1/FN1/HEY1/DDAH1/CLIC4/ADGRA2/TIPARP/GATA2/GATA4/GATA6/GREM1/B4GALT1/GJA1/GJA5/SRPX2/RGCC/HIPK2/GTF2I/ANXA2/ANXA3/HHEX/HIF1A/HMOX1/HOXA3/HOXA5/HOXA7/HOXA…	181
BP	GO:0032989	cellular component morphogenesis	414/3172	1501/18679	4.66164e-27	4.28813e-25	2.78042e-25	CDH2/CDH4/CDH11/ARPC5/ACTR3/ADAM8/ARPC2/RASGRP1/FRY/RASA4/ADAM10/NET1/LAMC3/KLF2/SEMA3A/MYL12B/DLC1/MYL9/YAP1/SPON2/OLFM1/MAD2L2/MERTK/CAP1/SEMA6C/SEMA4D/SEMA3C/NEBL/DPYSL4/PDLIM5/MYL12A/SPINT2/ADCY1/WASF3/EHD1/VAX1/LECT1/CIT/CDC42EP1/CHN1/PACSIN2/CHRNB2/FMNL2/CCDC151/ARAP1/CLU/FRMD6/COL2A1/COL3A1/COL4A1/COL4A2/COL5A1/COL5A2/COL6A3/COL9A1/COL9A2/UNC5D/CRMP1/NEURL2/CSF1R/CSF2RA/GSC/NCAN/CTNNA2/CTN…	414
BP	GO:0010604	positive regulation of macromolecule metabolic process	676/3172	2782/18679	5.90849e-27	5.30792e-25	3.44166e-25	CDH2/CDH3/ZGLP1/HDAC5/ADAM8/CDH13/RASGRP1/CEBPZ/RASA4/CDK2/CDK6/CDK7/CDKN1A/RAMP1/FSTL3/CDKN1C/CDKN2A/APC2/CDKN2B/TNIP1/TRIM22/KLF2/CITED2/DLC1/YAP1/OLFM1/CDX1/CDX2/MAD2L2/CDX4/CREB3/CEBPA/SEMA4D/CEBPB/DEAF1/CEBPE/BATF/SORBS1/LEFTY1/ADCY1/NRG3/CTSC/PLK2/ZNF268/CGA/GADD45G/SUB1/MLLT11/PIM2/WDR5/CHI3L1/PSIP1/CHEK2/FZD10/EGLN3/PRKCDBP/ADCY7/CHRNA7/CIRBP/ERCC8/ARAP1/TRIM6/CLU/FOXN4/CCR1/CCR7/ACVR1C/K…	676
BP	GO:0030334	regulation of cell migration	207/3172	593/18679	5.9293e-27	5.30792e-25	3.44166e-25	ADA/HDAC5/ADAM8/CDH13/ADAM10/CITED2/SEMA3A/DLC1/ATP8A1/OLFM1/CREB3/SEMA4D/ZNF268/CGA/CCR1/CCR7/COL3A1/ACVR1C/UNC5D/CSF1/CSF1R/CCBE1/ADRA2A/CTSH/GLIPR2/AMOT/DACH1/DAPK3/BMPER/DPYSL3/DRD2/HBEGF/EDN1/EFNA1/EGFR/ANO6/AIF1/FLCN/EMP2/ETS1/F2RL1/F3/F10/PTK2B/FBLN1/SPATA13/FGF1/FGF2/VASH1/PLXND1/SYNE2/FN1/SRGAP2/SGK3/GAB1/CLIC4/ADGRA2/GATA3/GREM1/SRPX2/GLI1/GNA12/GPER1/SCAI/RGCC/PYCARD/CD274/CXCL1/GSN/RH…	207
BP	GO:0048598	embryonic morphogenesis	205/3172	585/18679	5.98665e-27	5.30792e-25	3.44166e-25	APELA/TSHZ1/IRX5/CDKN1C/DLC1/YAP1/DEAF1/SPINT2/CTHRC1/TWIST2/FOXN4/USH1G/COL2A1/COL4A2/COL5A1/COL5A2/COL8A1/COL12A1/TRIM71/PRICKLE1/GSC/CTNNB1/IRX2/AMOT/RDH10/STRC/DLX2/DLX5/DUSP1/DUSP5/EDN1/EFNA1/EN1/EYA1/STOX1/ALDH1A3/SP8/FGF2/FGF8/FGF9/FGFR1/FOXF2/FN1/ZNF281/FRZB/FZD2/ALX3/LRIG1/GATA2/GATA3/GATA4/GATA6/GREM1/GDNF/GJA1/GJA5/B9D1/GPC3/GLI1/GLI3/GNA12/GNAS/DLL1/HIPK2/SOX8/HHEX/HIF1A/HOXA2/HOXA3/H…	205
BP	GO:0000902	cell morphogenesis	396/3172	1420/18679	6.98681e-27	6.12094e-25	3.96882e-25	CDH2/CDH4/CDH11/ARPC5/ACTR3/ADAM8/ARPC2/RASGRP1/FRY/RASA4/ADAM10/NET1/LAMC3/KLF2/SEMA3A/MYL12B/DLC1/MYL9/YAP1/SPON2/OLFM1/MAD2L2/MERTK/CAP1/SEMA6C/SEMA4D/SEMA3C/DPYSL4/PDLIM5/MYL12A/SPINT2/ADCY1/WASF3/EHD1/VAX1/LECT1/CIT/CDC42EP1/CHN1/PACSIN2/CHRNB2/FMNL2/CCDC151/ARAP1/CLU/FRMD6/COL2A1/COL3A1/COL4A1/COL4A2/COL5A1/COL5A2/COL6A3/COL9A1/COL9A2/UNC5D/CRMP1/CSF1R/CSF2RA/GSC/NCAN/CTNNA2/CTNNB1/GLIPR2/D…	396
BP	GO:0006915	apoptotic process	475/3172	1802/18679	2.59894e-26	2.25007e-24	1.45895e-24	ADA/ADAM8/FEM1B/OPTN/CDKN1A/NET1/SIGMAR1/CDKN2A/RTN3/CITED2/SEMA3A/DLC1/MYCNOS/YAP1/MERTK/CREB3/SEMA4D/CEBPB/HTATIP2/IVNS1ABP/LEFTY1/PNMA2/CTSC/PLK2/NEK6/ZNF268/CGB/PPP1R13L/BLCAP/GADD45G/MLLT11/PIM2/DIDO1/CHI3L1/CHEK2/EGLN3/PNMA5/TWIST2/CLU/CCR7/PLK5/CNTFR/COL2A1/ACVR1C/COMP/MAP3K8/JMY/UNC5D/NACC2/CRH/CST3/LGALS16/TICAM1/CTNNB1/AIFM3/CTSB/CTSH/CTSL/ADRB2/PRUNE2/DAP/DAPK3/GADD45A/DDIT3/AES/DFNA5/…	475
BP	GO:0007166	cell surface receptor signaling pathway	652/3172	2677/18679	3.45451e-26	2.95602e-24	1.91668e-24	ADA/CDH2/CDH3/HDAC5/FRAT1/CDH6/ARPC5/ACTR3/TSPAN2/ARPC2/FEM1B/CDH13/RASGRP1/ADGRG2/RASA4/ADAM10/CDK6/KLRG1/SPRY1/CDKN1A/FSTL3/NET1/CDKN1C/APC2/CDKN2B/TRIM22/CITED2/SEMA3A/IRF9/MYL12B/MYL9/IFITM3/YAP1/IFI30/MAD2L2/MERTK/CEBPA/SEMA4D/SORBS1/IFITM2/SH2B2/MYL12A/POSTN/LEFTY1/CXCR6/DLL3/ADCY1/NRG3/NUP50/SUB1/MLLT11/LECT1/ADAMTS13/WIF1/FZD10/CHN1/ADCY7/CTHRC1/IL22RA2/TRIM6/BTBD11/CCR1/CCR7/ACKR2/WFIKKN…	652
BP	GO:0048666	neuron development	340/3172	1177/18679	6.03123e-26	5.10159e-24	3.30787e-24	CDH2/FOXO6/CDH4/CDH11/ARPC5/ACTR3/TSPAN2/ARPC2/RASGRP1/FRY/RASA4/ADAM10/IRX5/CDKN1C/SEMA3A/MYL12B/MYL9/SPON2/OLFM1/CAP1/SEMA6C/SEMA4D/SEMA3C/DPYSL4/PDLIM5/MYL12A/ADCY1/PLK2/EHD1/RAB35/VAX1/STMN2/WDR5/CIT/CHN1/CHRNB2/CTHRC1/USH1G/SEZ6/PLK5/COL2A1/COL3A1/COL4A1/COL4A2/COL5A1/COL5A2/COL6A3/COL9A1/COL9A2/UNC5D/CRMP1/CSF2RA/NCAN/RTN4RL1/CTF1/CTNNA2/STRC/PRICKLE2/DHFR/DLG3/DLX5/DPYSL2/DPYSL3/DRD2/HBEGF…	340
BP	GO:0001525	angiogenesis	158/3172	411/18679	8.27863e-26	6.92301e-24	4.48888e-24	HDAC5/ADAM8/CDH13/RAMP1/HTATIP2/LECT1/CHI3L1/CHRNA7/NUS1/COL4A1/COL4A2/COL8A1/E2F7/CSPG4/CCBE1/CTNNB1/CTSH/ADRB2/AMOT/BMPER/EDN1/EFNA1/EFNB2/ELK3/EMP2/EPAS1/EPHB3/ERBB2/ETS1/F3/PTK2B/FAP/FGF1/FGF2/FGF8/FGF9/FGFR1/VASH1/PLXND1/FN1/HEY1/DDAH1/CLIC4/ADGRA2/GATA2/GATA4/GATA6/GREM1/B4GALT1/GJA5/SRPX2/RGCC/HIPK2/GTF2I/ANXA2/ANXA3/HHEX/HIF1A/HMOX1/HOXA3/HOXA5/HOXA7/HOXB3/HSPB1/IL6/AQP1/ISL1/ITGAV/ITGB1/…	158
BP	GO:0030030	cell projection organization	394/3172	1430/18679	1.26314e-25	1.04443e-23	6.7721e-24	CDH2/FOXO6/CDH4/CDH11/ARPC5/ACTR3/TSPAN2/ARPC2/CDH13/RASGRP1/FRY/RASA4/ADAM10/SEMA3A/MYL12B/MYL9/SPON2/OLFM1/CAP1/SEMA6C/SEMA4D/SEMA3C/DPYSL4/PDLIM5/MYL12A/ADCY1/PLK2/WASF3/EHD1/RAB35/VAX1/STMN2/WDR5/CIT/CDC42EP1/CHN1/PACSIN2/CHRNB2/CTHRC1/CCDC151/ARAP1/CCR7/WHAMM/USH1G/SEZ6/PLK5/COL2A1/COL3A1/COL4A1/COL4A2/COL5A1/COL5A2/COL6A3/COL9A1/COL9A2/UNC5D/CRMP1/MYO3B/CSF1R/CSF2RA/NCAN/RTN4RL1/CTNNA2/STRC…	394
BP	GO:0070887	cellular response to chemical stimulus	646/3172	2660/18679	1.45087e-25	1.18633e-23	7.69214e-24	HDAC5/HCN4/ADAM8/CDH13/RASGRP1/RASA4/CDK2/ADAM10/RASGRP2/SPRY1/CDKN1A/RAMP1/FSTL3/NET1/CDKN1C/CDKN2B/TRIM22/KLF2/CITED2/IRF9/NDRG1/IFITM3/YAP1/SPON2/PGRMC2/IFI30/CREB3/CEBPA/CEBPB/FBLN5/CEBPE/SORBS1/IFITM2/SH2B2/GAS2L1/LEFTY1/CXCR6/ADCY1/NUP50/ZNF268/EHD1/PDIA5/KDELR3/RAB35/RAB31/LECT1/STMN2/CHGA/CHI3L1/ZNF277/FZD10/SEC63/EGLN3/ADCY7/CYP2U1/FBXO32/IL22RA2/TRIM6/GSTO2/ADSSL1/CCR1/CCR7/ACKR2/WFIKKN…	646
BP	GO:0001501	skeletal system development	179/3172	494/18679	1.48577e-25	1.20151e-23	7.7906e-24	CDH11/CLEC3A/LRRC17/IRX5/CDKN1C/CDX1/SEMA4D/DEAF1/POSTN/DLL3/LECT1/WDR5/CHI3L1/TWIST2/WFIKKN2/SPNS2/COL1A2/COL2A1/COL3A1/COL5A2/COL9A1/COL9A2/COL12A1/COL13A1/COMP/PPARGC1B/AMER1/HAPLN1/GSC/VCAN/NCAN/CTNNB1/RDH10/FREM1/DLX1/DLX2/DLX5/EDN1/ANO6/EN1/EYA1/FGF2/FGF8/FGF9/FGFR1/FGFR3/FLI1/FRZB/ALPL/ALX3/CHRDL2/TIPARP/GREM1/GDF10/GJA5/GLI3/GNAS/ANXA2/HIF1A/HOXA2/HOXA3/HOXA5/HOXA7/HOXA9/HOXA10/HOXA13/HOX…	179
BP	GO:0009966	regulation of signal transduction	617/3172	2521/18679	3.13654e-25	2.50889e-23	1.62677e-23	ADA/CDH2/CDH3/SH2B3/FRAT1/SH2D3C/SH2D3A/ADAM8/FEM1B/CDH13/RASGRP1/OPTN/RASA4/SPRY1/RAMP1/FSTL3/NET1/CDKN1C/CDKN2A/APC2/CDKN2B/TNIP1/TRIM22/CITED2/DLC1/YAP1/MAD2L2/CREB3/SEMA4D/SORBS1/SH2B2/IVNS1ABP/POSTN/LEFTY1/CTSC/PLK2/NEK6/ZNF268/STARD10/GADD45G/RALBP1/MLLT11/PIM2/LECT1/DUSP14/RCAN3/CHI3L1/WIF1/FZD10/CHN1/CHN2/PRKCDBP/MGLL/CHRNA7/DDIT4L/CTHRC1/IL22RA2/ARAP2/ARAP1/TRIM6/CLU/CCR1/CCR7/CANT1/SEZ6…	617
BP	GO:0045597	positive regulation of cell differentiation	252/3172	798/18679	3.28047e-25	2.59581e-23	1.68312e-23	ADA/CDH2/FOXO6/CDH4/ADAM8/ARPC2/RASGRP1/CDH15/NET1/CDKN2B/SEMA3A/YAP1/OLFM1/CDX2/CEBPA/SEMA4D/CEBPB/ZNF268/PPP1R13L/EHD1/STMN2/WIF1/CTHRC1/CCR1/SEZ6/PLK5/PPARGC1B/CREBL2/CSF1/CSF1R/KCTD11/CTNNA2/CTNNB1/GLIPR2/BRINP1/TMEM64/DNMT3B/DPYSL3/DRD2/EDN1/EFNB2/EPHA4/ETS1/PTK2B/BEND6/FGF2/FGFR1/FGFR3/NLGN1/ZBTB1/CUX2/FN1/CRTC1/ADNP/HEY1/FRZB/NPNT/BAMBI/ASPM/WWTR1/GATA2/GATA3/GATA4/GATA6/HEYL/GREM1/GDNF/B4…	252
BP	GO:0031175	neuron projection development	307/3172	1047/18679	1.38729e-24	1.08305e-22	7.02247e-23	CDH2/FOXO6/CDH4/CDH11/ARPC5/ACTR3/TSPAN2/ARPC2/RASGRP1/FRY/RASA4/ADAM10/SEMA3A/MYL12B/MYL9/SPON2/OLFM1/CAP1/SEMA6C/SEMA4D/SEMA3C/DPYSL4/PDLIM5/MYL12A/ADCY1/PLK2/EHD1/RAB35/VAX1/STMN2/WDR5/CIT/CHN1/CHRNB2/SEZ6/PLK5/COL2A1/COL3A1/COL4A1/COL4A2/COL5A1/COL5A2/COL6A3/COL9A1/COL9A2/UNC5D/CRMP1/CSF2RA/NCAN/RTN4RL1/CTNNA2/PRICKLE2/DHFR/DLG3/DLX5/DPYSL2/DPYSL3/DRD2/HBEGF/DUSP5/DUSP9/EFNA1/EFNB2/CELSR3/CEL…	307
BP	GO:2000145	regulation of cell motility	210/3172	628/18679	1.39814e-24	1.08305e-22	7.02247e-23	ADA/HDAC5/ADAM8/CDH13/ADAM10/CDK6/CITED2/SEMA3A/DLC1/ATP8A1/OLFM1/CREB3/SEMA4D/SPINT2/ZNF268/CGA/CCR1/CCR7/COL3A1/ACVR1C/UNC5D/CSF1/CSF1R/CCBE1/ADRA2A/CTSH/GLIPR2/AMOT/DACH1/DAPK3/BMPER/DPYSL3/DRD2/HBEGF/EDN1/EFNA1/EGFR/ANO6/AIF1/FLCN/EMP2/ETS1/F2RL1/F3/F10/PTK2B/FBLN1/SPATA13/FGF1/FGF2/VASH1/PLXND1/SYNE2/FN1/SRGAP2/SGK3/GAB1/CLIC4/ADGRA2/GATA3/GREM1/SRPX2/GLI1/GNA12/GPER1/SCAI/RGCC/PYCARD/CD274/…	210
BP	GO:0043067	regulation of programmed cell death	383/3172	1399/18679	2.47775e-24	1.89935e-22	1.23154e-22	ADA/ADAM8/FEM1B/OPTN/CDKN1A/NET1/SIGMAR1/CDKN2A/CITED2/DLC1/MYCNOS/YAP1/MERTK/CREB3/SEMA4D/CEBPB/HTATIP2/IVNS1ABP/LEFTY1/PNMA2/CTSC/PLK2/ZNF268/GADD45G/MLLT11/PIM2/EGLN3/PNMA5/TWIST2/CLU/CCR7/CNTFR/COL2A1/ACVR1C/COMP/MAP3K8/JMY/NACC2/CST3/LGALS16/TICAM1/CTNNB1/CTSB/CTSH/ADRB2/DAP/DAPK3/GADD45A/DDIT3/AES/DFNA5/NQO1/DLX1/DUSP1/EDN1/EDNRB/EGFR/ANO6/AIF1/FLCN/CTTN/NRK/EPHA7/ERBB3/ETS1/EYA1/F3/PTK2B/F…	383
BP	GO:0031325	positive regulation of cellular metabolic process	676/3172	2841/18679	2.82902e-24	2.14627e-22	1.39164e-22	CDH2/CDH3/ZGLP1/HDAC5/ADAM8/CDH13/RASGRP1/CEBPZ/RASA4/CDK2/CDK7/CDKN1A/RAMP1/FSTL3/CDKN1C/CDKN2A/CDKN2B/TNIP1/TRIM22/KLF2/CITED2/DLC1/YAP1/CDX1/CDX2/MAD2L2/CDX4/CAP1/CREB3/CEBPA/SEMA4D/CEBPB/DEAF1/CEBPE/BATF/SORBS1/LEFTY1/ADCY1/NRG3/CTSC/PLK2/ZNF268/CGA/GADD45G/SUB1/MLLT11/PIM2/WDR5/CHI3L1/PSIP1/CHEK2/FZD10/EGLN3/PRKCDBP/ADCY7/CHRNA7/CIRBP/ERCC8/ARAP1/TRIM6/CLU/FOXN4/CCR1/CCR7/ACVR1C/COMT/KLF6/MA…	676
BP	GO:0051241	negative regulation of multicellular organismal process	284/3172	950/18679	3.5897e-24	2.69557e-22	1.74781e-22	ADA/CDH3/HDAC5/CDK6/LRRC17/FSTL3/CDKN2A/KLF2/SEMA3A/OLFM1/MAD2L2/SEMA4D/GAS2L1/DLL3/PLK2/VAX1/LECT1/STMN2/CIT/CHRNA7/TWIST2/CCR1/SEZ6/COL3A1/COL4A2/COL5A1/COL5A2/ACVR1C/COMT/CRH/PRICKLE1/KCTD11/CST3/CTNNB1/ADRA2A/ADRB2/AMOT/DDIT3/ADAMTS18/DLX1/DLX2/DPYSL3/DRD2/DTX1/EDN1/EDNRB/EFNA1/EIF4E/FLCN/EPHA4/ERBB2/F2RL1/F12/PTK2B/FAP/FBLN1/HS3ST5/FGF2/FGF8/FGFR1/FGFR3/VASH1/NLGN1/WWC1/FN1/SRGAP2/FRZB/PCSK9…	284
BP	GO:0071704	organic substance metabolic process	2017/3172	10375/18679	4.43376e-24	3.29576e-22	2.13697e-22	ADA/CDH2/CDH3/ZGLP1/ZNF730/ZNF316/FOXO6/HDAC5/CHAF1A/SH2D3C/SH2D3A/KRBOX1/UST/ADAM8/FEM1B/CDH13/RASGRP1/LRPPRC/OPTN/SUGP2/MBNL2/ABI2/CEBPZ/RASA4/AASS/CHST4/CDK2/TSHZ1/ADAM10/EIF1/CDK6/CDK7/GPHN/HRSP12/SPRY1/CDKN1A/IRX5/RAMP1/FSTL3/CDKN1C/CDKN2A/APC2/CDKN2B/TNIP1/TRIM22/CDO1/KLF2/CITED2/IRF9/SCML2/DLC1/CDS1/CPQ/WFDC2/IFITM3/YAP1/SPON1/CD2BP2/OLFM1/CDX1/CDX2/MAD2L2/CDX4/MERTK/CLGN/CAP1/CREB3/CEBPA/…	2017
BP	GO:0060284	regulation of cell development	241/3172	764/18679	4.61195e-24	3.39393e-22	2.20063e-22	CDH2/FOXO6/HDAC5/CDH4/ARPC2/NET1/SEMA3A/YAP1/OLFM1/MAD2L2/SEMA4D/PDLIM5/DLL3/PLK2/VAX1/STMN2/CIT/CHN1/CHRNB2/SEZ6/PLK5/COL3A1/UNC5D/CSF1/KCTD11/CTNNB1/GLIPR2/BRINP1/DLX1/DLX2/DNMT3B/DPYSL2/DPYSL3/DRD2/DTX1/S1PR3/EDN1/EDNRB/EFNA1/EIF4E/CTTN/EPHA4/EPHB3/EYA1/PTK2B/FBLN1/BEND6/SDK1/FGFR1/FGFR3/NLGN1/CUX2/FN1/CRTC1/SRGAP2/ADNP/FRZB/NGEF/BAMBI/C3orf17/ASPM/WWTR1/ADGRA2/GATA2/GATA3/HEYL/GREM1/GDNF/B4GA…	241
BP	GO:0010941	regulation of cell death	400/3172	1484/18679	5.14302e-24	3.74727e-22	2.42973e-22	ADA/ADAM8/FEM1B/OPTN/CDKN1A/NET1/SIGMAR1/CDKN2A/CITED2/DLC1/MYCNOS/YAP1/MERTK/CREB3/SEMA4D/CEBPB/HTATIP2/IVNS1ABP/LEFTY1/PNMA2/CTSC/PLK2/ZNF268/GADD45G/MLLT11/PIM2/EGLN3/PNMA5/TWIST2/CLU/CCR7/CNTFR/COL2A1/CHMP4B/ACVR1C/COMP/MAP3K8/JMY/NACC2/CRH/CST3/LGALS16/TICAM1/CTNNB1/CTSB/CTSH/ADRB2/DAP/DAPK3/GADD45A/DDIT3/AES/DFNA5/NQO1/DLX1/DNMT3A/DUSP1/EDN1/EDNRB/EGFR/ANO6/AIF1/FLCN/CTTN/NRK/EPHA7/ERBB3/ET…	400
BP	GO:0002009	morphogenesis of an epithelium	168/3172	465/18679	6.92751e-24	4.998e-22	3.2407e-22	FEM1B/SPRY1/SEMA3A/DLC1/YAP1/SEMA3C/DEAF1/SPINT2/CTHRC1/FOXN4/COL4A1/COL5A1/TRIM71/CSF1/CSF1R/PRICKLE1/CTNNB1/CTSH/CTSV/CTSZ/IRX2/RDH10/SYNE4/ADAMTS16/DLG3/HBEGF/EDN1/EFNB2/EGFR/EPHA4/EPHA7/EYA1/STOX1/ALDH1A3/FGF1/FGF2/FGF8/FGFR1/FGFR3/FOXF2/PLXND1/FRZB/FZD2/NPNT/CLIC4/KLHL3/GATA3/GATA4/GREM1/GDNF/B4GALT1/GJA1/GPC3/GLI3/DLL1/NR3C1/GSN/SOX8/HHEX/HIF1A/HOXA5/HOXA13/HOXB2/HOXB4/TNC/IL6/ILK/KDR/KRT16…	168
BP	GO:0031323	regulation of cellular metabolic process	1223/3172	5781/18679	7.8468e-24	5.60627e-22	3.63511e-22	CDH2/CDH3/ZGLP1/ZNF730/ZNF316/FOXO6/HDAC5/KRBOX1/ADAM8/FEM1B/CDH13/RASGRP1/LRPPRC/OPTN/MBNL2/CEBPZ/RASA4/CDK2/TSHZ1/EIF1/CDK7/HRSP12/SPRY1/CDKN1A/IRX5/RAMP1/FSTL3/CDKN1C/CDKN2A/CDKN2B/TNIP1/TRIM22/KLF2/CITED2/IRF9/SCML2/DLC1/WFDC2/MYCNOS/IFITM3/YAP1/CD2BP2/OLFM1/CDX1/CDX2/MAD2L2/CDX4/CAP1/CREB3/CEBPA/SEMA4D/CEBPB/FBLN5/DEAF1/CEBPE/BATF/HTATIP2/NPC2/SORBS1/POLR3G/LEFTY1/SPINT2/ADCY1/NRG3/CTSC/PLK2…	1223
BP	GO:0042981	regulation of apoptotic process	379/3172	1389/18679	8.69976e-24	6.15592e-22	3.9915e-22	ADA/ADAM8/FEM1B/OPTN/CDKN1A/NET1/SIGMAR1/CDKN2A/CITED2/DLC1/MYCNOS/YAP1/MERTK/CREB3/SEMA4D/CEBPB/HTATIP2/IVNS1ABP/LEFTY1/PNMA2/CTSC/PLK2/ZNF268/GADD45G/MLLT11/PIM2/EGLN3/PNMA5/TWIST2/CLU/CCR7/CNTFR/COL2A1/ACVR1C/COMP/MAP3K8/JMY/NACC2/LGALS16/TICAM1/CTNNB1/CTSB/CTSH/ADRB2/DAP/DAPK3/GADD45A/DDIT3/AES/DFNA5/NQO1/DLX1/DUSP1/EDN1/EDNRB/EGFR/ANO6/AIF1/FLCN/CTTN/NRK/EPHA7/ERBB3/ETS1/EYA1/F3/PTK2B/FAP/UN…	379
BP	GO:0040007	growth	277/3172	929/18679	2.12421e-23	1.48876e-21	9.65316e-22	CDH4/CDH13/ADAM10/RASGRP2/SPRY1/CDKN1A/NET1/CDKN1C/CDKN2A/KLF2/SEMA3A/CPQ/YAP1/OLFM1/MAD2L2/CREB3/SEMA4D/FBLN5/PDLIM5/GAS2L1/LEFTY1/CGREF1/CSPG5/NRG3/PPP1R13L/CCDC85B/DMBX1/COL9A1/COMP/CCM2L/PARP1/CSF1/ADRA1B/KCTD11/PPP1R1C/ADRB2/RDH10/CYP19A1/DPYSL2/DRD2/HBEGF/EDN1/FLCN/EMP1/CTTN/EN1/ENO3/HTRA4/NRK/ERBB2/EXTL3/PTK2B/FGF1/FGF2/FGF8/FGF9/FGFR1/FGFR3/FOXS1/EPB41L3/RFTN1/WWC1/FN1/TNS2/ADNP/EXOSC2/BR…	277
BP	GO:0065009	regulation of molecular function	653/3172	2745/18679	2.4594e-23	1.70743e-21	1.1071e-21	CDH3/HDAC5/SH2D3C/SH2D3A/ADAM8/FEM1B/RASGRP1/RASA4/CDK2/CDK7/RASGRP2/SPRY1/CDKN1A/NET1/CDKN1C/CDKN2A/CDKN2B/NMUR1/TRIM22/DLC1/WFDC2/MYCNOS/CD2BP2/MAD2L2/CAP1/CREB3/CEBPA/SEMA4D/SPINT2/ADCY1/NRG3/CTSC/PLK2/ZNF268/PPP1R17/MMP24/GADD45G/RALBP1/RCC1/DUSP14/RCAN3/CDC42EP1/CHI3L1/FZD10/CHN1/EGLN3/CHN2/SNX18/ADCY7/CHRNA7/RHPN1/NOSTRIN/CTHRC1/ARAP2/ARAP1/AGAP3/TWIST2/TRIM6/ADD2/CLU/SERPINA3/DNAJC24/CCR7/…	653
BP	GO:0060255	regulation of macromolecule metabolic process	1199/3172	5671/18679	4.38395e-23	3.01509e-21	1.95499e-21	CDH2/CDH3/ZGLP1/ZNF730/ZNF316/FOXO6/HDAC5/KRBOX1/ADAM8/FEM1B/CDH13/RASGRP1/LRPPRC/OPTN/MBNL2/CEBPZ/RASA4/CDK2/TSHZ1/EIF1/CDK6/CDK7/HRSP12/SPRY1/CDKN1A/IRX5/RAMP1/FSTL3/CDKN1C/CDKN2A/APC2/CDKN2B/TNIP1/TRIM22/KLF2/CITED2/IRF9/SCML2/DLC1/WFDC2/IFITM3/YAP1/CD2BP2/OLFM1/CDX1/CDX2/MAD2L2/CDX4/CREB3/CEBPA/SEMA4D/CEBPB/DEAF1/CEBPE/BATF/HTATIP2/SORBS1/POLR3G/GAS2L1/LEFTY1/SPINT2/ADCY1/NRG3/CTSC/PLK2/NEK6/…	1199
BP	GO:0040012	regulation of locomotion	221/3172	690/18679	4.56401e-23	3.10987e-21	2.01644e-21	ADA/HDAC5/ADAM8/CDH13/ADAM10/CDK6/CITED2/SEMA3A/DLC1/ATP8A1/IFITM3/OLFM1/CREB3/SEMA4D/IFITM2/SPINT2/ZNF268/CGA/CCR1/CCR7/COL3A1/ACVR1C/UNC5D/CSF1/CSF1R/CCBE1/ADRA2A/CTSH/GLIPR2/AMOT/DACH1/DAPK3/BMPER/DPYSL3/DRD2/HBEGF/EDN1/EFNA1/EFNB2/EGFR/ANO6/AIF1/FLCN/EMP2/ETS1/F2RL1/F3/F10/PTK2B/FBLN1/SPATA13/HS3ST5/FGF1/FGF2/VASH1/PLXND1/SYNE2/FN1/SRGAP2/SGK3/GAB1/CLIC4/ADGRA2/GATA3/GREM1/SRPX2/GLI1/GNA12/GP…	221
BP	GO:0072001	renal system development	117/3172	280/18679	6.25958e-23	4.22608e-21	2.74019e-21	HRSP12/SPRY1/FSTL3/CDKN1C/YAP1/SEC63/COL4A1/AMER1/CTNNB1/CTSH/IRX2/RDH10/DCN/BMPER/ADAMTS16/EFNB2/FLCN/EMX2/EPHA4/EPHA7/EYA1/FGF1/FGF2/FGF8/FGFR1/TNS2/PCSK9/NPNT/WWTR1/TIPARP/KLHL3/GATA3/GCNT1/HEYL/GREM1/GDNF/GPC3/GLI3/AQP11/DLL1/SOX8/ILK/ITGA3/ITGB4/KCNJ8/HES5/ARL3/LRP4/TACSTD2/SMAD2/SMAD3/SMAD4/SMAD6/SMAD7/MEF2C/MME/ASS1/NID1/NKX3-1/NOTCH1/NOTCH3/OVOL1/PAX2/PBX1/PLCE1/PDGFB/PDGFRA/PDGFRB/SERPIN…	117
BP	GO:0001655	urogenital system development	127/3172	317/18679	8.06506e-23	5.39553e-21	3.49846e-21	FEM1B/HRSP12/SPRY1/FSTL3/CDKN1C/YAP1/SEC63/COL4A1/AMER1/CTNNB1/CTSH/IRX2/RDH10/CYP19A1/DCN/BMPER/ADAMTS16/EFNB2/FLCN/EMX2/EPHA4/EPHA7/EPHB3/EYA1/FGF1/FGF2/FGF8/FGFR1/TNS2/PCSK9/NPNT/WWTR1/TIPARP/GATA2/KLHL3/GATA3/GCNT1/HEYL/GREM1/GDNF/AMH/GPC3/GLI3/AQP11/DLL1/ANXA1/SOX8/HOXA13/TNC/ILK/AR/ITGA3/ITGB4/KCNJ8/HES5/ARL3/LRP4/TACSTD2/SMAD2/SMAD3/SMAD4/SMAD6/SMAD7/MEF2C/MME/ASS1/NID1/NKX3-1/NOTCH1/NOTCH…	127
BP	GO:0051960	regulation of nervous system development	219/3172	686/18679	1.1561e-22	7.66465e-21	4.96976e-21	CDH2/FOXO6/CDH4/SEMA3A/YAP1/OLFM1/SEMA4D/PDLIM5/DLL3/PLK2/WASF3/VAX1/STMN2/CIT/CHN1/CHRNB2/SEZ6/PLK5/COL3A1/UNC5D/CSF1/KCTD11/CTNNB1/BRINP1/DLX1/DLX2/DNMT3B/DPYSL2/DPYSL3/DRD2/DTX1/EDNRB/EFNA1/EIF4E/CTTN/EPHA4/EPHB3/EYA1/PTK2B/BEND6/SDK1/FGFR1/FGFR3/ADGRL1/SLITRK3/NLGN1/CUX2/FN1/CRTC1/SRGAP2/ADNP/FZD2/NGEF/C3orf17/ASPM/SLITRK5/GATA2/GATA3/HEYL/ANKRD1/TNFRSF21/SRPX2/GLI1/GLI3/BIN1/DLL1/GPER1/RAPGE…	219
BP	GO:0006357	regulation of transcription from RNA polymerase II promoter	457/3172	1784/18679	1.66831e-22	1.09617e-20	7.10756e-21	ZGLP1/FOXO6/HDAC5/CDH13/CEBPZ/CDK7/FSTL3/CDKN1C/CDKN2A/CDKN2B/TNIP1/KLF2/CITED2/YAP1/CDX1/CDX2/MAD2L2/CDX4/CREB3/CEBPA/SEMA4D/CEBPB/DEAF1/CEBPE/BATF/HTATIP2/LEFTY1/ZNF268/CGA/PPP1R13L/EHMT2/SUB1/ATF7/VAX1/WDR5/SOX21/PSIP1/EGLN3/MED8/BATF2/TWIST2/ZNF641/HEXIM2/DMBX1/ZNF280A/KLF6/PPARGC1B/JMY/NCOA7/NACC2/GATA5/PARP1/CRYM/E2F7/GSC/CREB3L4/CTNNB1/ADRB2/TCEAL6/DACH1/DBP/DDIT3/AES/BMPER/DHFR/DLX1/DLX2/…	457
BP	GO:0007389	pattern specification process	158/3172	439/18679	2.47628e-22	1.61265e-20	1.04564e-20	FRAT1/TSHZ1/SPRY1/APC2/CITED2/SEMA3A/CDX1/CDX2/CDX4/SEMA3C/LEFTY1/DLL3/NRG3/CCDC151/FOXN4/COL4A1/GSC/CTNNB1/IRX2/DDIT3/DLX1/DLX2/EDN1/CELSR2/EMX2/EN1/EYA1/BPTF/SP8/FGF1/FGF8/FGFR1/PLXND1/ARC/HEY1/DAAM2/ALX3/GATA4/GREM1/GDNF/GJA1/GPC3/GLI1/GLI3/DLL1/HIPK2/RAX/HHEX/HIF1A/HOXA2/HOXA3/HOXA5/HOXA7/HOXA9/HOXA10/HOXB2/HOXB3/HOXB4/HOXB5/HOXB6/HOXB8/HOXC4/HOXC6/HOXC8/HOXC9/HOXC13/HOXD3/CYP26C1/ISL1/CCDC10…	158
BP	GO:0048812	neuron projection morphogenesis	252/3172	834/18679	3.30525e-22	2.13362e-20	1.38344e-20	CDH2/CDH4/CDH11/ARPC5/ACTR3/ARPC2/RASGRP1/RASA4/ADAM10/SEMA3A/MYL12B/MYL9/SPON2/OLFM1/CAP1/SEMA6C/SEMA4D/SEMA3C/DPYSL4/PDLIM5/MYL12A/ADCY1/VAX1/CIT/CHN1/CHRNB2/COL2A1/COL3A1/COL4A1/COL4A2/COL5A1/COL5A2/COL6A3/COL9A1/COL9A2/UNC5D/CRMP1/CSF2RA/NCAN/CTNNA2/DLG3/DLX5/DPYSL2/DPYSL3/DRD2/HBEGF/DUSP5/DUSP9/EFNA1/EFNB2/CELSR2/EGFR/CTTN/NRK/EPHA4/EPHA7/EPHB3/EPHB6/ERBB2/ERBB3/ETV1/UNC5B/NYAP1/FGF1/FGF2/FG…	252
BP	GO:0044237	cellular metabolic process	1952/3172	10056/18679	4.9866e-22	3.19099e-20	2.06904e-20	ADA/CDH2/CDH3/ZGLP1/ZNF730/ZNF316/FOXO6/HDAC5/CHAF1A/SH2D3C/SH2D3A/KRBOX1/UST/ADAM8/FEM1B/CDH13/RASGRP1/LRPPRC/OPTN/SUGP2/MBNL2/ABI2/CEBPZ/RASA4/AASS/CHST4/CDK2/TSHZ1/ADAM10/EIF1/CDK6/CDK7/GPHN/HRSP12/SPRY1/CDKN1A/IRX5/RAMP1/FSTL3/CDKN1C/CDKN2A/CDKN2B/TNIP1/TRIM22/CDO1/KLF2/CITED2/IRF9/SCML2/DLC1/CDS1/CPQ/WFDC2/MYCNOS/IFITM3/YAP1/SPON1/CD2BP2/OLFM1/CDX1/CDX2/MAD2L2/CDX4/MERTK/CLGN/CAP1/CREB3/CEBP…	1952
BP	GO:0001822	kidney development	111/3172	265/18679	6.39626e-22	4.05776e-20	2.63106e-20	HRSP12/SPRY1/FSTL3/CDKN1C/YAP1/AMER1/CTNNB1/CTSH/IRX2/RDH10/DCN/BMPER/ADAMTS16/EFNB2/FLCN/EPHA4/EPHA7/EYA1/FGF1/FGF2/FGF8/FGFR1/TNS2/PCSK9/NPNT/WWTR1/TIPARP/KLHL3/GATA3/GCNT1/HEYL/GREM1/GDNF/GPC3/GLI3/AQP11/DLL1/SOX8/ILK/ITGA3/KCNJ8/HES5/ARL3/LRP4/TACSTD2/SMAD2/SMAD3/SMAD4/SMAD6/SMAD7/MEF2C/MME/ASS1/NID1/NKX3-1/NOTCH1/NOTCH3/OVOL1/PAX2/PBX1/PLCE1/PDGFB/PDGFRA/PDGFRB/SERPINF1/PGF/WNT4/POU3F3/PPAT/…	111
BP	GO:0051093	negative regulation of developmental process	233/3172	756/18679	8.26241e-22	5.19684e-20	3.36964e-20	CDH3/HDAC5/CDK6/LRRC17/FSTL3/CDKN2A/SEMA3A/YAP1/OLFM1/MAD2L2/SEMA4D/GAS2L1/DLL3/PLK2/CCDC85B/VAX1/LECT1/STMN2/CIT/CMTM5/TWIST2/CCR1/SEZ6/COL3A1/COL4A2/COL5A1/COL5A2/ACVR1C/PRICKLE1/KCTD11/CST3/CTNNB1/ADRB2/AMOT/DDIT3/DLX1/DLX2/DPYSL3/DTX1/NR0B1/S1PR3/EDNRB/EFNA1/EIF4E/FLCN/EPHA4/ERBB2/PTK2B/FBLN1/FGF8/FGFR1/FGFR3/VASH1/NLGN1/WWC1/SRGAP2/FRZB/NGEF/C3orf17/ASPM/WWTR1/GATA2/GATA3/ANKRD2/GREM1/GDF10/…	233
BP	GO:0080090	regulation of primary metabolic process	1196/3172	5695/18679	8.33954e-22	5.20091e-20	3.37227e-20	CDH2/ZGLP1/ZNF730/ZNF316/FOXO6/HDAC5/KRBOX1/ADAM8/FEM1B/CDH13/RASGRP1/LRPPRC/MBNL2/CEBPZ/RASA4/CDK2/TSHZ1/EIF1/CDK7/HRSP12/SPRY1/CDKN1A/IRX5/RAMP1/FSTL3/CDKN1C/CDKN2A/APC2/CDKN2B/TNIP1/TRIM22/KLF2/CITED2/IRF9/SCML2/DLC1/WFDC2/IFITM3/YAP1/CD2BP2/OLFM1/CDX1/CDX2/MAD2L2/CDX4/CAP1/CREB3/CEBPA/SEMA4D/CEBPB/DEAF1/CEBPE/BATF/HTATIP2/NPC2/SORBS1/POLR3G/LEFTY1/SPINT2/ADCY1/NRG3/CTSC/PLK2/NEK6/ZNF268/SEC24…	1196
BP	GO:0009605	response to external stimulus	599/3172	2511/18679	1.50074e-21	9.24915e-20	5.99716e-20	ADA/HDAC5/CDH4/ARPC5/ACTR3/ADAM8/ARPC2/CDH13/RASGRP1/OPTN/RASA4/ADAM10/CDK6/CDKN1A/CDKN2B/TNIP1/TRIM22/SEMA3A/IRF9/MYL12B/MYL9/CDS1/IFITM3/SPON2/CAP1/CREB3/CEBPA/SEMA6C/SEMA4D/CEBPB/SEMA3C/CEBPE/BATF/DPYSL4/NPC2/GNLY/IFITM2/POLR3G/IVNS1ABP/MYL12A/GAS2L1/CXCR6/CSPG5/MMP24/RALBP1/RAB32/VAX1/PIM2/CHGA/CHI3L1/CHN1/MGLL/BATF2/CMTM5/IL22RA2/AP1S1/TRIM6/CLU/ADSSL1/CCR1/CCR7/ACKR2/COL2A1/COL3A1/COL4A1/CO…	599
BP	GO:0048568	embryonic organ development	155/3172	434/18679	1.51295e-21	9.24915e-20	5.99716e-20	ADA/SH2B3/TSHZ1/IRX5/CDKN1C/CITED2/YAP1/CDX2/CDX4/CEBPA/CEBPB/SPINT2/PPP1R13L/CTHRC1/TWIST2/FOXN4/USH1G/COL2A1/E2F7/GSC/CTNNB1/RDH10/STRC/DLX2/DLX5/EDN1/EFNA1/EGFR/EPAS1/NRK/EYA1/BPTF/STOX1/ALDH1A3/FGF8/FGF9/FGFR1/FOXF2/HEY1/FRZB/FZD2/GAB1/ALX3/LRIG1/GATA2/GATA3/GATA4/GJA1/GJA5/FOXD3/GLI1/GLI3/GNAS/DLL1/HIPK2/HHEX/HIF1A/HOXA2/HOXA3/HOXA5/HOXA7/HOXB2/HOXB3/HOXB4/HOXB5/HOXB6/HOXB8/HOXC4/HOXC9/HOXD3…	155
BP	GO:0009719	response to endogenous stimulus	424/3172	1642/18679	1.52079e-21	9.24915e-20	5.99716e-20	ADA/HDAC5/HCN4/CDH13/RASGRP1/RASA4/CDK2/SPRY1/CDKN1A/RAMP1/FSTL3/CDKN1C/CDKN2B/CDO1/KLF2/CITED2/PGRMC2/CEBPA/CEBPB/SORBS1/SH2B2/GAS2L1/LEFTY1/ADCY1/EHD1/RAB35/RAB31/STMN2/ADCY7/CHRNA5/CHRNA7/CHRNB2/FBXO32/CCR7/WFIKKN2/COL1A2/COL2A1/COL3A1/COL4A1/COL4A2/COL5A2/ACVR1C/COL16A1/TRIM71/KLF6/PPARGC1B/CD109/CLDN4/CPS1/CRH/GATA5/PARP1/FGFBP3/SESN3/CSF2RA/ADRA1B/CST3/CTNNB1/ADRA2A/CTSB/CTSH/CTSL/CTSV/ADRB…	424
BP	GO:0007417	central nervous system development	260/3172	878/18679	1.54346e-21	9.31012e-20	6.03668e-20	CDH11/TSPAN2/CDK6/HRSP12/LAMC3/SEMA3A/DLC1/TACC2/WASF3/PPP1R17/VAX1/CHRNB2/CKB/CLU/FOXN4/SEZ6/DMBX1/COL2A1/COL3A1/COL4A1/UNC5D/CRH/HAPLN1/GSC/VCAN/NCAN/CST3/CTNNA2/CTNNB1/CYP11A1/DLX1/DLX2/DPYSL2/DRD2/RCAN1/NR0B1/CELSR2/EGFR/EML1/EMX2/EN1/EPHA4/EPHA7/EPHB3/ERBB2/ETS1/FABP7/BPTF/ALDH1A3/ALDH3A2/FGF8/FGF9/FGFR1/FGFR3/PHLDA1/FOXG1/FAIM2/AGTPBP1/SRGAP2/ASPM/ADGRA2/CNTNAP2/SLITRK5/GATA2/LHX6/GHRHR/TNF…	260
BP	GO:0051130	positive regulation of cellular component organization	295/3172	1036/18679	1.68838e-21	1.01015e-19	6.54979e-20	CDH2/FOXO6/CDH4/ARPC5/ACTR3/ARPC2/ABI2/NET1/NMUR1/ATP8A1/OLFM1/MERTK/SEMA4D/SORBS1/EHD1/MLLT11/DSTN/STMN2/TPPP/CDC42EP1/SYNPO/ARAP1/CLU/CCR7/WHAMM/SEZ6/PLK5/COL16A1/JMY/MYO3B/CTNNB1/CTSK/GLIPR2/ADRB2/AMOT/DNMT3B/DPYSL3/DRD2/EDN1/ANO6/CTTN/EPHA4/EPHB3/ERBB2/F2RL1/PTK2B/FGF8/FGFR1/PPM1E/ADGRL1/SLITRK3/NLGN1/MTCL1/CUX2/FN1/CRTC1/ADNP/PCSK9/BAMBI/WWTR1/CLIP3/SLITRK5/AUTS2/LDLRAP1/GATA2/GREM1/GDNF/ANK…	295
BP	GO:0048667	cell morphogenesis involved in neuron differentiation	243/3172	807/18679	3.21714e-21	1.90927e-19	1.23797e-19	CDH2/CDH4/CDH11/ARPC5/ACTR3/ARPC2/RASGRP1/RASA4/ADAM10/SEMA3A/MYL12B/MYL9/SPON2/OLFM1/CAP1/SEMA6C/SEMA4D/SEMA3C/DPYSL4/PDLIM5/MYL12A/ADCY1/VAX1/CIT/CHN1/CHRNB2/COL2A1/COL3A1/COL4A1/COL4A2/COL5A1/COL5A2/COL6A3/COL9A1/COL9A2/UNC5D/CRMP1/CSF2RA/NCAN/CTNNA2/STRC/DLG3/DLX5/DPYSL2/DPYSL3/DRD2/HBEGF/DUSP5/DUSP9/EFNA1/EFNB2/CELSR2/EGFR/CTTN/EPHA4/EPHA7/EPHB3/EPHB6/ERBB2/ERBB3/ETV1/UNC5B/FGF1/FGF2/FGF8/FG…	243
BP	GO:0030855	epithelial cell differentiation	191/3172	585/18679	4.21684e-21	2.46662e-19	1.59936e-19	CDH3/FEM1B/CDK6/CDKN1A/CDKN2B/KLF2/YAP1/CEBPB/SPINT2/CES1/LECT1/FRMD6/COL4A1/CD109/CPS1/CPT1A/GATA5/CRYGD/E2F7/CST3/CTNNB1/CTSB/CTSV/CYP11A1/STRC/SYNE4/DLX3/DLX5/DSP/NR0B1/S1PR3/EDNRB/EYA1/F2RL1/LRTOMT/FGF8/FGFR1/FGFR3/ALDOC/PALLD/EXPH5/HEY1/FOSL2/MAFF/FRZB/FZD2/CLIC4/WWTR1/ARHGEF26/GATA3/GATA4/GATA6/GREM1/GDNF/B4GALT1/GJA1/B9D1/GLI1/GLI3/SFN/DLL1/RAPGEF1/GSK3B/GSTM3/GPSM2/ANXA1/ANXA4/SOX8/HHEX/H…	191
BP	GO:0071310	cellular response to organic substance	536/3172	2203/18679	4.22333e-21	2.46662e-19	1.59936e-19	HDAC5/HCN4/CDH13/RASGRP1/RASA4/CDK2/SPRY1/CDKN1A/RAMP1/FSTL3/NET1/CDKN1C/CDKN2B/TRIM22/KLF2/CITED2/IRF9/IFITM3/YAP1/SPON2/PGRMC2/IFI30/CREB3/CEBPA/CEBPB/CEBPE/SORBS1/IFITM2/SH2B2/GAS2L1/LEFTY1/CXCR6/ADCY1/NUP50/ZNF268/EHD1/PDIA5/KDELR3/RAB35/RAB31/LECT1/STMN2/CHI3L1/FZD10/SEC63/ADCY7/FBXO32/IL22RA2/TRIM6/CCR1/CCR7/ACKR2/WFIKKN2/PLK5/CNTFR/COL1A2/COL2A1/COL3A1/COL4A1/COL4A2/COL5A2/COL16A1/TRIM71/K…	536
BP	GO:0007010	cytoskeleton organization	295/3172	1046/18679	8.0588e-21	4.66966e-19	3.02781e-19	ARPC5/ACTR3/ARPC2/FRY/ABI2/CDK2/SPRY1/APC2/DLC1/MAD2L2/CAP1/NEBL/TACC2/SORBS1/GAS2L1/PLK2/NEK6/WASF3/TMSB15A/DSTN/RCC1/STMN2/TPPP/KPTN/CDC42EP1/CHEK2/FZD10/PRKCDBP/PACSIN2/SYNPO/FMNL2/CCDC151/ARAP1/ADD2/CCR7/WHAMM/CNN1/ARHGEF19/CHMP4B/PPARGC1B/JMY/CRMP1/NEK7/NEURL2/CSF1R/CTNNB1/ADRA2A/CTSV/CXADR/AMOT/DAPK3/SYNE4/GADD45A/DPYSL2/DPYSL3/DSP/EDN1/AIF1/EML1/EMP2/CTTN/TUBB/NRK/EYA1/F2RL1/PTK2B/FAT1/PHA…	295
BP	GO:0035239	tube morphogenesis	136/3172	366/18679	8.30268e-21	4.77339e-19	3.09507e-19	SPRY1/DLC1/YAP1/DEAF1/SPINT2/CTHRC1/FOXN4/COL4A1/TRIM71/CSF1/CSF1R/PRICKLE1/CTNNB1/CTSH/CTSZ/IRX2/RDH10/ADAMTS16/EDA/EDN1/EFNB2/EGFR/EPHA4/EPHA7/EPHB3/EYA1/FGF1/FGF2/FGF8/FGFR3/PLXND1/FZD2/NPNT/CLIC4/KLHL3/GATA3/GATA4/GATA6/GREM1/GDNF/B4GALT1/GJA1/GPC3/GLI1/GLI3/DLL1/NR3C1/SOX8/HHEX/HIF1A/HOXA5/ILK/KDR/CCDC103/HES5/LRP6/TACSTD2/SMAD2/SMAD3/SMAD4/MEF2C/MET/MMP14/NRARP/NFATC4/NFIB/NKX3-1/NOTCH1/PAX…	136
BP	GO:0007507	heart development	160/3172	461/18679	9.09181e-21	5.18656e-19	3.36297e-19	HDAC5/APELA/CITED2/DLC1/YAP1/OLFM1/SEMA3C/NEBL/PDLIM5/LEFTY1/PPP1R13L/FOXN4/COL2A1/COL3A1/COL5A1/GATA5/CCM2L/PRICKLE1/VCAN/ADRA1B/CTNNB1/CXADR/DSP/EDN1/EFNA1/EFNB2/ERBB2/ERBB3/EYA1/FABP3/FGF2/FGF8/FGF9/FGF12/FGFR1/FHL2/FKBP1A/PLXND1/HEY1/FZD2/GAB1/GATA2/GATA3/GATA4/GATA6/HEYL/GREM1/GJA1/GJA5/ANKRD1/GPC3/GLI3/DLL1/ANK2/GYS1/HHEX/HIF1A/ACACB/HOXA13/ILK/INSR/ISL1/ITGA3/ITGA4/ITGB1/JUN/KCNJ8/KCNK2/CC…	160
BP	GO:0035556	intracellular signal transduction	617/3172	2622/18679	9.81022e-21	5.55334e-19	3.60079e-19	ADA/CDH2/TANK/SH2B3/SH2D3C/SH2D3A/DCDC5/ARPC5/ACTR3/ADAM8/ARPC2/CDH13/RASGRP1/OPTN/ABI2/RASA4/CDK2/RASGRP2/SPRY1/CDKN1A/NET1/EFS/CDKN2A/NMUR1/TNIP1/TRIM22/MYL12B/DLC1/NDRG1/MYL9/YAP1/MAD2L2/MERTK/CREB3/SEMA4D/CEBPB/BATF/SH2B2/IVNS1ABP/RASL10A/LEFTY1/ADCY1/NRG3/PLK2/NEK6/ZNF268/PPP1R17/GADD45G/RALBP1/MLLT11/RAB32/RAB35/RAB31/PIM2/DUSP14/CIT/RCAN3/CDC42EP1/CHI3L1/CHEK2/FZD10/CHN1/CHN2/PRKCDBP/ADCY7…	617
BP	GO:0010628	positive regulation of gene expression	429/3172	1683/18679	1.16293e-20	6.53281e-19	4.23588e-19	CDH3/ZGLP1/HDAC5/ADAM8/CDH13/CEBPZ/CDK2/CDK6/CDK7/FSTL3/CDKN1C/CDKN2A/CDKN2B/TNIP1/TRIM22/KLF2/CITED2/YAP1/OLFM1/CDX1/CDX2/MAD2L2/CDX4/CREB3/CEBPA/CEBPB/DEAF1/CEBPE/BATF/ZNF268/CGA/SUB1/MLLT11/PIM2/WDR5/PSIP1/CHEK2/CIRBP/CLU/FOXN4/KLF6/PPARGC1B/JMY/NCOA7/CREBL2/CRH/GATA5/PARP1/CSF1/E2F7/CCBE1/TICAM1/CREB3L4/CTNNB1/CTSH/ADRB2/DBP/DDIT3/DLX2/DLX3/DLX5/DNMT3B/DRD2/ARID3A/EDA/EDN1/EEF2/EGFR/ELF1/ELF4…	429
BP	GO:0048732	gland development	149/3172	419/18679	1.49035e-20	8.3087e-19	5.38736e-19	ADA/FEM1B/FSTL3/CDKN1C/CDKN2B/CDO1/CITED2/SEMA3A/CEBPA/CEBPB/SEMA3C/DEAF1/NRG3/SEC63/CLCN2/CPS1/CRH/CSF1/CSF1R/E2F7/CST3/CTNNB1/ADRB2/CYP19A1/DBP/AFP/DRD2/EDA/NR0B1/EGFR/EPHB3/ETS1/FGF8/FGFR1/ZBTB1/PLXND1/CBX7/FRZB/PCSK9/GATA2/GATA3/GATA6/B4GALT1/GHRHR/GLI1/GLI3/NR3C1/ANXA1/HHEX/HIF1A/HOXA3/HOXA5/HOXA9/HOXA13/HOXB3/HOXD3/IGSF3/TNC/IGF2/IL6/INSM1/INSR/IRF6/AR/ISL1/JARID2/JUN/KLKB1/SMAD3/SMAD4/MET/…	149
BP	GO:0042221	response to chemical	910/3172	4169/18679	1.55872e-20	8.62452e-19	5.59214e-19	ADA/CDH3/HDAC5/CDH4/HCN4/ARPC5/ACTR3/ADAM8/ARPC2/CDH13/RASGRP1/RASA4/CDK2/ADAM10/RASGRP2/HRSP12/SPRY1/CDKN1A/RAMP1/FSTL3/NET1/CDKN1C/CDKN2B/TRIM22/CDO1/KLF2/CITED2/SEMA3A/IRF9/MYL12B/NDRG1/MYL9/IFITM3/YAP1/SPON2/PGRMC2/IFI30/CAP1/CREB3/CEBPA/SEMA6C/SEMA4D/CEBPB/SEMA3C/FBLN5/CEBPE/DPYSL4/SORBS1/IFITM2/SH2B2/MYL12A/GAS2L1/LEFTY1/CES1/CXCR6/ADCY1/CTSC/NUP50/ZNF268/RALBP1/EHD1/PDIA5/KDELR3/RAB35/VAX1…	910
BP	GO:0061564	axon development	228/3172	752/18679	2.29109e-20	1.25822e-18	8.15829e-19	CDH2/CDH4/CDH11/ARPC5/ACTR3/TSPAN2/ARPC2/RASGRP1/RASA4/ADAM10/SEMA3A/MYL12B/MYL9/SPON2/OLFM1/CAP1/SEMA6C/SEMA4D/SEMA3C/DPYSL4/MYL12A/ADCY1/VAX1/CHN1/CHRNB2/COL2A1/COL3A1/COL4A1/COL4A2/COL5A1/COL5A2/COL6A3/COL9A1/COL9A2/UNC5D/CRMP1/CSF2RA/NCAN/RTN4RL1/CTNNA2/DHFR/DLG3/DLX5/DPYSL2/DPYSL3/DRD2/HBEGF/DUSP5/DUSP9/EFNA1/EFNB2/CELSR3/EGFR/CTTN/EPHA4/EPHA7/EPHB3/EPHB6/ERBB2/ERBB3/ETV1/UNC5B/FGF1/FGF2/FGF…	228
BP	GO:0043009	chordate embryonic development	195/3172	610/18679	2.3693e-20	1.29153e-18	8.37429e-19	ADA/ADAM10/IRX5/CDKN1C/KLF2/DLC1/CDX2/CDX4/CEBPA/CEBPB/SEMA3C/DEAF1/SPINT2/DLL3/CTHRC1/TWIST2/COL2A1/TRIM71/PRICKLE1/E2F7/GSC/CTNNB1/AMOT/RDH10/DLX1/DLX2/EDN1/EGFR/FLCN/EN1/EPAS1/NRK/EYA1/BPTF/FGF8/FGF9/FGFR1/HEY1/BRD4/MAFF/FUT8/FZD2/GAB1/ALX3/TANC2/GATA2/GATA3/GATA4/GATA6/GJA1/FOXD3/B9D1/GLI3/CECR2/GNA12/GNAS/DLL1/SOX8/HHEX/HIF1A/HOXA2/APBA1/HOXA3/HOXA5/HOXA7/HOXA9/APBA2/HOXB2/HOXB3/HOXB4/HOXB5/…	195
BP	GO:0050767	regulation of neurogenesis	191/3172	594/18679	2.86407e-20	1.54976e-18	1.00486e-18	CDH2/FOXO6/CDH4/SEMA3A/YAP1/OLFM1/SEMA4D/PDLIM5/DLL3/PLK2/VAX1/STMN2/CIT/CHN1/CHRNB2/SEZ6/PLK5/COL3A1/UNC5D/CSF1/KCTD11/CTNNB1/BRINP1/DLX1/DLX2/DNMT3B/DPYSL2/DPYSL3/DRD2/DTX1/EDNRB/EFNA1/EIF4E/CTTN/EPHA4/EPHB3/EYA1/PTK2B/BEND6/SDK1/FGFR1/FGFR3/NLGN1/CUX2/FN1/CRTC1/SRGAP2/ADNP/NGEF/C3orf17/ASPM/GATA2/GATA3/HEYL/ANKRD1/TNFRSF21/GLI3/BIN1/DLL1/GPER1/RAPGEF1/GSK3B/PACSIN1/SOX8/HIF1A/HOXA2/HOXB3/HOXD3…	191
BP	GO:0003002	regionalization	128/3172	341/18679	4.33179e-20	2.32684e-18	1.50872e-18	TSHZ1/SPRY1/CITED2/SEMA3A/CDX1/CDX2/CDX4/SEMA3C/DLL3/FOXN4/GSC/CTNNB1/IRX2/DDIT3/DLX1/DLX2/EDN1/CELSR2/EMX2/EN1/BPTF/SP8/FGF1/FGF8/FGFR1/ARC/HEY1/GATA4/GREM1/GDNF/GPC3/GLI1/GLI3/DLL1/HIPK2/HHEX/HOXA2/HOXA3/HOXA5/HOXA7/HOXA9/HOXA10/HOXB2/HOXB3/HOXB4/HOXB5/HOXB6/HOXB8/HOXC4/HOXC6/HOXC8/HOXC9/HOXC13/HOXD3/CYP26C1/ISL1/HES5/FEZF1/HES3/LFNG/LRP4/LRP6/SMAD2/SMAD3/SMAD4/SMAD6/MDFI/MEF2C/KMT2A/NRARP/MSX1…	128
BP	GO:0051049	regulation of transport	430/3172	1700/18679	4.85279e-20	2.58781e-18	1.67793e-18	ADA/CDH3/KCNJ18/HCN4/ADAM8/CDH13/RASGRP1/CDKN1A/CDKN2A/APC2/NMUR1/ATP8A1/MERTK/CREB3/SORBS1/NUP50/ZNF268/SEC24A/NMU/EHD1/CHGA/PACSIN2/CHRNB2/RAB3C/NUS1/TRIM6/CLCN2/CLCN4/CLCN5/CCR1/CCR7/NKAIN4/ACVR1C/COMT/SLC31A2/STXBP5/CPT1A/CREBL2/CRH/RIMS4/PARP1/SYT9/CSF1R/SYT6/CTNNB1/ADRA2A/CTSK/ADRB2/TMEM30B/KCNG3/DPP6/DPYSL2/DRD2/DRD4/EDA/EDN1/EDNRB/EGFR/ANO6/ERBB2/ERBB3/F2RL1/PTK2B/FBLN1/FGF12/FKBP1A/AAK1/…	430
BP	GO:0007409	axonogenesis	220/3172	723/18679	6.8561e-20	3.62979e-18	2.35356e-18	CDH2/CDH4/CDH11/ARPC5/ACTR3/ARPC2/RASGRP1/RASA4/ADAM10/SEMA3A/MYL12B/MYL9/SPON2/OLFM1/CAP1/SEMA6C/SEMA4D/SEMA3C/DPYSL4/MYL12A/ADCY1/VAX1/CHN1/CHRNB2/COL2A1/COL3A1/COL4A1/COL4A2/COL5A1/COL5A2/COL6A3/COL9A1/COL9A2/UNC5D/CRMP1/CSF2RA/NCAN/CTNNA2/DLG3/DLX5/DPYSL2/DPYSL3/DRD2/HBEGF/DUSP5/DUSP9/EFNA1/EFNB2/EGFR/CTTN/EPHA4/EPHA7/EPHB3/EPHB6/ERBB2/ERBB3/ETV1/UNC5B/FGF1/FGF2/FGF8/FGF9/FGFR1/FGFR3/SLITRK3/…	220
BP	GO:0009792	embryo development ending in birth or egg hatching	195/3172	616/18679	8.06722e-20	4.24048e-18	2.74953e-18	ADA/ADAM10/IRX5/CDKN1C/KLF2/DLC1/CDX2/CDX4/CEBPA/CEBPB/SEMA3C/DEAF1/SPINT2/DLL3/CTHRC1/TWIST2/COL2A1/TRIM71/PRICKLE1/E2F7/GSC/CTNNB1/AMOT/RDH10/DLX1/DLX2/EDN1/EGFR/FLCN/EN1/EPAS1/NRK/EYA1/BPTF/FGF8/FGF9/FGFR1/HEY1/BRD4/MAFF/FUT8/FZD2/GAB1/ALX3/TANC2/GATA2/GATA3/GATA4/GATA6/GJA1/FOXD3/B9D1/GLI3/CECR2/GNA12/GNAS/DLL1/SOX8/HHEX/HIF1A/HOXA2/APBA1/HOXA3/HOXA5/HOXA7/HOXA9/APBA2/HOXB2/HOXB3/HOXB4/HOXB5/…	195
BP	GO:0009892	negative regulation of metabolic process	602/3172	2572/18679	1.25206e-19	6.53468e-18	4.23709e-18	ZGLP1/HDAC5/LRPPRC/OPTN/RASA4/CDK2/CDK7/HRSP12/SPRY1/CDKN1A/CDKN1C/CDKN2A/CDKN2B/TNIP1/TRIM22/CITED2/WFDC2/MYCNOS/IFITM3/YAP1/CD2BP2/OLFM1/CDX2/MAD2L2/CDX4/CEBPA/SEMA4D/CEBPB/DEAF1/GAS2L1/LEFTY1/SPINT2/ZNF268/PPP1R17/PPP1R13L/GADD45G/EHMT2/CCDC85B/ATF7/VAX1/DUSP14/CHEK2/FZD10/PRKCDBP/CIRBP/NOSTRIN/TWIST2/TRIM6/CLU/SERPINA3/CCR1/HEXIM2/WFIKKN2/DMBX1/CHMP4B/COL6A3/COMT/TRIM71/PPARGC1B/CD109/NACC2/C…	602
BP	GO:0030198	extracellular matrix organization	138/3172	385/18679	1.78972e-19	9.27505e-18	6.01394e-18	ADAM8/ADAM10/LAMC3/FBLN5/POSTN/SPINT2/COL1A2/COL2A1/COL3A1/COL4A1/COL4A2/COL4A6/COL5A1/COL5A2/COL6A3/COL8A1/COL9A1/COL9A2/COL12A1/COL13A1/COL16A1/COMP/COL6A6/HAPLN1/ADAMTS14/VCAN/NCAN/CST3/EXOC8/CTSB/CTSK/CTSL/CTSV/CCDC80/DCN/ETS1/FAP/FBLN1/FGF2/FKBP1A/ITGA11/FOXF2/COLGALT2/FMOD/FN1/NPNT/GREM1/B4GALT1/GPM6B/RGCC/GSN/ERO1A/ANXA2/HAS3/TNC/ICAM4/ILK/ITGA1/ITGA2/ITGA3/ITGA4/ITGA7/ITGAV/ITGB1/ITGB3/IT…	138
BP	GO:0044238	primary metabolic process	1934/3172	10045/18679	1.97413e-19	1.01592e-17	6.58721e-18	ADA/CDH2/ZGLP1/ZNF730/ZNF316/FOXO6/HDAC5/CHAF1A/SH2D3C/SH2D3A/KRBOX1/UST/ADAM8/FEM1B/CDH13/RASGRP1/LRPPRC/SUGP2/MBNL2/ABI2/CEBPZ/RASA4/AASS/CHST4/CDK2/TSHZ1/ADAM10/EIF1/CDK6/CDK7/GPHN/HRSP12/SPRY1/CDKN1A/IRX5/RAMP1/FSTL3/CDKN1C/CDKN2A/APC2/CDKN2B/TNIP1/TRIM22/CDO1/KLF2/CITED2/IRF9/SCML2/DLC1/CDS1/CPQ/WFDC2/IFITM3/YAP1/SPON1/CD2BP2/OLFM1/CDX1/CDX2/MAD2L2/CDX4/MERTK/CLGN/CAP1/CREB3/CEBPA/SEMA4D/CEB…	1934
BP	GO:0043062	extracellular structure organization	138/3172	386/18679	2.32878e-19	1.1901e-17	7.71663e-18	ADAM8/ADAM10/LAMC3/FBLN5/POSTN/SPINT2/COL1A2/COL2A1/COL3A1/COL4A1/COL4A2/COL4A6/COL5A1/COL5A2/COL6A3/COL8A1/COL9A1/COL9A2/COL12A1/COL13A1/COL16A1/COMP/COL6A6/HAPLN1/ADAMTS14/VCAN/NCAN/CST3/EXOC8/CTSB/CTSK/CTSL/CTSV/CCDC80/DCN/ETS1/FAP/FBLN1/FGF2/FKBP1A/ITGA11/FOXF2/COLGALT2/FMOD/FN1/NPNT/GREM1/B4GALT1/GPM6B/RGCC/GSN/ERO1A/ANXA2/HAS3/TNC/ICAM4/ILK/ITGA1/ITGA2/ITGA3/ITGA4/ITGA7/ITGAV/ITGB1/ITGB3/IT…	138
BP	GO:0007610	behavior	212/3172	696/18679	2.94844e-19	1.49638e-17	9.70255e-18	ADA/CDH13/ADAM10/SEMA3A/ATP8A1/CREB3/DEAF1/ADCY1/PLK2/NMU/C1QL1/CHRNA5/CHRNA7/CHRNB2/CCR1/CCR7/SEZ6/CNTFR/DMBX1/COMT/CPT1A/CRH/PARP1/CSF1/ADRA1B/CST3/CIART/ADRB2/CYP11A1/DACH1/LRRN4/DRD2/DRD4/EDN1/AHCY/EFNB2/EGFR/ANO6/EIF4E/AIF1/EPHA4/ETV1/F2RL1/F3/PTK2B/ALDH1A3/SDK1/FGF1/FGF2/FGF12/NLGN4Y/NLGN1/ARC/CUX2/CRTC1/ADNP/ADGRA2/CNTNAP2/SLITRK5/AUTS2/NPHP4/GREM1/GDNF/GJA1/SRPX2/AMPH/GLS/GM2A/NPW/GPR39/G…	212
BP	GO:0030335	positive regulation of cell migration	127/3172	344/18679	3.06253e-19	1.54364e-17	1.0009e-17	ADAM8/CDH13/ADAM10/SEMA3A/ATP8A1/CREB3/SEMA4D/ZNF268/CGA/CCR1/CCR7/CSF1/CSF1R/CCBE1/ADRA2A/CTSH/GLIPR2/AMOT/DAPK3/HBEGF/EDN1/EGFR/ANO6/AIF1/ETS1/F2RL1/F3/F10/PTK2B/FBLN1/FGF1/FGF2/SYNE2/FN1/ADGRA2/GATA3/SRPX2/GLI1/GPER1/PYCARD/CD274/CXCL1/RHOD/ANXA3/HIF1A/HSPB1/IL6/ILK/INSM1/INSR/ITGA3/ITGA4/ITGAV/ITGB3/MIA3/KDR/KIT/LAMB1/LGALS3/LYN/SMAD3/MET/MMP9/MMP14/NOTCH1/NTRK3/P2RY6/FURIN/NOX4/PDE4D/PDGFB/P…	127
BP	GO:0098602	single organism cell adhesion	224/3172	749/18679	3.15984e-19	1.58186e-17	1.02568e-17	ADA/CDH2/CDH3/CDH10/ADAM8/ARPC2/RASGRP1/CDK6/FSTL3/NET1/CDKN2A/TNIP1/CITED2/MYL9/MAD2L2/MERTK/SEMA4D/CEBPB/BATF/MYL12A/SPINT2/MMP24/PKP3/CCR7/COL13A1/MAP3K8/CCM2L/PLEKHA7/CSRP1/CTNNA2/CTNNB1/CTNND1/CXADR/ADRB2/CD55/ADAMTS18/DSC2/DSP/DTX1/EFNA1/CELSR2/EGFR/AIF1/ELF4/EPHA7/EPHB3/ERBB2/F2RL1/FBLN1/FAT1/FKBP1A/NLGN4Y/NLGN1/ZBTB1/KIFAP3/FN1/SRGAP2/IL27/NPNT/PVRL3/LRRC32/NPHP4/GATA3/GCNT1/CYFIP2/TNFRSF…	224
BP	GO:0006366	transcription from RNA polymerase II promoter	480/3172	1965/18679	3.57094e-19	1.77558e-17	1.15128e-17	ZGLP1/FOXO6/HDAC5/CDH13/CEBPZ/CDK7/FSTL3/CDKN1C/CDKN2A/CDKN2B/TNIP1/KLF2/CITED2/IRF9/YAP1/CDX1/CDX2/MAD2L2/CDX4/CREB3/CEBPA/SEMA4D/CEBPB/DEAF1/CEBPE/BATF/HTATIP2/LEFTY1/ZNF268/CGA/PPP1R13L/PAPOLA/EHMT2/SUB1/ATF7/VAX1/NUDT21/WDR5/SOX21/PSIP1/EGLN3/MED8/BATF2/TWIST2/ZNF641/HEXIM2/DMBX1/ZNF280A/KLF6/PPARGC1B/JMY/NCOA7/NACC2/GATA5/PARP1/CRYM/E2F7/GSC/CSTF3/CREB3L4/CTNNB1/ADRB2/TCEAL6/DACH1/DBP/DDIT3/…	480
BP	GO:0010720	positive regulation of cell development	151/3172	441/18679	4.87757e-19	2.409e-17	1.56199e-17	FOXO6/CDH4/ARPC2/NET1/SEMA3A/YAP1/OLFM1/SEMA4D/STMN2/SEZ6/PLK5/CSF1/KCTD11/CTNNB1/GLIPR2/BRINP1/DNMT3B/DPYSL3/DRD2/EDN1/EPHA4/PTK2B/BEND6/FGFR1/NLGN1/CUX2/FN1/CRTC1/ADNP/BAMBI/ASPM/WWTR1/GATA2/HEYL/GDNF/B4GALT1/ANKRD1/GLI3/BIN1/BCL9L/GPER1/RAPGEF1/RGCC/GSK3B/PACSIN1/SOX8/HIF1A/HOXD3/IL6/IL6ST/ILK/ITGA3/KIT/FEZF1/L1CAM/GDF6/LIMS1/LTK/LYN/SMAD2/SMAD3/SMAD4/MAPT/MEF2C/NAP1L2/NEU1/NGFR/NOTCH1/NRCAM/N…	151
BP	GO:0045893	positive regulation of transcription, DNA-templated	369/3172	1424/18679	5.23445e-19	2.55102e-17	1.65408e-17	ZGLP1/HDAC5/ADAM8/CDH13/CEBPZ/CDK2/CDK7/FSTL3/CDKN1C/CDKN2A/CDKN2B/TNIP1/TRIM22/KLF2/CITED2/YAP1/CDX1/CDX2/MAD2L2/CDX4/CREB3/CEBPA/CEBPB/DEAF1/CEBPE/BATF/ZNF268/CGA/SUB1/MLLT11/PIM2/WDR5/PSIP1/CHEK2/CLU/FOXN4/KLF6/PPARGC1B/JMY/NCOA7/CREBL2/GATA5/PARP1/E2F7/TICAM1/CREB3L4/CTNNB1/ADRB2/DBP/DDIT3/DLX2/DLX3/DLX5/DRD2/ARID3A/EDA/EDN1/EGFR/ELF1/ELF4/ELK3/FLCN/EN1/EPAS1/ERBB2/ETS1/ETV1/EYA1/F2RL1/BPTF/F…	369
BP	GO:1903508	positive regulation of nucleic acid-templated transcription	369/3172	1424/18679	5.23445e-19	2.55102e-17	1.65408e-17	ZGLP1/HDAC5/ADAM8/CDH13/CEBPZ/CDK2/CDK7/FSTL3/CDKN1C/CDKN2A/CDKN2B/TNIP1/TRIM22/KLF2/CITED2/YAP1/CDX1/CDX2/MAD2L2/CDX4/CREB3/CEBPA/CEBPB/DEAF1/CEBPE/BATF/ZNF268/CGA/SUB1/MLLT11/PIM2/WDR5/PSIP1/CHEK2/CLU/FOXN4/KLF6/PPARGC1B/JMY/NCOA7/CREBL2/GATA5/PARP1/E2F7/TICAM1/CREB3L4/CTNNB1/ADRB2/DBP/DDIT3/DLX2/DLX3/DLX5/DRD2/ARID3A/EDA/EDN1/EGFR/ELF1/ELF4/ELK3/FLCN/EN1/EPAS1/ERBB2/ETS1/ETV1/EYA1/F2RL1/BPTF/F…	369
BP	GO:0045596	negative regulation of cell differentiation	181/3172	566/18679	5.54054e-19	2.68242e-17	1.73929e-17	HDAC5/CDK6/LRRC17/FSTL3/CDKN2A/SEMA3A/YAP1/OLFM1/MAD2L2/SEMA4D/GAS2L1/DLL3/PLK2/CCDC85B/VAX1/STMN2/CIT/CMTM5/TWIST2/SEZ6/COL3A1/COL5A1/COL5A2/PRICKLE1/KCTD11/CTNNB1/DDIT3/DLX1/DLX2/DPYSL3/DTX1/NR0B1/S1PR3/EDNRB/EFNA1/EIF4E/EPHA4/ERBB2/PTK2B/FBLN1/FGFR1/FGFR3/NLGN1/SRGAP2/FRZB/NGEF/C3orf17/ASPM/WWTR1/GATA2/GATA3/ANKRD2/GREM1/GDF10/NMRK2/GLI3/DLL1/GPER1/TRIB2/GSK3B/SOX8/HOXA2/HOXA5/HOXA7/HOXA9/HOXB…	181
BP	GO:0010557	positive regulation of macromolecule biosynthetic process	409/3172	1620/18679	6.68399e-19	3.21487e-17	2.08452e-17	ZGLP1/HDAC5/ADAM8/CDH13/CEBPZ/CDK2/CDK7/RAMP1/FSTL3/CDKN1C/CDKN2A/CDKN2B/TNIP1/TRIM22/KLF2/CITED2/YAP1/CDX1/CDX2/MAD2L2/CDX4/CREB3/CEBPA/CEBPB/DEAF1/CEBPE/BATF/SORBS1/ZNF268/CGA/SUB1/MLLT11/PIM2/WDR5/PSIP1/CHEK2/CIRBP/CLU/FOXN4/CCR7/KLF6/PPARGC1B/JMY/NCOA7/CREBL2/GATA5/PARP1/E2F7/CST3/TICAM1/CREB3L4/CTNNB1/ADRB2/DBP/DDIT3/DLX2/DLX3/DLX5/DRD2/ARID3A/EDA/EDN1/EEF2/EGFR/ELF1/ELF4/ELK3/FLCN/EN1/EPAS1…	409
BP	GO:0048858	cell projection morphogenesis	290/3172	1055/18679	9.59611e-19	4.58557e-17	2.97329e-17	CDH2/CDH4/CDH11/ARPC5/ACTR3/ARPC2/RASGRP1/RASA4/ADAM10/SEMA3A/MYL12B/MYL9/SPON2/OLFM1/CAP1/SEMA6C/SEMA4D/SEMA3C/DPYSL4/PDLIM5/MYL12A/ADCY1/EHD1/VAX1/CIT/CHN1/PACSIN2/CHRNB2/CCDC151/COL2A1/COL3A1/COL4A1/COL4A2/COL5A1/COL5A2/COL6A3/COL9A1/COL9A2/UNC5D/CRMP1/CSF2RA/NCAN/CTNNA2/ADAMTS16/DLG3/DLX5/DPYSL2/DPYSL3/DRD2/HBEGF/DUSP5/DUSP9/EFNA1/EFNB2/CELSR3/CELSR2/EGFR/CTTN/NRK/EPHA4/EPHA7/EPHB3/EPHB6/ERBB…	290
BP	GO:0008284	positive regulation of cell proliferation	233/3172	796/18679	1.06913e-18	5.07596e-17	3.29126e-17	ADA/CDH3/CDH13/OPTN/CDK2/ADAM10/CDK6/CDKN1A/MYCNOS/YAP1/CDX2/ZNF268/CGA/CHRNA7/CHRNB2/CTHRC1/TWIST2/CNTFR/NACC2/CRH/CSF1/CSF1R/CST3/TICAM1/CTF1/CTNNB1/ADRA2A/CTSH/DPPA2/ADRB2/CD55/DLX5/DRD2/HBEGF/S1PR3/EDN1/EDNRB/EGFR/AIF1/EMP2/ERBB2/ETS1/EYA1/F3/PTK2B/FBLN1/STOX1/RTKN2/VWCE/FGF1/FGF2/FGF8/FGF9/FGFR1/FGFR3/FN1/FOSL2/SPDYA/BAMBI/ASPM/WWTR1/GATA4/GATA6/GREM1/GDNF/B4GALT1/GHRHR/GLI1/GLI3/GLUL/GPER1/…	233
BP	GO:2000147	positive regulation of cell motility	128/3172	353/18679	1.25066e-18	5.89975e-17	3.8254e-17	ADAM8/CDH13/ADAM10/SEMA3A/ATP8A1/CREB3/SEMA4D/ZNF268/CGA/CCR1/CCR7/CSF1/CSF1R/CCBE1/ADRA2A/CTSH/GLIPR2/AMOT/DAPK3/HBEGF/EDN1/EGFR/ANO6/AIF1/ETS1/F2RL1/F3/F10/PTK2B/FBLN1/FGF1/FGF2/SYNE2/FN1/ADGRA2/GATA3/SRPX2/GLI1/GPER1/PYCARD/CD274/CXCL1/RHOD/ANXA3/HIF1A/HSPB1/IL6/ILK/INSM1/INSR/ITGA3/ITGA4/ITGAV/ITGB3/MIA3/KDR/KIT/LAMB1/LGALS3/LYN/SMAD3/MET/MMP9/MMP14/NOTCH1/NTRK3/P2RY6/FURIN/NOX4/PDE4D/PDGFB/P…	128
BP	GO:0009611	response to wounding	281/3172	1018/18679	1.89257e-18	8.87096e-17	5.75193e-17	ADA/CDH3/SH2B3/ADAM8/RASGRP1/OPTN/CDK2/RASGRP2/TNIP1/MYL9/CPQ/MERTK/CAP1/SH2B2/MYL12A/EHD1/ADAMTS13/MGLL/IL22RA2/CLU/CCR1/CCR7/COL1A2/COL3A1/ARHGEF19/COL5A1/KLF6/STXBP5/CD109/GATA5/CCM2L/CSRP1/RTN4RL1/CST3/ADRA2A/CTSB/CXADR/ADRB2/CD55/OTUD7A/DCN/ADAMTS18/DHFR/DPYSL3/DRD2/DSP/HBEGF/EDN1/EDNRB/ANO6/AIF1/ELK3/ENO3/EPHA4/ERBB2/ERBB3/ETS1/F2RL1/F2RL2/F3/F10/F12/FBLN1/C6orf89/FGF2/FGFR3/VASH1/MMRN1/KIF…	281
BP	GO:0010647	positive regulation of cell communication	394/3172	1556/18679	1.93988e-18	9.03519e-17	5.85842e-17	ADA/CDH2/CDH3/SH2B3/FRAT1/SH2D3C/SH2D3A/ADAM8/CDH13/RASGRP1/RASA4/CDKN1C/CDKN2A/CDKN2B/TRIM22/CITED2/YAP1/SEMA4D/SORBS1/SH2B2/LEFTY1/CTSC/PLK2/NEK6/ZNF268/STARD10/NMU/GADD45G/MLLT11/PIM2/CHI3L1/FZD10/CHN1/CHN2/PRKCDBP/CHRNA7/CHRNB2/TRIM6/CLU/CCR1/CCR7/CANT1/COL3A1/MAP3K8/NACC2/CRH/AMER1/PARP1/FGFBP3/CSF1/CSF1R/CSF2RA/CSPG4/ADRA1B/CCBE1/TICAM1/CTF1/CTNNB1/ADRA2A/CTSH/GLIPR2/ADRB2/DAPK3/GADD45A/DDI…	394
BP	GO:0031324	negative regulation of cellular metabolic process	543/3172	2302/18679	2.462e-18	1.13949e-16	7.38845e-17	ZGLP1/HDAC5/LRPPRC/OPTN/HRSP12/SPRY1/CDKN1A/CDKN1C/CDKN2A/CDKN2B/TNIP1/TRIM22/CITED2/WFDC2/MYCNOS/IFITM3/YAP1/CD2BP2/OLFM1/CDX2/MAD2L2/CDX4/CEBPA/SEMA4D/CEBPB/DEAF1/LEFTY1/SPINT2/ZNF268/PPP1R13L/GADD45G/EHMT2/CCDC85B/ATF7/VAX1/DUSP14/CHEK2/PRKCDBP/CIRBP/NOSTRIN/TWIST2/CLU/SERPINA3/HEXIM2/WFIKKN2/DMBX1/CHMP4B/COL6A3/COMT/TRIM71/PPARGC1B/CD109/NACC2/PARP1/CRYM/PRICKLE1/OVOS2/E2F7/GSC/ADRA1B/CST3/CS…	543
BP	GO:0060322	head development	209/3172	696/18679	3.20275e-18	1.47307e-16	9.55136e-17	TSPAN2/CDK6/HRSP12/SEMA3A/DLC1/TACC2/VAX1/CHRNB2/CKB/TWIST2/SEZ6/DMBX1/COL3A1/COL4A1/CRH/GSC/CST3/CTNNA2/CTNNB1/CYP11A1/DLX1/DLX2/DLX5/DPYSL2/DRD2/NR0B1/CELSR2/EGFR/EML1/EMX2/EN1/EPHA7/EPHB3/ETS1/FABP7/BPTF/ALDH1A3/FGF8/FGF9/FGFR1/FGFR3/PHLDA1/FOXG1/FAIM2/AGTPBP1/SRGAP2/ASPM/TIPARP/CNTNAP2/SLITRK5/GATA2/LHX6/GHRHR/GLI1/GLI3/WDR62/DLL1/GSK3B/RAX/ANXA3/HHEX/HIF1A/HNMT/HOXA2/HPCA/HOXB2/HOXB3/HPRT1/K…	209
BP	GO:0030155	regulation of cell adhesion	189/3172	609/18679	3.22826e-18	1.47558e-16	9.56765e-17	ADA/ADAM8/ARPC2/CDH13/RASGRP1/ADAM10/CDK6/FSTL3/NET1/CDKN2A/CITED2/DLC1/MAD2L2/SEMA4D/CEBPB/SPINT2/CCR7/COL8A1/COL16A1/MAP3K8/CCM2L/CSF1/CTNNB1/CCDC80/ADRB2/CD55/DAPK3/ADAMTS18/DTX1/EFNA1/CELSR2/AIF1/FLCN/EMP2/EPHA7/EPHB3/ERBB2/ERBB3/PTK2B/FBLN1/ZBTB1/KIFAP3/FN1/IL27/NPNT/LRRC32/GATA3/GREM1/TNFRSF21/GLI3/GPM6B/DLL1/RGCC/PYCARD/LGALS13/CD274/GSK3B/GSN/RHOD/HLA-A/HLA-DMB/HLA-DOA/HLA-DQB1/HLA-DRB1/H…	189
BP	GO:0051272	positive regulation of cellular component movement	129/3172	361/18679	3.69424e-18	1.67814e-16	1.08811e-16	ADAM8/CDH13/ADAM10/SEMA3A/ATP8A1/CREB3/SEMA4D/ZNF268/CGA/CCR1/CCR7/CSF1/CSF1R/CCBE1/ADRA2A/CTSH/GLIPR2/AMOT/DAPK3/HBEGF/EDN1/EGFR/ANO6/AIF1/ETS1/F2RL1/F3/F10/PTK2B/FBLN1/FGF1/FGF2/SYNE2/FN1/ADGRA2/GATA3/SRPX2/GLI1/TTLL6/GPER1/PYCARD/CD274/CXCL1/RHOD/ANXA3/HIF1A/HSPB1/IL6/ILK/INSM1/INSR/ITGA3/ITGA4/ITGAV/ITGB3/MIA3/KDR/KIT/LAMB1/LGALS3/LYN/SMAD3/MET/MMP9/MMP14/NOTCH1/NTRK3/P2RY6/FURIN/NOX4/PDE4D/P…	129
BP	GO:0031589	cell-substrate adhesion	113/3172	299/18679	3.8027e-18	1.71681e-16	1.11318e-16	ARPC2/CDH13/CDK6/NET1/CDKN2A/DLC1/MERTK/FBLN5/SORBS1/ADAMTS13/CCR7/WHAMM/COL3A1/COL8A1/COL13A1/COL16A1/CSF1/CTNNB1/CCDC80/FREM1/DAPK3/STRC/EDA/EFNA1/EMP2/CTTN/EPHB3/PTK2B/FBLN1/ITGA11/FN1/SRGAP2/NPNT/GREM1/LYPD3/GPM6B/LYPD5/GSK3B/RHOD/HOXA7/HOXD3/ILK/ITGA1/ITGA2/ITGA3/ITGA4/ITGA7/ITGAV/ITGB1/ITGB3/ITGB4/ITGB5/ITGB6/KDR/LAMB1/LIMS1/TACSTD2/SMAD3/SMAD6/MFI2/ATXN3/MMP14/NID1/NOTCH1/NPY2R/CUZD1/TMEM8…	113
BP	GO:0060562	epithelial tube morphogenesis	120/3172	326/18679	3.90937e-18	1.75421e-16	1.13743e-16	SPRY1/DLC1/YAP1/DEAF1/SPINT2/CTHRC1/FOXN4/COL4A1/TRIM71/CSF1/CSF1R/PRICKLE1/CTNNB1/CTSH/CTSZ/IRX2/RDH10/ADAMTS16/EDN1/EFNB2/EPHA4/EPHA7/EYA1/FGF1/FGF2/FGF8/PLXND1/FZD2/NPNT/CLIC4/KLHL3/GATA3/GATA4/GREM1/GDNF/B4GALT1/GJA1/GPC3/GLI3/DLL1/NR3C1/SOX8/HHEX/HIF1A/HOXA5/ILK/KDR/CCDC103/HES5/LRP6/TACSTD2/SMAD3/SMAD4/MEF2C/MET/MMP14/NRARP/NFATC4/NKX3-1/NOTCH1/PAX2/PAX3/PBX1/PGF/PITX2/PML/WNT4/CCDC40/KIF26…	120
BP	GO:0023056	positive regulation of signaling	389/3172	1538/18679	4.05999e-18	1.81076e-16	1.1741e-16	ADA/CDH2/CDH3/SH2B3/FRAT1/SH2D3C/SH2D3A/ADAM8/CDH13/RASGRP1/RASA4/CDKN1C/CDKN2A/CDKN2B/TRIM22/CITED2/YAP1/SEMA4D/SORBS1/SH2B2/LEFTY1/CTSC/PLK2/NEK6/ZNF268/STARD10/NMU/GADD45G/MLLT11/PIM2/CHI3L1/FZD10/CHN1/CHN2/PRKCDBP/CHRNA7/CHRNB2/ARAP1/TRIM6/CLU/CCR1/CCR7/CANT1/COL3A1/MAP3K8/NACC2/CRH/AMER1/PARP1/FGFBP3/CSF1/CSF1R/CSF2RA/CSPG4/ADRA1B/CCBE1/TICAM1/CTF1/CTNNB1/ADRA2A/CTSH/GLIPR2/ADRB2/DAPK3/GADD4…	389
BP	GO:0032990	cell part morphogenesis	292/3172	1075/18679	4.37175e-18	1.93806e-16	1.25664e-16	CDH2/CDH4/CDH11/ARPC5/ACTR3/ARPC2/RASGRP1/RASA4/ADAM10/SEMA3A/MYL12B/MYL9/SPON2/OLFM1/CAP1/SEMA6C/SEMA4D/SEMA3C/DPYSL4/PDLIM5/MYL12A/ADCY1/EHD1/VAX1/CIT/CHN1/PACSIN2/CHRNB2/CCDC151/COL2A1/COL3A1/COL4A1/COL4A2/COL5A1/COL5A2/COL6A3/COL9A1/COL9A2/UNC5D/CRMP1/CSF2RA/NCAN/CTNNA2/ADAMTS16/DLG3/DLX5/DPYSL2/DPYSL3/DRD2/HBEGF/DUSP5/DUSP9/EFNA1/EFNB2/CELSR3/CELSR2/EGFR/CTTN/NRK/EPHA4/EPHA7/EPHB3/EPHB6/ERBB…	292
BP	GO:0051962	positive regulation of nervous system development	141/3172	410/18679	4.79672e-18	2.11372e-16	1.37053e-16	FOXO6/CDH4/SEMA3A/SEMA4D/WASF3/STMN2/SEZ6/PLK5/CSF1/KCTD11/CTNNB1/BRINP1/DNMT3B/DPYSL3/DRD2/EPHA4/EPHB3/PTK2B/BEND6/FGFR1/ADGRL1/SLITRK3/NLGN1/CUX2/FN1/CRTC1/ADNP/ASPM/SLITRK5/GATA2/HEYL/ANKRD1/SRPX2/GLI1/GLI3/BIN1/GPER1/RAPGEF1/GSK3B/PACSIN1/SOX8/HIF1A/HOXD3/AMIGO2/IL6/IL6ST/ILK/ITGA3/KIT/FEZF1/L1CAM/GDF6/NCMAP/LTK/LYN/MAPT/MEF2C/NAP1L2/NEU1/NGFR/NOTCH1/NRCAM/NTRK2/NTRK3/OXTR/PAFAH1B1/PAK3/NEURO…	141
BP	GO:0071495	cellular response to endogenous stimulus	326/3172	1236/18679	4.85786e-18	2.12791e-16	1.37974e-16	HDAC5/HCN4/CDH13/RASGRP1/RASA4/CDK2/SPRY1/CDKN1A/RAMP1/FSTL3/CDKN1C/CDKN2B/KLF2/CITED2/PGRMC2/CEBPB/SORBS1/SH2B2/GAS2L1/LEFTY1/ADCY1/EHD1/RAB35/RAB31/STMN2/ADCY7/FBXO32/WFIKKN2/COL1A2/COL2A1/COL3A1/COL4A1/COL4A2/COL5A2/COL16A1/TRIM71/KLF6/CD109/CPS1/CRH/GATA5/PARP1/FGFBP3/CSF2RA/CTNNB1/ADRA2A/CTSB/CTSH/CTSL/CYP11A1/BMPER/DLX5/DNMT3A/DNMT3B/HBEGF/DUSP1/DUSP5/DUSP9/NR0B1/EDN1/EGFR/EIF4E/AIF1/FLCN/H…	326
BP	GO:0048584	positive regulation of response to stimulus	475/3172	1966/18679	5.27332e-18	2.29624e-16	1.48888e-16	ADA/CDH2/CDH3/TANK/SH2B3/FRAT1/SH2D3C/SH2D3A/ARPC5/ACTR3/ADAM8/ARPC2/CDH13/RASGRP1/RASA4/ADAM10/CDKN1C/CDKN2A/CDKN2B/TNIP1/TRIM22/CITED2/YAP1/SPON2/CREB3/SEMA4D/SORBS1/SH2B2/POLR3G/LEFTY1/CTSC/PLK2/NEK6/ZNF268/STARD10/GADD45G/MLLT11/PIM2/CHI3L1/FZD10/CHN1/CHN2/PRKCDBP/CHRNA7/ERCC8/TRIM6/CLU/CCR1/CCR7/CANT1/COL3A1/MAP3K8/CR2/NACC2/CRH/AMER1/PARP1/FGFBP3/CSF1/CSF1R/CSF2RA/CSPG4/ADRA1B/CCBE1/TICAM1/…	475
BP	GO:0050790	regulation of catalytic activity	536/3172	2278/18679	7.41807e-18	3.21115e-16	2.08211e-16	CDH3/SH2D3C/SH2D3A/ADAM8/FEM1B/RASGRP1/RASA4/CDK2/CDK7/RASGRP2/SPRY1/CDKN1A/NET1/CDKN1C/CDKN2A/CDKN2B/NMUR1/DLC1/WFDC2/MYCNOS/CD2BP2/MAD2L2/CAP1/CREB3/CEBPA/SEMA4D/SPINT2/ADCY1/NRG3/CTSC/PPP1R17/MMP24/GADD45G/RALBP1/RCC1/DUSP14/RCAN3/CDC42EP1/CHI3L1/FZD10/CHN1/EGLN3/CHN2/SNX18/ADCY7/CHRNA7/RHPN1/NOSTRIN/ARAP2/ARAP1/AGAP3/CLU/SERPINA3/DNAJC24/CCR7/HEXIM2/WFIKKN2/RINL/ARHGEF19/COL6A3/ACVR1C/MAP3K8/…	536
BP	GO:0009891	positive regulation of biosynthetic process	435/3172	1770/18679	7.62617e-18	3.28193e-16	2.128e-16	CDH3/ZGLP1/HDAC5/ADAM8/CDH13/CEBPZ/CDK2/CDK7/RAMP1/FSTL3/CDKN1C/CDKN2A/CDKN2B/TNIP1/TRIM22/KLF2/CITED2/YAP1/CDX1/CDX2/MAD2L2/CDX4/CAP1/CREB3/CEBPA/CEBPB/DEAF1/CEBPE/BATF/SORBS1/ZNF268/CGA/SUB1/MLLT11/PIM2/WDR5/PSIP1/CHEK2/ADCY7/CIRBP/CLU/FOXN4/CCR7/KLF6/PPARGC1B/JMY/NCOA7/CREBL2/CRH/GATA5/PARP1/E2F7/CST3/TICAM1/CREB3L4/CTNNB1/ADRB2/DBP/DDIT3/DLX2/DLX3/DLX5/DRD2/ARID3A/EDA/EDN1/EEF2/EGFR/AIF1/ELF1…	435
BP	GO:1902680	positive regulation of RNA biosynthetic process	370/3172	1452/18679	8.58845e-18	3.67456e-16	2.38259e-16	ZGLP1/HDAC5/ADAM8/CDH13/CEBPZ/CDK2/CDK7/FSTL3/CDKN1C/CDKN2A/CDKN2B/TNIP1/TRIM22/KLF2/CITED2/YAP1/CDX1/CDX2/MAD2L2/CDX4/CREB3/CEBPA/CEBPB/DEAF1/CEBPE/BATF/ZNF268/CGA/SUB1/MLLT11/PIM2/WDR5/PSIP1/CHEK2/CLU/FOXN4/KLF6/PPARGC1B/JMY/NCOA7/CREBL2/GATA5/PARP1/E2F7/TICAM1/CREB3L4/CTNNB1/ADRB2/DBP/DDIT3/DLX2/DLX3/DLX5/DRD2/ARID3A/EDA/EDN1/EGFR/ELF1/ELF4/ELK3/FLCN/EN1/EPAS1/ERBB2/ETS1/ETV1/EYA1/F2RL1/BPTF/F…	370
BP	GO:0034330	cell junction organization	100/3172	253/18679	9.14821e-18	3.89143e-16	2.5232e-16	CDH2/CDH3/CDH4/CDH6/CDH10/CDH11/CDH13/CDH15/CDH18/DLC1/SORBS1/PKP3/WHAMM/GJD3/COL16A1/CSF1R/PLEKHA7/CLDN19/CTNNB1/CTNND1/CXADR/AMOT/DAPK3/DSP/FLCN/CTTN/PTK2B/EPB41L3/FN1/PVRL3/GREM1/GJA1/GJA5/GPM6B/RAPGEF1/RHOD/ILK/ITGB1/ITGB3/ITGB4/JUP/KDR/KRT14/RHOC/LAMB3/LAMC2/LIM2/LIMS1/SMAD3/SMAD7/MMP14/PARD6A/PKP2/WNT4/FBLIM1/LIMS2/PARVA/PRKCH/RCC2/HEG1/NLGN4X/NLGN2/EPB41L5/PVR/BCL2/RDX/RSU1/S100A10/SDC4/PE…	100
BP	GO:0043170	macromolecule metabolic process	1722/3172	8854/18679	9.4053e-18	3.97779e-16	2.5792e-16	CDH2/CDH3/ZGLP1/ZNF730/ZNF316/FOXO6/HDAC5/CHAF1A/SH2D3C/SH2D3A/KRBOX1/UST/ADAM8/FEM1B/CDH13/RASGRP1/LRPPRC/OPTN/SUGP2/MBNL2/ABI2/CEBPZ/RASA4/CHST4/CDK2/TSHZ1/ADAM10/EIF1/CDK6/CDK7/GPHN/HRSP12/SPRY1/CDKN1A/IRX5/RAMP1/FSTL3/CDKN1C/CDKN2A/APC2/CDKN2B/TNIP1/TRIM22/KLF2/CITED2/IRF9/SCML2/DLC1/CPQ/WFDC2/IFITM3/YAP1/SPON1/CD2BP2/OLFM1/CDX1/CDX2/MAD2L2/CDX4/MERTK/CLGN/CREB3/CEBPA/SEMA4D/CEBPB/DEAF1/CEBPE…	1722
BP	GO:0072073	kidney epithelium development	68/3172	142/18679	1.32489e-17	5.57136e-16	3.61247e-16	SPRY1/YAP1/CTNNB1/IRX2/BMPER/ADAMTS16/EFNB2/EPHA4/EPHA7/EYA1/FGF1/FGF2/FGF8/FGFR1/NPNT/WWTR1/KLHL3/GATA3/HEYL/GREM1/GDNF/GPC3/GLI3/AQP11/DLL1/SOX8/ILK/HES5/TACSTD2/SMAD2/SMAD3/SMAD4/SMAD6/SMAD7/MEF2C/NOTCH1/PAX2/PBX1/PGF/WNT4/POU3F3/KIF26B/CTNNBIP1/RARA/RARB/BCL2/RET/SALL1/SDC1/SDC4/SIX1/BMP7/SOX9/TFAP2B/TGFB1/VEGFA/WNT6/WNT11/WNT2B/IRX1/CALB1/FAT4/DCHS1/IQGAP1/NOG/MAGED1/HS2ST1/MTSS1	68
BP	GO:0040017	positive regulation of locomotion	130/3172	370/18679	1.34894e-17	5.64026e-16	3.65715e-16	ADAM8/CDH13/ADAM10/SEMA3A/ATP8A1/CREB3/SEMA4D/ZNF268/CGA/CCR1/CCR7/CSF1/CSF1R/CCBE1/ADRA2A/CTSH/GLIPR2/AMOT/DAPK3/HBEGF/EDN1/EGFR/ANO6/AIF1/ETS1/F2RL1/F3/F10/PTK2B/FBLN1/FGF1/FGF2/SYNE2/FN1/ADGRA2/GATA3/SRPX2/GLI1/GPER1/PYCARD/CD274/CXCL1/RHOD/ANXA3/HIF1A/HSPB1/IL6/ILK/INSM1/INSR/ITGA3/ITGA4/ITGAV/ITGB3/MIA3/KDR/KIT/LAMB1/LGALS3/LYN/SMAD3/MET/MMP9/MMP14/NOTCH1/NTRK3/P2RY6/P4HB/FURIN/NOX4/PDE4D/PD…	130
BP	GO:0010605	negative regulation of macromolecule metabolic process	538/3172	2296/18679	1.53563e-17	6.38458e-16	4.13976e-16	ZGLP1/HDAC5/LRPPRC/OPTN/CDK2/CDK7/HRSP12/SPRY1/CDKN1A/CDKN1C/CDKN2A/CDKN2B/TNIP1/TRIM22/CITED2/WFDC2/IFITM3/YAP1/CD2BP2/OLFM1/CDX2/MAD2L2/CDX4/CEBPA/SEMA4D/CEBPB/DEAF1/GAS2L1/LEFTY1/SPINT2/ZNF268/PPP1R13L/GADD45G/EHMT2/CCDC85B/ATF7/VAX1/DUSP14/CHEK2/CIRBP/NOSTRIN/TWIST2/TRIM6/CLU/SERPINA3/CCR1/HEXIM2/WFIKKN2/DMBX1/COL6A3/TRIM71/PPARGC1B/CD109/NACC2/CRH/PARP1/CRYM/PIWIL4/PRICKLE1/OVOS2/E2F7/GSC/AD…	538
BP	GO:0031328	positive regulation of cellular biosynthetic process	427/3172	1737/18679	1.55329e-17	6.42174e-16	4.16386e-16	CDH3/ZGLP1/HDAC5/ADAM8/CDH13/CEBPZ/CDK2/CDK7/RAMP1/FSTL3/CDKN1C/CDKN2A/CDKN2B/TNIP1/TRIM22/KLF2/CITED2/YAP1/CDX1/CDX2/MAD2L2/CDX4/CAP1/CREB3/CEBPA/CEBPB/DEAF1/CEBPE/BATF/SORBS1/ZNF268/CGA/SUB1/MLLT11/PIM2/WDR5/PSIP1/CHEK2/ADCY7/CIRBP/CLU/FOXN4/CCR7/KLF6/PPARGC1B/JMY/NCOA7/CREBL2/CRH/GATA5/PARP1/E2F7/CST3/TICAM1/CREB3L4/CTNNB1/ADRB2/DBP/DDIT3/DLX2/DLX3/DLX5/DRD2/ARID3A/EDA/EDN1/EEF2/EGFR/AIF1/ELF1…	427
BP	GO:0033993	response to lipid	227/3172	787/18679	2.04923e-17	8.42473e-16	5.4626e-16	HDAC5/HCN4/CDK2/HRSP12/CDKN1A/CDO1/CITED2/YAP1/SPON2/PGRMC2/CEBPA/CEBPB/CEBPE/ADCY1/FZD10/FBXO32/TRIM6/CCR7/COMT/PPARGC1B/CLDN4/CPS1/CPT1A/CRH/CST3/TICAM1/CTNNB1/CTSH/CTSV/ADRB2/CYP11A1/CYP24A1/CD55/BRINP1/DCN/NQO1/DNMT3A/DNMT3B/DRD4/DUSP1/NR0B1/EDN1/EDNRB/PHC1/EGFR/AIF1/ETS1/F3/FABP3/PTK2B/HEY1/FOSB/ALPL/GATA2/GATA3/GATA4/GATA6/GCH1/NR6A1/GHRHR/ANKRD1/GLI3/GNAS/GPER1/NR3C1/PYCARD/CXCL1/GSTM3/ANX…	227
BP	GO:0061061	muscle structure development	177/3172	568/18679	2.51419e-17	1.02789e-15	6.66482e-16	CDH2/HDAC5/CDH15/NEBL/PDLIM5/EHD1/VAX1/ZNF689/CMTM5/WFIKKN2/EID2B/CNTFR/COL3A1/COL6A3/CCM2L/NEURL2/CSF1R/PRICKLE1/GSC/CTF1/CTNNA2/CTNNB1/CTSB/CXADR/ADRB2/DCN/DDIT3/DSP/HBEGF/EDN1/EDNRB/EFNB2/EPAS1/ETV1/FGF2/FGF8/FGF9/FGFR1/FHL2/FKBP1A/ITGA11/HEY1/MAFF/FZD2/NPNT/GATA4/GATA6/ANKRD2/NUPR1/HEYL/GREM1/GJA1/ANKRD1/NMRK2/BIN1/BCL9L/DLL1/ANK2/GSK3B/TMOD3/MYLPF/SOX8/EHD2/MURC/IFRD1/IGF2/IGFBP3/IL6/ILK/ISL…	177
BP	GO:0009628	response to abiotic stimulus	298/3172	1117/18679	2.88011e-17	1.17098e-15	7.59263e-16	ADA/ADAM8/CDK2/CDKN1A/NET1/CITED2/NDRG1/CDS1/YAP1/DEAF1/NUP50/NMU/MMP24/CHI3L1/PSIP1/CHEK2/EGLN3/CHRNA7/CHRNB2/CIRBP/ERCC8/IKBIP/ADSSL1/COL3A1/RDH12/ADRA1B/CST3/CTSB/PLB1/ADRB2/RDH10/CYP11A1/STRC/DCN/LRRN4/GADD45A/DNMT3A/DNMT3B/DRD2/DRD4/DUSP1/EDN1/AHCY/EGFR/AIF1/EPAS1/ETS1/ETV1/EYA1/F3/FANCD2/PTK2B/STOX1/GPC2/NAPEPLD/GPC4/FGF1/GPC5/NUP210/CRTC1/FOSB/OPN3/AIPL1/CNTNAP2/NPHP4/FBXL21/GATA3/GATA4/GA…	298
BP	GO:0051254	positive regulation of RNA metabolic process	375/3172	1489/18679	3.71798e-17	1.50333e-15	9.7476e-16	ZGLP1/HDAC5/ADAM8/CDH13/CEBPZ/CDK2/CDK7/FSTL3/CDKN1C/CDKN2A/CDKN2B/TNIP1/TRIM22/KLF2/CITED2/YAP1/CDX1/CDX2/MAD2L2/CDX4/CREB3/CEBPA/CEBPB/DEAF1/CEBPE/BATF/ZNF268/CGA/SUB1/MLLT11/PIM2/WDR5/PSIP1/CHEK2/CLU/FOXN4/KLF6/PPARGC1B/JMY/NCOA7/CREBL2/GATA5/PARP1/E2F7/TICAM1/CREB3L4/CTNNB1/ADRB2/DBP/DDIT3/DLX2/DLX3/DLX5/DRD2/ARID3A/EDA/EDN1/EGFR/ELF1/ELF4/ELK3/FLCN/EN1/EPAS1/ERBB2/ERN1/ETS1/ETV1/EYA1/F2RL1/B…	375
BP	GO:0043065	positive regulation of apoptotic process	174/3172	558/18679	4.39982e-17	1.7693e-15	1.14722e-15	ADAM8/NET1/CDKN2A/DLC1/PNMA2/CTSC/ZNF268/GADD45G/MLLT11/EGLN3/PNMA5/CLU/ACVR1C/JMY/NACC2/LGALS16/TICAM1/CTNNB1/CTSH/ADRB2/DAP/DAPK3/GADD45A/DDIT3/AES/DFNA5/NQO1/DUSP1/ANO6/FLCN/EPHA7/F3/FAP/ALDH1A3/FGFR3/PHLDA1/ARHGEF9/MCF2L/PHLDA3/FRZB/PCSK9/NGEF/CLIP3/TIAM2/NUPR1/B4GALT1/ANKRD1/BIN1/SFN/GPER1/RGCC/NR3C1/PYCARD/GSK3B/GSN/ANXA1/HIP1/HOXA5/HOXA13/IGFBP3/FAS/IL6/IDO1/INHBA/ITGA1/ITGB1/JUN/KCNMA1/RH…	174
BP	GO:0043068	positive regulation of programmed cell death	175/3172	563/18679	5.04285e-17	2.01686e-15	1.30774e-15	ADAM8/CDKN1A/NET1/CDKN2A/DLC1/PNMA2/CTSC/ZNF268/GADD45G/MLLT11/EGLN3/PNMA5/CLU/ACVR1C/JMY/NACC2/LGALS16/TICAM1/CTNNB1/CTSH/ADRB2/DAP/DAPK3/GADD45A/DDIT3/AES/DFNA5/NQO1/DUSP1/ANO6/FLCN/EPHA7/F3/FAP/ALDH1A3/FGFR3/PHLDA1/ARHGEF9/MCF2L/PHLDA3/FRZB/PCSK9/NGEF/CLIP3/TIAM2/NUPR1/B4GALT1/ANKRD1/BIN1/SFN/GPER1/RGCC/NR3C1/PYCARD/GSK3B/GSN/ANXA1/HIP1/HOXA5/HOXA13/IGFBP3/FAS/IL6/IDO1/INHBA/ITGA1/ITGB1/JUN/KC…	175
BP	GO:0030029	actin filament-based process	180/3172	586/18679	6.61119e-17	2.62983e-15	1.70518e-15	ARPC5/ACTR3/ARPC2/FRY/ABI2/DLC1/MAD2L2/CAP1/NEBL/SORBS1/WASF3/TMSB15A/DSTN/KPTN/CDC42EP1/FZD10/PRKCDBP/PACSIN2/SYNPO/FMNL2/ARAP1/ADD2/FRMD6/CCR7/WHAMM/CNN1/ARHGEF19/PPARGC1B/JMY/NEURL2/CSF1R/ADRA2A/CTSV/CXADR/AMOT/DAPK3/DPYSL3/EDN1/AIF1/EMP2/CTTN/NRK/F2RL1/PTK2B/FAT1/PHACTR1/PPM1E/LIMCH1/DAAM1/PALLD/ARHGAP26/IQSEC2/EPB41L3/SYNE2/SRGAP2/DAAM2/NPHP4/GATA4/PLEK2/ANKRD1/GPM6B/GAS2L3/ANK2/RGCC/PYCARD/…	180
BP	GO:0001763	morphogenesis of a branching structure	86/3172	208/18679	7.13141e-17	2.82151e-15	1.82947e-15	FEM1B/SPRY1/SEMA3A/YAP1/SEMA3C/SPINT2/COL4A1/COL13A1/CSF1/CTNNB1/CTSH/CTSZ/RDH10/ADAMTS16/DLX2/DRD2/EDN1/EPHA7/EYA1/FGF1/FGF2/FGF8/FGFR1/PLXND1/NPNT/CLIC4/GREM1/GDNF/B4GALT1/GPC3/GLI3/SOX8/HHEX/HOXA5/HOXA13/IL6/ILK/KDR/TACSTD2/SMAD4/MET/MMP14/NRARP/NFATC4/NKX3-1/NOTCH1/PAX2/PBX1/PGF/PITX2/PML/WNT4/CTNNBIP1/NTN4/BCL2/SALL1/SFRP2/SIX1/BMP7/SNAI2/SOX9/SPINT1/SRC/TBX3/TDGF1/TFAP2C/TGFB1/TGFBR2/TGM2/T…	86
BP	GO:0022607	cellular component assembly	531/3172	2279/18679	8.61071e-17	3.38857e-15	2.19715e-15	CDH2/CDH3/CDH4/CHAF1A/CDH6/CDH10/CDH11/ARPC5/ACTR3/ARPC2/CDH13/RASGRP1/CDH15/OPTN/AASS/CDH18/GPHN/CDKN2A/TRIM22/DLC1/CD2BP2/OLFM1/CLGN/FBLN5/NEBL/SORBS1/PDLIM5/NRG3/PLK2/NEK6/SEC24A/WASF3/EHD1/SF3A3/RAB32/TMSB15A/RCC1/NUDT21/STMN2/TPPP/CDC42EP1/PSIP1/PKP3/CHEK2/PACSIN2/OIP5/SYNPO/CHRNB2/C1QTNF6/KCTD12/CIRBP/FCHO2/CCDC151/COX20/ARAP1/TRIM6/ADD2/CLU/CCR7/WHAMM/GJD3/COL1A2/CHMP4B/COL16A1/JMY/CPT1A/H…	531
BP	GO:0016337	single organismal cell-cell adhesion	206/3172	702/18679	9.06922e-17	3.55002e-15	2.30183e-15	ADA/CDH2/CDH3/CDH10/ADAM8/RASGRP1/CDK6/FSTL3/CDKN2A/TNIP1/CITED2/MYL9/MAD2L2/SEMA4D/CEBPB/BATF/MYL12A/SPINT2/MMP24/PKP3/CCR7/COL13A1/MAP3K8/CCM2L/PLEKHA7/CSRP1/CTNNA2/CTNNB1/CTNND1/CXADR/ADRB2/CD55/ADAMTS18/DSC2/DSP/DTX1/CELSR2/EGFR/AIF1/ELF4/EPHA7/EPHB3/ERBB2/F2RL1/FAT1/FKBP1A/NLGN4Y/NLGN1/ZBTB1/KIFAP3/IL27/NPNT/PVRL3/LRRC32/NPHP4/GATA3/GCNT1/CYFIP2/TNFRSF21/SRPX2/GLI3/GNAS/RAPGEF1/RGCC/PYCARD/L…	206
BP	GO:0045664	regulation of neuron differentiation	155/3172	481/18679	9.37325e-17	3.64962e-15	2.36641e-15	CDH2/FOXO6/CDH4/SEMA3A/OLFM1/SEMA4D/PDLIM5/PLK2/STMN2/CIT/CHN1/CHRNB2/SEZ6/PLK5/KCTD11/BRINP1/DNMT3B/DPYSL2/DPYSL3/DTX1/EDNRB/EFNA1/EIF4E/CTTN/EPHA4/EPHB3/EYA1/PTK2B/BEND6/SDK1/FGFR1/NLGN1/CUX2/FN1/CRTC1/ADNP/NGEF/C3orf17/ASPM/GATA2/GATA3/HEYL/ANKRD1/GLI3/BIN1/DLL1/RAPGEF1/GSK3B/PACSIN1/SOX8/HOXA2/HOXD3/IFRD1/IL6/ILK/ISL1/ITGA3/DRAXIN/HES5/FEZF1/L1CAM/HES3/GDF6/LRP4/LTK/LYN/MAPT/MEF2C/MEIS1/ZFHX3…	155
BP	GO:0051173	positive regulation of nitrogen compound metabolic process	427/3172	1755/18679	1.02259e-16	3.95596e-15	2.56505e-15	ZGLP1/HDAC5/ADAM8/CDH13/CEBPZ/CDK2/CDK7/RAMP1/FSTL3/CDKN1C/CDKN2A/CDKN2B/TNIP1/TRIM22/KLF2/CITED2/YAP1/CDX1/CDX2/MAD2L2/CDX4/CAP1/CREB3/CEBPA/CEBPB/DEAF1/CEBPE/BATF/ZNF268/CGA/SUB1/MLLT11/PIM2/WDR5/PSIP1/CHEK2/ADCY7/CIRBP/ERCC8/CLU/FOXN4/COMT/KLF6/PPARGC1B/JMY/NCOA7/CREBL2/CRH/GATA5/PARP1/E2F7/CST3/TICAM1/CREB3L4/CTNNB1/ADRB2/DBP/DDIT3/DLX2/DLX3/DLX5/DRD2/ARID3A/EDA/EDN1/EEF2/EGFR/AIF1/ELF1/ELF4/…	427
BP	GO:0044093	positive regulation of molecular function	430/3172	1770/18679	1.02675e-16	3.95596e-15	2.56505e-15	CDH3/HDAC5/SH2D3C/SH2D3A/ADAM8/RASGRP1/RASA4/RASGRP2/CDKN1A/NET1/CDKN2A/NMUR1/TRIM22/DLC1/CAP1/CREB3/SEMA4D/ADCY1/NRG3/CTSC/PLK2/ZNF268/MMP24/GADD45G/RALBP1/RCC1/CDC42EP1/CHI3L1/FZD10/CHN1/EGLN3/CHN2/SNX18/ADCY7/CHRNA7/CTHRC1/ARAP2/ARAP1/AGAP3/TRIM6/ADD2/CLU/DNAJC24/CCR7/RINL/ARHGEF19/ACVR1C/MAP3K8/PPARGC1B/JMY/STXBP5/PARP1/CSF1/CSF1R/CSF2RA/CSPG4/TICAM1/CTNNB1/ADRA2A/CTSH/ADRB2/DAP/TOR1AIP2/GADD…	430
BP	GO:0007420	brain development	195/3172	657/18679	1.73523e-16	6.6508e-15	4.31238e-15	TSPAN2/CDK6/HRSP12/SEMA3A/DLC1/TACC2/VAX1/CHRNB2/CKB/SEZ6/DMBX1/COL3A1/COL4A1/CRH/GSC/CST3/CTNNA2/CTNNB1/CYP11A1/DLX1/DLX2/DPYSL2/DRD2/NR0B1/CELSR2/EGFR/EML1/EMX2/EN1/EPHA7/EPHB3/ETS1/FABP7/BPTF/ALDH1A3/FGF8/FGF9/FGFR1/FGFR3/PHLDA1/FOXG1/FAIM2/AGTPBP1/SRGAP2/ASPM/CNTNAP2/SLITRK5/GATA2/LHX6/GHRHR/GLI1/GLI3/WDR62/DLL1/GSK3B/RAX/ANXA3/HHEX/HIF1A/HNMT/HOXA2/HPCA/HOXB2/HOXB3/HPRT1/KLHL17/AMIGO2/AQP1/I…	195
BP	GO:0008285	negative regulation of cell proliferation	190/3172	635/18679	1.74991e-16	6.67234e-15	4.32635e-15	CDH13/CDK6/HRSP12/SPRY1/CDKN1A/CDKN1C/CDKN2A/CDKN2B/DLC1/NDRG1/IFI30/CEBPA/CEBPB/CGREF1/ZNF268/VAX1/PIM2/LECT1/ADAMTS8/TWIST2/ACVR1C/COMT/CD109/NACC2/E2F7/KCTD11/CTNNB1/CTSV/DACH1/DFNA5/DLG3/DRD2/EFNB2/AIF1/FLCN/NRK/ERBB2/ETS1/FABP3/FABP6/FABP7/PTK2B/FAP/FBLN1/FGFR3/VASH1/KIFAP3/PDS5B/TNS2/FRZB/FTH1/TES/LRRC32/GATA2/GATA3/NUPR1/GREM1/B4GALT1/GJA1/GPC3/TNFRSF21/GLI3/SFN/DLL1/GPER1/RAPGEF1/RGCC/CD2…	190
BP	GO:0048589	developmental growth	168/3172	540/18679	1.98245e-16	7.52002e-15	4.87598e-15	CDH4/SPRY1/CDKN1C/KLF2/SEMA3A/CPQ/YAP1/OLFM1/SEMA4D/PDLIM5/PPP1R13L/DMBX1/COL9A1/COMP/CCM2L/CSF1/ADRA1B/ADRB2/RDH10/CYP19A1/DPYSL2/DRD2/CTTN/EN1/ENO3/NRK/FGF1/FGF2/FGF8/FGF9/FGFR1/FGFR3/FOXS1/WWC1/FN1/TNS2/ADNP/BRD4/ASPM/CLIC4/WWTR1/GAP43/GAS1/GATA3/GATA4/GATA6/GHRHR/GJA1/GLI3/GNAS/DLL1/GSK3B/GSN/ANXA1/HHEX/ACACB/APBA1/HOXA5/APBA2/IFRD1/ILK/INSR/ITGB1/DRAXIN/KCNK2/L1CAM/LRP4/LRP6/SMAD2/SMAD3/SMAD…	168
BP	GO:0061326	renal tubule development	52/3172	97/18679	1.99288e-16	7.52081e-15	4.8765e-15	YAP1/COL4A1/CTNNB1/IRX2/ADAMTS16/EYA1/FGF1/FGF2/FGF8/NPNT/WWTR1/KLHL3/GATA3/HEYL/GREM1/GDNF/GPC3/GLI3/AQP11/DLL1/SOX8/ILK/HES5/TACSTD2/SMAD4/MEF2C/NOTCH1/PAX2/PBX1/PGF/WNT4/POU3F3/KIF26B/CTNNBIP1/BCL2/SALL1/SIX1/SOX9/TFAP2B/TGFB1/VEGFA/WNT6/WNT11/WNT2B/IRX1/CALB1/FAT4/DCHS1/NOG/MAGED1/HS2ST1/MTSS1	52
BP	GO:0045935	positive regulation of nucleobase-containing compound metabolic process	410/3172	1679/18679	2.49321e-16	9.361e-15	6.06967e-15	ZGLP1/HDAC5/ADAM8/CDH13/CEBPZ/CDK2/CDK7/RAMP1/FSTL3/CDKN1C/CDKN2A/CDKN2B/TNIP1/TRIM22/KLF2/CITED2/YAP1/CDX1/CDX2/MAD2L2/CDX4/CAP1/CREB3/CEBPA/CEBPB/DEAF1/CEBPE/BATF/ZNF268/CGA/SUB1/MLLT11/PIM2/WDR5/PSIP1/CHEK2/ADCY7/ERCC8/CLU/FOXN4/KLF6/PPARGC1B/JMY/NCOA7/CREBL2/CRH/GATA5/PARP1/E2F7/CST3/TICAM1/CREB3L4/CTNNB1/ADRB2/DBP/DDIT3/DLX2/DLX3/DLX5/DRD2/ARID3A/EDA/EDN1/EGFR/ELF1/ELF4/ELK3/FLCN/EN1/EPAS1/E…	410
BP	GO:0010468	regulation of gene expression	877/3172	4125/18679	2.80787e-16	1.04889e-14	6.80099e-15	CDH3/ZGLP1/ZNF730/ZNF316/FOXO6/HDAC5/KRBOX1/ADAM8/CDH13/LRPPRC/MBNL2/CEBPZ/CDK2/TSHZ1/EIF1/CDK6/CDK7/HRSP12/CDKN1A/IRX5/FSTL3/CDKN1C/CDKN2A/CDKN2B/TNIP1/TRIM22/KLF2/CITED2/IRF9/SCML2/IFITM3/YAP1/OLFM1/CDX1/CDX2/MAD2L2/CDX4/CREB3/CEBPA/SEMA4D/CEBPB/DEAF1/CEBPE/BATF/HTATIP2/POLR3G/GAS2L1/LEFTY1/ZNF268/CGA/PPP1R13L/PAPOLA/EHMT2/SUB1/APOBEC2/MLLT11/CCDC85B/ATF7/VAX1/PIM2/WDR5/KAT7/SOX21/PSIP1/ZNF277/…	877
BP	GO:0061138	morphogenesis of a branching epithelium	81/3172	194/18679	2.87044e-16	1.06685e-14	6.91744e-15	FEM1B/SPRY1/SEMA3A/YAP1/SEMA3C/SPINT2/COL4A1/CSF1/CTNNB1/CTSH/CTSZ/RDH10/ADAMTS16/EDN1/EYA1/FGF1/FGF2/FGF8/FGFR1/PLXND1/NPNT/CLIC4/GREM1/GDNF/B4GALT1/GPC3/GLI3/SOX8/HHEX/HOXA5/HOXA13/IL6/ILK/KDR/TACSTD2/SMAD4/MET/MMP14/NRARP/NFATC4/NKX3-1/NOTCH1/PAX2/PBX1/PGF/PITX2/PML/WNT4/CTNNBIP1/NTN4/BCL2/SALL1/SFRP2/SIX1/BMP7/SNAI2/SOX9/SPINT1/SRC/TBX3/TFAP2C/TGFB1/TGFBR2/TGM2/TNF/VDR/VEGFA/WNT5A/WNT6/WNT2B/…	81
BP	GO:0022604	regulation of cell morphogenesis	153/3172	478/18679	2.8953e-16	1.06688e-14	6.91767e-15	CDH2/CDH4/ARPC2/NET1/SEMA3A/MYL12B/DLC1/OLFM1/MAD2L2/SEMA4D/PDLIM5/WASF3/CIT/CDC42EP1/CHN1/CHRNB2/FMNL2/CCDC151/ARAP1/CSF1R/CTNNB1/GLIPR2/DAPK3/COCH/ADAMTS16/DPYSL2/EFNA1/CTTN/EPHA4/EPHB3/PTK2B/FBLN1/NLGN1/EPB41L3/ARC/CUX2/FN1/ADNP/NGEF/BAMBI/WWTR1/GREM1/GDNF/GNA12/BCL9L/RGCC/GSK3B/SH3KBP1/IFRD1/IL6/ILK/ITGA7/DRAXIN/KDR/KIT/L1CAM/LIMS1/LRP4/TACSTD2/SMAD2/SMAD3/SMAD4/SMAD7/MAPT/MFI2/MYH9/NFATC4/NG…	153
BP	GO:0010942	positive regulation of cell death	180/3172	594/18679	2.89953e-16	1.06688e-14	6.91767e-15	ADAM8/CDKN1A/NET1/CDKN2A/DLC1/PNMA2/CTSC/ZNF268/GADD45G/MLLT11/EGLN3/PNMA5/CLU/ACVR1C/JMY/NACC2/CRH/LGALS16/TICAM1/CTNNB1/CTSH/ADRB2/DAP/DAPK3/GADD45A/DDIT3/AES/DFNA5/NQO1/DNMT3A/DUSP1/ANO6/FLCN/EPHA7/F3/FAP/ALDH1A3/FGFR3/PHLDA1/ARHGEF9/MCF2L/PHLDA3/FRZB/PCSK9/NGEF/CLIP3/TIAM2/NUPR1/B4GALT1/ANKRD1/BIN1/SFN/GPER1/RGCC/NR3C1/PYCARD/GSK3B/GSN/ANXA1/HIP1/HOXA5/HOXA13/IGFBP3/FAS/IL6/IDO1/INHBA/ITGA1/I…	180
BP	GO:0009952	anterior/posterior pattern specification	84/3172	205/18679	3.10048e-16	1.13515e-14	7.36029e-15	TSHZ1/CDX1/CDX2/CDX4/SEMA3C/DLL3/CTNNB1/DDIT3/CELSR2/EMX2/EN1/BPTF/FGF8/ARC/HEY1/GATA4/GPC3/GLI3/DLL1/HIPK2/HHEX/HOXA2/HOXA3/HOXA5/HOXA7/HOXA9/HOXA10/HOXB2/HOXB3/HOXB4/HOXB5/HOXB6/HOXB8/HOXC4/HOXC6/HOXC8/HOXC9/HOXC13/HOXD3/CYP26C1/FEZF1/HES3/LFNG/LRP6/SMAD2/SMAD3/SMAD4/KMT2A/NRARP/MSX1/ATM/NKX3-1/NOTCH1/OTX1/OTX2/PAX3/PAX6/PBX1/PLXNA2/FEZF2/CTNNBIP1/EPB41L5/RARG/SFRP2/BMPR2/TBX1/TBX3/TDGF1/NR2F2/…	84
BP	GO:0051234	establishment of localization	953/3172	4543/18679	3.46801e-16	1.26342e-14	8.19203e-15	ADA/CDH2/CDH3/KCNJ18/HCN4/ARPC5/ACTR3/ADAM8/ARPC2/CDH13/RASGRP1/LRPPRC/OPTN/CDK2/SPRY1/CDKN1A/RAMP1/SIGMAR1/CDKN2A/APC2/RTN3/NMUR1/CDO1/ATP8A1/SPON2/CDX2/MERTK/CAP1/CREB3/FBLN5/CEBPE/HTATIP2/NPC2/SORBS1/CSPG5/ADCY1/NUP50/ZNF268/SEC24A/STARD10/NMU/RALBP1/EHD1/AP3M2/RAB32/SLC27A5/SLC27A2/KDELR2/KDELR3/RAB35/RAB31/SLC35D2/ADAMTS8/BTN3A2/CHGA/CHI3L1/PKP3/SEC63/PACSIN2/SNX18/ADCY7/SLCO2B1/SLC46A1/MFSD…	953
BP	GO:0072080	nephron tubule development	51/3172	95/18679	3.58119e-16	1.29823e-14	8.41771e-15	YAP1/CTNNB1/IRX2/ADAMTS16/EYA1/FGF1/FGF2/FGF8/NPNT/WWTR1/KLHL3/GATA3/HEYL/GREM1/GDNF/GPC3/GLI3/AQP11/DLL1/SOX8/ILK/HES5/TACSTD2/SMAD4/MEF2C/NOTCH1/PAX2/PBX1/PGF/WNT4/POU3F3/KIF26B/CTNNBIP1/BCL2/SALL1/SIX1/SOX9/TFAP2B/TGFB1/VEGFA/WNT6/WNT11/WNT2B/IRX1/CALB1/FAT4/DCHS1/NOG/MAGED1/HS2ST1/MTSS1	51
BP	GO:0072006	nephron development	63/3172	133/18679	4.00289e-16	1.44398e-14	9.36279e-15	YAP1/CTNNB1/IRX2/ADAMTS16/EYA1/FGF1/FGF2/FGF8/NPNT/WWTR1/KLHL3/GATA3/HEYL/GREM1/GDNF/GPC3/GLI3/AQP11/DLL1/SOX8/ILK/ITGA3/HES5/TACSTD2/SMAD4/MEF2C/NID1/NOTCH1/NOTCH3/PAX2/PBX1/PLCE1/PDGFB/PDGFRA/PDGFRB/PGF/WNT4/POU3F3/KIF26B/CTNNBIP1/ACTA2/BCL2/RET/SALL1/SIX1/BMP7/SOX9/TFAP2B/TGFB1/VEGFA/WNT6/WNT11/WNT2B/IRX1/CALB1/FAT4/DCHS1/SERPINB7/IQGAP1/NOG/MAGED1/HS2ST1/MTSS1	63
BP	GO:0000122	negative regulation of transcription from RNA polymerase II promoter	211/3172	735/18679	5.16036e-16	1.85244e-14	1.20113e-14	ZGLP1/HDAC5/CDKN1C/CITED2/CDX2/MAD2L2/CDX4/CEBPA/SEMA4D/LEFTY1/ZNF268/PPP1R13L/EHMT2/ATF7/VAX1/TWIST2/HEXIM2/DMBX1/NACC2/PARP1/CRYM/E2F7/GSC/CTNNB1/DACH1/DDIT3/AES/DLX1/DLX2/DNMT3A/DNMT3B/NR0B1/EDN1/EDNRB/EFNA1/FLCN/EN1/BPTF/BEND6/JAZF1/FGF9/FGFR1/FGFR3/FHL2/ZBTB1/WWC1/CUX2/HEY1/CBX6/CBX7/ZNF281/FOSB/ZMYND8/BCL6B/ZNF345/WWTR1/GATA2/GATA3/GATA6/ANKRD2/NR6A1/HEYL/FOXD3/ANKRD1/GLI3/HIPK2/HCFC2/LMCD1…	211
BP	GO:0009890	negative regulation of biosynthetic process	367/3172	1474/18679	5.52859e-16	1.97499e-14	1.28059e-14	ZGLP1/HDAC5/HRSP12/CDKN1C/CDKN2A/TRIM22/CITED2/IFITM3/YAP1/CDX2/MAD2L2/CDX4/CEBPA/SEMA4D/CEBPB/DEAF1/LEFTY1/ZNF268/PPP1R13L/EHMT2/CCDC85B/ATF7/VAX1/CHEK2/CIRBP/NOSTRIN/TWIST2/HEXIM2/DMBX1/TRIM71/PPARGC1B/NACC2/PARP1/CRYM/PRICKLE1/E2F7/GSC/CIART/CTNNB1/ADRA2A/DACH1/DAP/DAPK3/DDIT3/AES/DLX1/DLX2/DNMT3A/DNMT3B/DRD2/DRD4/HBEGF/DUSP1/NR0B1/EDN1/EDNRB/EFNA1/EIF4E/ELK3/FLCN/EN1/BPTF/BEND6/JAZF1/FGF9/FGF…	367
BP	GO:0003007	heart morphogenesis	86/3172	214/18679	5.56235e-16	1.97746e-14	1.28218e-14	CITED2/DLC1/YAP1/OLFM1/SEMA3C/LEFTY1/PPP1R13L/FOXN4/COL2A1/COL5A1/CCM2L/CTNNB1/DSP/EFNA1/EYA1/FGF8/FHL2/FKBP1A/PLXND1/HEY1/FZD2/GATA3/GATA4/GATA6/HEYL/GJA1/GJA5/ANKRD1/DLL1/HIF1A/ILK/INSR/ISL1/JUN/CCDC103/SMAD3/SMAD4/SMAD7/MEF2C/MSX1/MYL2/NOTCH1/NOTCH2/NPY1R/NPY2R/NPY5R/PITX2/PKP2/POU4F1/EGLN1/CCDC40/PARVA/MESP1/ZMIZ1/HEG1/OVOL2/RARA/RARB/SFRP2/SIX1/SLC8A1/SNAI2/SOX9/SOX11/TBX1/TBX3/TEK/TGFB2/THB…	86
BP	GO:0070848	response to growth factor	246/3172	896/18679	6.00687e-16	2.12522e-14	1.37799e-14	RASGRP1/RASA4/SPRY1/CDKN1A/FSTL3/NET1/CDKN1C/CDKN2B/CITED2/LEFTY1/ADCY1/EHD1/RAB35/LECT1/STMN2/ADCY7/WFIKKN2/PLK5/COL1A2/COL2A1/COL3A1/COL4A2/TRIM71/CD109/CPS1/GATA5/PARP1/FGFBP3/CSF2RA/CCBE1/CTNNB1/CYP11A1/BMPER/DLX5/HBEGF/DUSP5/DUSP9/EDN1/EGFR/FLCN/HTRA4/ERBB2/ERBB3/ERN1/FGF1/FGF2/FGF8/FGF9/FGF12/FGFR1/FGFR3/FKBP1A/PEG10/ZNF423/ARHGEF9/MCF2L/FMOD/FUT8/GAB1/NPNT/NGEF/BAMBI/CHRDL2/WWTR1/ADGRA2/GA…	246
BP	GO:0019219	regulation of nucleobase-containing compound metabolic process	836/3172	3915/18679	6.52772e-16	2.29844e-14	1.49031e-14	ZGLP1/ZNF730/ZNF316/FOXO6/HDAC5/KRBOX1/ADAM8/CDH13/LRPPRC/MBNL2/CEBPZ/CDK2/TSHZ1/CDK7/CDKN1A/IRX5/RAMP1/FSTL3/CDKN1C/CDKN2A/CDKN2B/TNIP1/TRIM22/KLF2/CITED2/IRF9/SCML2/IFITM3/YAP1/CDX1/CDX2/MAD2L2/CDX4/CAP1/CREB3/CEBPA/SEMA4D/CEBPB/DEAF1/CEBPE/BATF/HTATIP2/POLR3G/LEFTY1/ZNF268/CGA/PPP1R13L/PAPOLA/EHMT2/SUB1/MLLT11/CCDC85B/ATF7/VAX1/PIM2/WDR5/KAT7/SOX21/PSIP1/ZNF277/CHEK2/EGLN3/SP140/KLF8/PHF21B/ME…	836
BP	GO:0098609	cell-cell adhesion	240/3172	869/18679	6.672e-16	2.33806e-14	1.516e-14	ADA/CDH2/CDH3/CDH4/CDH6/CDH10/CDH11/ADAM8/CDH13/RASGRP1/CDH15/CDH16/CDH18/CDK6/FSTL3/CDKN2A/TNIP1/CITED2/MYL9/MAD2L2/SEMA4D/CEBPB/BATF/MYL12A/SPINT2/MMP24/PKP3/CCR7/COL13A1/MAP3K8/CLDN4/UNC5D/CCM2L/PLEKHA7/CSRP1/CLDN19/CTNNA2/CTNNB1/CTNND1/CXADR/ADRB2/CD55/ADAMTS18/DSC2/DSP/DTX1/CELSR3/CELSR2/EGFR/AIF1/ELF4/EPHA7/EPHB3/ERBB2/F2RL1/FAT1/FKBP1A/NLGN4Y/ADGRL1/NLGN1/ZBTB1/KIFAP3/IL27/NPNT/PVRL3/LRRC3…	240
BP	GO:0006935	chemotaxis	233/3172	837/18679	6.88833e-16	2.3911e-14	1.55039e-14	CDH4/ARPC5/ACTR3/ADAM8/ARPC2/CDH13/RASGRP1/RASA4/ADAM10/SEMA3A/MYL12B/MYL9/SPON2/CAP1/CREB3/SEMA6C/SEMA4D/SEMA3C/DPYSL4/MYL12A/CXCR6/RALBP1/VAX1/CHGA/CHN1/CMTM5/CCR1/CCR7/ACKR2/COL2A1/COL3A1/COL4A1/COL4A2/COL5A1/COL5A2/COL6A3/COL9A1/COL9A2/UNC5D/CRMP1/CSF1/CSF2RA/CSF3R/NCAN/CXADR/AMOT/DLG3/DLX5/DPYSL2/DPYSL3/HBEGF/DUSP5/DUSP9/EDN1/EDNRB/EFNA1/EFNB2/EGFR/ANO6/AIF1/EPHA4/EPHA7/EPHB3/EPHB6/ERBB2/ERB…	233
BP	GO:0042330	taxis	233/3172	837/18679	6.88833e-16	2.3911e-14	1.55039e-14	CDH4/ARPC5/ACTR3/ADAM8/ARPC2/CDH13/RASGRP1/RASA4/ADAM10/SEMA3A/MYL12B/MYL9/SPON2/CAP1/CREB3/SEMA6C/SEMA4D/SEMA3C/DPYSL4/MYL12A/CXCR6/RALBP1/VAX1/CHGA/CHN1/CMTM5/CCR1/CCR7/ACKR2/COL2A1/COL3A1/COL4A1/COL4A2/COL5A1/COL5A2/COL6A3/COL9A1/COL9A2/UNC5D/CRMP1/CSF1/CSF2RA/CSF3R/NCAN/CXADR/AMOT/DLG3/DLX5/DPYSL2/DPYSL3/HBEGF/DUSP5/DUSP9/EDN1/EDNRB/EFNA1/EFNB2/EGFR/ANO6/AIF1/EPHA4/EPHA7/EPHB3/EPHB6/ERBB2/ERB…	233
BP	GO:0009967	positive regulation of signal transduction	351/3172	1398/18679	7.18318e-16	2.48174e-14	1.60916e-14	ADA/CDH2/CDH3/SH2B3/FRAT1/SH2D3C/SH2D3A/ADAM8/CDH13/RASGRP1/RASA4/CDKN1C/CDKN2A/CDKN2B/TRIM22/CITED2/YAP1/SEMA4D/SORBS1/SH2B2/LEFTY1/CTSC/PLK2/NEK6/ZNF268/STARD10/GADD45G/MLLT11/PIM2/CHI3L1/FZD10/CHN1/CHN2/PRKCDBP/CHRNA7/TRIM6/CLU/CCR1/CCR7/CANT1/COL3A1/MAP3K8/NACC2/AMER1/PARP1/FGFBP3/CSF1/CSF1R/CSF2RA/CSPG4/ADRA1B/CCBE1/TICAM1/CTF1/CTNNB1/ADRA2A/CTSH/GLIPR2/ADRB2/DAPK3/GADD45A/DDIT3/BMPER/DFNA5/…	351
BP	GO:0007267	cell-cell signaling	313/3172	1215/18679	8.28067e-16	2.84754e-14	1.84635e-14	HCN4/CHST4/ADAM10/SPRY1/MERTK/CSPG5/ADCY1/PLK2/CGA/CGB/NMU/ADCY7/CHRNA5/CHRNA7/CHRNB2/RAB3C/CCR1/SEZ6/ACVR1C/COMT/CPT1A/CRH/RIMS4/SYT9/ADRA1B/SYT6/CTF1/CTNNB1/ADRA2A/ADRB2/KCNG3/NQO1/DLG3/DRD2/DRD4/EDN1/EFNA1/EFNB2/PTK2B/FAT1/FGF1/FGF8/FGF9/FGF11/FGF12/FGFR1/NLGN4Y/ADGRL1/NLGN1/NCDN/PASK/SYT11/ARHGEF9/ARC/CUX2/ADNP/FZD2/SYT14/GABRB3/GABRP/GAD1/SLITRK5/GATA3/GATA4/GREM1/GDNF/AMH/GHRHR/GJA1/KCNV1/G…	313
BP	GO:0031327	negative regulation of cellular biosynthetic process	362/3172	1454/18679	9.09829e-16	3.11416e-14	2.01922e-14	ZGLP1/HDAC5/HRSP12/CDKN1C/CDKN2A/TRIM22/CITED2/IFITM3/YAP1/CDX2/MAD2L2/CDX4/CEBPA/SEMA4D/CEBPB/DEAF1/LEFTY1/ZNF268/PPP1R13L/EHMT2/CCDC85B/ATF7/VAX1/CHEK2/CIRBP/NOSTRIN/TWIST2/HEXIM2/DMBX1/TRIM71/PPARGC1B/NACC2/PARP1/CRYM/PRICKLE1/E2F7/GSC/CIART/CTNNB1/ADRA2A/DACH1/DAP/DAPK3/DDIT3/AES/DLX1/DLX2/DNMT3A/DNMT3B/DRD2/DRD4/HBEGF/DUSP1/NR0B1/EDN1/EDNRB/EFNA1/EIF4E/ELK3/FLCN/EN1/BPTF/BEND6/JAZF1/FGF9/FGF…	362
BP	GO:1901342	regulation of vasculature development	85/3172	212/18679	9.66375e-16	3.29238e-14	2.13478e-14	HDAC5/HTATIP2/LECT1/CHI3L1/CHRNA7/COL4A2/CCBE1/CTNNB1/CTSH/ADRB2/AMOT/EFNA1/EMP2/ERBB2/ETS1/F3/PTK2B/FGF1/FGF2/VASH1/PLXND1/HEY1/DDAH1/ADGRA2/GATA2/GATA4/GATA6/GREM1/SRPX2/RGCC/HIPK2/GTF2I/ANXA3/HHEX/HIF1A/HMOX1/HOXA5/HSPB1/IL6/AQP1/ISL1/KDR/RHOB/NOTCH1/NPPB/PDGFB/ENPP2/SERPINF1/PF4/PGF/PML/WNT4/EGLN1/PRKCB/MYDGF/PTGIS/ADGRB1/ADGRB2/RNH1/PROK2/CCL2/TNMD/ECSCR/SFRP2/BMP7/SP100/BRCA1/BTG1/TEK/TGFBR…	85
BP	GO:0014070	response to organic cyclic compound	225/3172	804/18679	1.18916e-15	4.03273e-14	2.61482e-14	ADA/HDAC5/HCN4/CDK2/CDKN1A/CDKN2B/CDO1/KLF2/CITED2/PGRMC2/CEBPA/ADCY1/CHRNA5/CHRNA7/CHRNB2/FBXO32/PLIN2/COMT/KLF6/PPARGC1B/CLDN4/CPS1/CPT1A/CRH/PARP1/ADRA1B/CST3/TICAM1/CTNNB1/CTSB/CTSV/ADRB2/CYP11A1/CYP24A1/DHFR/NQO1/DNMT3A/DNMT3B/DPYSL2/DRD2/DRD4/DUSP1/NR0B1/EDN1/EDNRB/EGFR/AIF1/ETS1/F3/PTK2B/SDK1/FGF8/RFTN1/ZCCHC11/HEY1/FOSB/ALPL/GABRB3/TIPARP/GATA3/GATA4/GATA6/NR6A1/AMH/GHRHR/ANKRD1/GLI3/GNAS…	225
BP	GO:0042060	wound healing	206/3172	718/18679	1.24851e-15	4.21458e-14	2.73273e-14	CDH3/SH2B3/RASGRP1/OPTN/CDK2/RASGRP2/MYL9/CPQ/MERTK/CAP1/SH2B2/MYL12A/EHD1/ADAMTS13/MGLL/CLU/COL1A2/COL3A1/ARHGEF19/COL5A1/KLF6/STXBP5/CD109/GATA5/CCM2L/CSRP1/ADRA2A/CXADR/ADRB2/DCN/ADAMTS18/DSP/HBEGF/EDN1/ANO6/ELK3/ENO3/ERBB2/ERBB3/ETS1/F2RL1/F2RL2/F3/F10/F12/FBLN1/C6orf89/FGF2/MMRN1/KIFAP3/DOCK9/FN1/CBX5/SLC16A8/MAFF/GAP43/FGFR1OP2/KIF26A/GATA2/GATA3/GATA4/GATA6/MYOF/B4GALT1/GJA1/GLI3/GNA12/GNA…	206
BP	GO:0050673	epithelial cell proliferation	116/3172	333/18679	1.55927e-15	5.23958e-14	3.39735e-14	CDH3/CDH13/CDK6/HRSP12/CDKN1C/CDKN2B/YAP1/CEBPB/DEAF1/LECT1/TWIST2/COL8A1/CD109/CTNNB1/CTSV/BMPER/DLX5/EDNRB/EFNB2/EGFR/ERBB2/ERN1/EYA1/F3/FABP7/FAP/STOX1/C6orf89/FGF1/FGF2/FGF9/FGFR3/VASH1/GATA3/B4GALT1/GJA1/GPC3/GLUL/SFN/RGCC/HIF1A/HMOX1/HOXA5/IGFBP3/IGFBP4/IL6/IRF6/ITGB3/JUN/KDR/KIT/LAMB1/LOXL2/TACSTD2/SMAD3/MEF2C/MKI67/MMP14/NRARP/NFIB/NKX3-1/NOTCH1/PAX2/PAX6/PDGFB/SERPINF1/PGF/PLAU/ERRFI1/FE…	116
BP	GO:0051050	positive regulation of transport	239/3172	871/18679	1.72633e-15	5.77459e-14	3.74425e-14	CDH3/ADAM8/RASGRP1/NMUR1/ATP8A1/MERTK/CREB3/SORBS1/ZNF268/SEC24A/NMU/EHD1/CHRNB2/TRIM6/CCR1/STXBP5/CREBL2/CRH/PARP1/SYT9/CSF1R/ADRA2A/CTSK/ADRB2/TMEM30B/DPP6/DPYSL2/DRD2/DRD4/EDA/EDN1/EDNRB/EGFR/ANO6/ERBB2/F2RL1/FGF12/NLGN1/EXPH5/ARC/MTCL1/SGK3/PCSK9/BAMBI/CLIP3/PYDC1/LDLRAP1/GATA2/GATA3/GREM1/GDNF/GHRHR/GJA1/ANKRD1/GLS2/GPC3/STK39/GLI3/GLRX/GLUL/SFN/GPER1/DTWD2/GPR39/ANK2/GRIK1/RGCC/PYCARD/CD274…	239
BP	GO:0001667	ameboidal-type cell migration	105/3172	290/18679	1.80337e-15	6.00498e-14	3.89363e-14	HDAC5/APELA/CDH13/SEMA3A/CAP1/SEMA3C/ACVR1C/CCBE1/CTSH/GLIPR2/AMOT/BMPER/HBEGF/EDN1/EDNRB/EFNA1/EFNB2/CENPV/EMP2/ETS1/PTK2B/FAP/FGF1/FGF2/FGF8/VASH1/PLXND1/SYNE2/SRGAP2/ADGRA2/GATA3/GREM1/GDNF/SRPX2/GNA12/RGCC/ANXA3/SOX8/HIF1A/HSPB1/ILK/ISL1/ITGA3/ITGA4/ITGB1/ITGB3/KDR/KIT/KRT16/ARHGDIB/LOXL2/TACSTD2/MET/MMP9/MYH9/NOTCH1/NRTN/PAFAH1B1/PAX3/EVL/PDGFB/ENPP2/SERPINF1/PITX2/PML/FERMT1/PRKCE/MESP1/RCC…	105
BP	GO:0010558	negative regulation of macromolecule biosynthetic process	348/3172	1392/18679	1.88666e-15	6.25402e-14	4.05511e-14	ZGLP1/HDAC5/HRSP12/CDKN1C/CDKN2A/TRIM22/CITED2/IFITM3/YAP1/CDX2/MAD2L2/CDX4/CEBPA/SEMA4D/CEBPB/DEAF1/LEFTY1/ZNF268/PPP1R13L/EHMT2/CCDC85B/ATF7/VAX1/CHEK2/CIRBP/NOSTRIN/TWIST2/HEXIM2/DMBX1/TRIM71/PPARGC1B/NACC2/PARP1/CRYM/PRICKLE1/E2F7/GSC/CIART/CTNNB1/DACH1/DAP/DAPK3/DDIT3/AES/DLX1/DLX2/DNMT3A/DNMT3B/HBEGF/DUSP1/NR0B1/EDN1/EDNRB/EFNA1/EIF4E/ELK3/FLCN/EN1/BPTF/BEND6/JAZF1/FGF9/FGFR1/FGFR3/FHL2/ZBT…	348
BP	GO:0045944	positive regulation of transcription from RNA polymerase II promoter	269/3172	1012/18679	1.91173e-15	6.30872e-14	4.09058e-14	ZGLP1/HDAC5/CDH13/CEBPZ/CDK7/FSTL3/CDKN2A/CDKN2B/TNIP1/KLF2/CITED2/YAP1/CDX1/CDX4/CREB3/CEBPA/CEBPB/CEBPE/BATF/ZNF268/CGA/SUB1/WDR5/PSIP1/KLF6/PPARGC1B/NCOA7/GATA5/PARP1/E2F7/CREB3L4/CTNNB1/ADRB2/DBP/DDIT3/DLX2/DLX3/DLX5/DRD2/ARID3A/EDN1/EGFR/ELF1/ELF4/ELK3/FLCN/EN1/EPAS1/ETS1/ETV1/EYA1/F2RL1/FGF1/FGF2/IKZF3/IKZF2/FOXF2/FLI1/MCF2L/CRTC1/HEY1/BRD4/KAT6B/FOSB/FOSL2/MAFF/GABPB1/NPNT/WWTR1/AUTS2/GATA…	269
BP	GO:0030036	actin cytoskeleton organization	164/3172	535/18679	2.03305e-15	6.67912e-14	4.33074e-14	ARPC5/ACTR3/ARPC2/FRY/ABI2/DLC1/MAD2L2/CAP1/NEBL/SORBS1/WASF3/TMSB15A/DSTN/KPTN/CDC42EP1/FZD10/PRKCDBP/PACSIN2/SYNPO/FMNL2/ARAP1/ADD2/CCR7/WHAMM/CNN1/ARHGEF19/PPARGC1B/JMY/NEURL2/CSF1R/ADRA2A/CTSV/CXADR/AMOT/DAPK3/DPYSL3/EDN1/AIF1/EMP2/CTTN/NRK/F2RL1/PTK2B/FAT1/PHACTR1/PPM1E/LIMCH1/DAAM1/PALLD/ARHGAP26/IQSEC2/EPB41L3/DAAM2/NPHP4/PLEK2/ANKRD1/GPM6B/GAS2L3/RGCC/PYCARD/CXCL1/GSN/TMOD3/RHOD/EHD2/KLHL…	164
BP	GO:0060485	mesenchyme development	86/3172	218/18679	2.05416e-15	6.71849e-14	4.35627e-14	CITED2/SEMA3A/YAP1/OLFM1/MAD2L2/SEMA3C/DLL3/AMER1/GSC/CTNNB1/DPPA2/GLIPR2/RDH10/EDN1/EDNRB/EFNA1/ERBB3/FGF8/FGF9/FGFR1/FOXF2/HEY1/FRZB/BAMBI/WWTR1/GATA4/HEYL/GREM1/GDNF/AMH/BCL9L/RGCC/GSK3B/SOX8/HIF1A/HOXA5/CYP26C1/FAM101B/ISL1/LOXL2/LRP6/SMAD2/SMAD3/SMAD4/SMAD7/MEF2C/MSX1/NOTCH1/NRTN/PAX2/PAX3/PDGFRB/PITX2/WNT4/DPPA4/MESP1/EPB41L5/OVOL2/ACTA2/BCL2/RET/SERPINB3/SEMA3F/SFRP2/SIX1/BMP7/SNAI2/SOX9/S…	86
BP	GO:0007167	enzyme linked receptor protein signaling pathway	312/3172	1219/18679	2.37044e-15	7.7186e-14	5.00474e-14	CDH3/ARPC5/ACTR3/ARPC2/CDH13/RASGRP1/RASA4/ADAM10/SPRY1/CDKN1A/FSTL3/NET1/CDKN1C/CDKN2B/CITED2/MYL12B/MYL9/SORBS1/SH2B2/MYL12A/LEFTY1/ADCY1/NRG3/SUB1/LECT1/CHN1/ADCY7/BTBD11/WFIKKN2/COL1A2/COL3A1/ACVR1C/TRIM71/CD109/PARP1/FGFBP3/CSF1/CSF1R/CSF2RA/CSPG4/CCBE1/CTF1/CTNNB1/ADRA2A/CTNND1/ADRB2/BMPER/AFP/DLX5/DOK1/HBEGF/DUSP5/DUSP9/EFNA1/EFNB2/EGFR/EIF4E/FLCN/HTRA4/EPHA4/EPHA7/EPHB3/EPHB6/ERBB2/ERBB3/…	312
BP	GO:0034329	cell junction assembly	88/3172	226/18679	2.45184e-15	7.94849e-14	5.15381e-14	CDH2/CDH3/CDH4/CDH6/CDH10/CDH11/CDH13/CDH15/CDH18/DLC1/SORBS1/PKP3/WHAMM/GJD3/COL16A1/CLDN19/CTNNB1/CTNND1/AMOT/DAPK3/FLCN/CTTN/PTK2B/EPB41L3/FN1/PVRL3/GREM1/GJA1/GJA5/GPM6B/RAPGEF1/RHOD/ILK/ITGB1/ITGB3/ITGB4/JUP/KDR/KRT14/RHOC/LAMB3/LAMC2/LIM2/LIMS1/SMAD3/SMAD7/MMP14/PARD6A/PKP2/WNT4/FBLIM1/LIMS2/PARVA/PRKCH/RCC2/HEG1/EPB41L5/PVR/BCL2/RSU1/S100A10/SDC4/SLC9A1/SNAI2/SRC/TBCD/TEK/THBS1/THY1/TLN1/C…	88
BP	GO:0010556	regulation of macromolecule biosynthetic process	833/3172	3919/18679	2.59012e-15	8.35995e-14	5.42059e-14	ZGLP1/ZNF730/ZNF316/FOXO6/HDAC5/KRBOX1/ADAM8/CDH13/LRPPRC/CEBPZ/CDK2/TSHZ1/EIF1/CDK7/HRSP12/CDKN1A/IRX5/RAMP1/FSTL3/CDKN1C/CDKN2A/CDKN2B/TNIP1/TRIM22/KLF2/CITED2/IRF9/SCML2/IFITM3/YAP1/CDX1/CDX2/MAD2L2/CDX4/CREB3/CEBPA/SEMA4D/CEBPB/DEAF1/CEBPE/BATF/HTATIP2/SORBS1/POLR3G/LEFTY1/ZNF268/SEC24A/CGA/PPP1R13L/EHMT2/SUB1/MLLT11/CCDC85B/ATF7/VAX1/PIM2/WDR5/KAT7/SOX21/PSIP1/ZNF277/CHEK2/EGLN3/SP140/KLF8/P…	833
BP	GO:1903506	regulation of nucleic acid-templated transcription	756/3172	3504/18679	2.65277e-15	8.52477e-14	5.52746e-14	ZGLP1/ZNF730/ZNF316/FOXO6/HDAC5/KRBOX1/ADAM8/CDH13/LRPPRC/CEBPZ/CDK2/TSHZ1/CDK7/IRX5/FSTL3/CDKN1C/CDKN2A/CDKN2B/TNIP1/TRIM22/KLF2/CITED2/IRF9/SCML2/YAP1/CDX1/CDX2/MAD2L2/CDX4/CREB3/CEBPA/SEMA4D/CEBPB/DEAF1/CEBPE/BATF/HTATIP2/POLR3G/LEFTY1/ZNF268/CGA/PPP1R13L/EHMT2/SUB1/MLLT11/CCDC85B/ATF7/VAX1/PIM2/WDR5/KAT7/SOX21/PSIP1/ZNF277/CHEK2/EGLN3/SP140/KLF8/PHF21B/MED8/ZNF618/ZNF689/NOSTRIN/BATF2/TWIST2/…	756
BP	GO:0045934	negative regulation of nucleobase-containing compound metabolic process	345/3172	1381/18679	2.83481e-15	9.07016e-14	5.8811e-14	ZGLP1/HDAC5/LRPPRC/CDKN1C/CDKN2A/TRIM22/CITED2/IFITM3/YAP1/CDX2/MAD2L2/CDX4/CEBPA/SEMA4D/CEBPB/DEAF1/LEFTY1/ZNF268/PPP1R13L/EHMT2/CCDC85B/ATF7/VAX1/CHEK2/NOSTRIN/TWIST2/HEXIM2/DMBX1/PPARGC1B/NACC2/PARP1/CRYM/PRICKLE1/E2F7/GSC/CIART/CTNNB1/ADRA2A/DACH1/DAP/DDIT3/AES/DLX1/DLX2/DNMT3A/DNMT3B/DRD2/DRD4/DUSP1/NR0B1/EDN1/EDNRB/EFNA1/APOBEC3F/ELK3/FLCN/EN1/BPTF/BEND6/JAZF1/FGF9/FGFR1/FGFR3/FHL2/ZBTB1/FO…	345
BP	GO:0009889	regulation of biosynthetic process	874/3172	4144/18679	2.98738e-15	9.51693e-14	6.17078e-14	CDH3/ZGLP1/ZNF730/ZNF316/FOXO6/HDAC5/KRBOX1/ADAM8/CDH13/LRPPRC/CEBPZ/CDK2/TSHZ1/EIF1/CDK7/HRSP12/CDKN1A/IRX5/RAMP1/FSTL3/CDKN1C/CDKN2A/CDKN2B/TNIP1/TRIM22/KLF2/CITED2/IRF9/SCML2/IFITM3/YAP1/CDX1/CDX2/MAD2L2/CDX4/CAP1/CREB3/CEBPA/SEMA4D/CEBPB/DEAF1/CEBPE/BATF/HTATIP2/SORBS1/POLR3G/LEFTY1/ZNF268/SEC24A/CGA/PPP1R13L/EHMT2/SUB1/MLLT11/CCDC85B/ATF7/VAX1/PIM2/WDR5/KAT7/SOX21/PSIP1/ZNF277/CHEK2/EGLN3/SP…	874
BP	GO:0006950	response to stress	835/3172	3933/18679	3.20113e-15	1.01539e-13	6.58381e-14	ADA/CDH3/TANK/HDAC5/SH2B3/CHAF1A/SH2D3C/SH2D3A/ARPC5/ACTR3/ADAM8/TSPAN2/ARPC2/FEM1B/RASGRP1/OPTN/RASA4/CHST4/CDK2/EIF1/CDK6/KLRG1/CDK7/RASGRP2/CDKN1A/NET1/CDKN2A/TNIP1/TRIM22/CDO1/KLF2/CITED2/IRF9/NDRG1/MYL9/CPQ/IFITM3/YAP1/SPON2/IFI30/MAD2L2/MERTK/CAP1/CREB3/CEBPA/CEBPB/FBLN5/DEAF1/CEBPE/BATF/GNLY/IFITM2/SH2B2/POLR3G/MYL12A/GAS2L1/CXCR6/CGREF1/CSPG5/ADCY1/POLD3/NUP50/NEK6/GADD45G/EHD1/PDIA5/KDEL…	835
BP	GO:0044249	cellular biosynthetic process	1177/3172	5826/18679	3.65909e-15	1.15568e-13	7.49341e-14	ADA/CDH3/ZGLP1/ZNF730/ZNF316/FOXO6/HDAC5/CHAF1A/KRBOX1/UST/ADAM8/CDH13/LRPPRC/CEBPZ/CDK2/TSHZ1/EIF1/CDK7/GPHN/HRSP12/CDKN1A/IRX5/RAMP1/FSTL3/CDKN1C/CDKN2A/CDKN2B/TNIP1/TRIM22/CDO1/KLF2/CITED2/IRF9/SCML2/CDS1/IFITM3/YAP1/SPON1/CDX1/CDX2/MAD2L2/CDX4/CAP1/CREB3/CEBPA/SEMA4D/CEBPB/DEAF1/CEBPE/BATF/HTATIP2/SORBS1/PAICS/ST6GALNAC2/POLR3G/IVNS1ABP/LEFTY1/CSPG5/ADCY1/POLD3/NUP50/ZNF268/SEC24A/CGA/PPP1R13…	1177
BP	GO:0007423	sensory organ development	157/3172	508/18679	3.74724e-15	1.17846e-13	7.64113e-14	CDK2/TSHZ1/IRX5/CDKN1C/LAMC3/MERTK/CEBPA/PPP1R13L/VAX1/CTHRC1/TWIST2/CLCN2/FOXN4/USH1G/COL2A1/COL4A1/COL5A1/COL5A2/COL8A1/CRYBA1/CRYGC/CRYGD/GSC/CST3/CTNNB1/RDH10/STRC/BMPER/DFNA5/ADAMTS18/DLX5/DRD4/EDN1/EYA1/STOX1/ALDH1A3/LRTOMT/FGF8/FGF9/FGFR1/FGFR3/FOXF2/AGTPBP1/FRZB/FZD2/GABRB3/CLIC4/PVRL3/LRIG1/NPHP4/GATA2/GATA3/GJA1/B9D1/GLI3/GPM6A/DLL1/HIPK2/RAX/SOX8/HIF1A/HOXA2/HPCA/HOXA13/HOXC13/VSX2/RD3…	157
BP	GO:0045892	negative regulation of transcription, DNA-templated	302/3172	1175/18679	3.8989e-15	1.22094e-13	7.91655e-14	ZGLP1/HDAC5/CDKN1C/CDKN2A/CITED2/CDX2/MAD2L2/CDX4/CEBPA/SEMA4D/CEBPB/DEAF1/LEFTY1/ZNF268/PPP1R13L/EHMT2/CCDC85B/ATF7/VAX1/NOSTRIN/TWIST2/HEXIM2/DMBX1/PPARGC1B/NACC2/PARP1/CRYM/PRICKLE1/E2F7/GSC/CIART/CTNNB1/DACH1/DAP/DDIT3/AES/DLX1/DLX2/DNMT3A/DNMT3B/NR0B1/EDN1/EDNRB/EFNA1/ELK3/FLCN/EN1/BPTF/BEND6/JAZF1/FGF9/FGFR1/FGFR3/FHL2/ZBTB1/FOXG1/FOXF2/FOXS1/ZNF423/WWC1/CUX2/HEY1/CBX6/CBX5/CBX7/KAT6B/ZNF28…	302
BP	GO:0006355	regulation of transcription, DNA-templated	751/3172	3484/18679	4.28988e-15	1.33768e-13	8.67351e-14	ZGLP1/ZNF730/ZNF316/FOXO6/HDAC5/KRBOX1/ADAM8/CDH13/LRPPRC/CEBPZ/CDK2/TSHZ1/CDK7/IRX5/FSTL3/CDKN1C/CDKN2A/CDKN2B/TNIP1/TRIM22/KLF2/CITED2/IRF9/SCML2/YAP1/CDX1/CDX2/MAD2L2/CDX4/CREB3/CEBPA/SEMA4D/CEBPB/DEAF1/CEBPE/BATF/HTATIP2/POLR3G/LEFTY1/ZNF268/CGA/PPP1R13L/EHMT2/SUB1/MLLT11/CCDC85B/ATF7/VAX1/PIM2/WDR5/KAT7/SOX21/PSIP1/ZNF277/CHEK2/EGLN3/SP140/KLF8/PHF21B/MED8/ZNF618/ZNF689/NOSTRIN/BATF2/TWIST2/…	751
BP	GO:0071363	cellular response to growth factor stimulus	238/3172	873/18679	4.40311e-15	1.36719e-13	8.86489e-14	RASGRP1/RASA4/SPRY1/CDKN1A/FSTL3/NET1/CDKN1C/CDKN2B/CITED2/LEFTY1/ADCY1/EHD1/RAB35/LECT1/STMN2/ADCY7/WFIKKN2/PLK5/COL1A2/COL2A1/COL3A1/COL4A2/TRIM71/CD109/CPS1/GATA5/PARP1/FGFBP3/CSF2RA/CCBE1/CTNNB1/CYP11A1/BMPER/DLX5/HBEGF/DUSP5/DUSP9/EDN1/EGFR/FLCN/HTRA4/ERBB2/ERBB3/ERN1/FGF1/FGF2/FGF8/FGF9/FGF12/FGFR1/FGFR3/FKBP1A/PEG10/ZNF423/ARHGEF9/MCF2L/FMOD/FUT8/GAB1/NPNT/NGEF/BAMBI/CHRDL2/WWTR1/ADGRA2/GA…	238
BP	GO:0001503	ossification	122/3172	362/18679	4.81057e-15	1.48744e-13	9.64454e-14	HDAC5/CDH11/CDK6/FSTL3/CEBPA/SEMA4D/CEBPB/CTHRC1/TWIST2/CCR1/COL2A1/COL5A2/COL13A1/PPARGC1B/CSF1/VCAN/CTNNB1/CTSK/ADRB2/CYP24A1/DLX5/EGFR/ANO6/PTK2B/FGF9/FGFR1/FGFR3/FHL2/ITGA11/HEY1/ALPL/NPNT/CHRDL2/WWTR1/OSTF1/GREM1/GDF10/GJA1/GPC3/GLI1/GLI3/GNAS/GPM6B/SOX8/HIF1A/HNRNPU/HOXA2/TNC/IGF2/IGFBP3/IL6/IL6ST/FAM101B/ILK/JUNB/MIA3/LRP4/SMAD3/MEF2C/MMP2/MMP9/MMP14/MMP16/MN1/MSX2/NAB1/NOTCH1/ATP6V0A4/PBX…	122
BP	GO:2001141	regulation of RNA biosynthetic process	758/3172	3524/18679	5.07558e-15	1.56281e-13	1.01333e-13	ZGLP1/ZNF730/ZNF316/FOXO6/HDAC5/KRBOX1/ADAM8/CDH13/LRPPRC/CEBPZ/CDK2/TSHZ1/CDK7/IRX5/FSTL3/CDKN1C/CDKN2A/CDKN2B/TNIP1/TRIM22/KLF2/CITED2/IRF9/SCML2/IFITM3/YAP1/CDX1/CDX2/MAD2L2/CDX4/CREB3/CEBPA/SEMA4D/CEBPB/DEAF1/CEBPE/BATF/HTATIP2/POLR3G/LEFTY1/ZNF268/CGA/PPP1R13L/EHMT2/SUB1/MLLT11/CCDC85B/ATF7/VAX1/PIM2/WDR5/KAT7/SOX21/PSIP1/ZNF277/CHEK2/EGLN3/SP140/KLF8/PHF21B/MED8/ZNF618/ZNF689/NOSTRIN/BATF2/…	758
BP	GO:0051172	negative regulation of nitrogen compound metabolic process	364/3172	1480/18679	5.15422e-15	1.58041e-13	1.02474e-13	ZGLP1/HDAC5/LRPPRC/HRSP12/CDKN1C/CDKN2A/TRIM22/CITED2/IFITM3/YAP1/OLFM1/CDX2/MAD2L2/CDX4/CEBPA/SEMA4D/CEBPB/DEAF1/LEFTY1/ZNF268/PPP1R13L/EHMT2/CCDC85B/ATF7/VAX1/CHEK2/CIRBP/NOSTRIN/TWIST2/CLU/HEXIM2/DMBX1/COMT/TRIM71/PPARGC1B/NACC2/PARP1/CRYM/PRICKLE1/E2F7/GSC/CIART/CTNNB1/ADRA2A/DACH1/DAP/DAPK3/DDIT3/AES/DLX1/DLX2/DNMT3A/DNMT3B/DRD2/DRD4/DUSP1/NR0B1/EDN1/EDNRB/EFNA1/EIF4E/APOBEC3F/ELK3/FLCN/EN1/…	364
BP	GO:0006810	transport	924/3172	4427/18679	5.54692e-15	1.69377e-13	1.09824e-13	ADA/CDH3/KCNJ18/HCN4/ARPC5/ACTR3/ADAM8/ARPC2/CDH13/RASGRP1/LRPPRC/OPTN/CDK2/CDKN1A/RAMP1/SIGMAR1/CDKN2A/APC2/RTN3/NMUR1/CDO1/ATP8A1/SPON2/CDX2/MERTK/CAP1/CREB3/FBLN5/CEBPE/HTATIP2/NPC2/SORBS1/CSPG5/ADCY1/NUP50/ZNF268/SEC24A/STARD10/NMU/RALBP1/EHD1/AP3M2/RAB32/SLC27A5/SLC27A2/KDELR2/KDELR3/RAB35/RAB31/SLC35D2/ADAMTS8/BTN3A2/CHGA/CHI3L1/SEC63/PACSIN2/SNX18/ADCY7/SLCO2B1/SLC46A1/MFSD3/CHRNA5/CHRNA7/…	924
BP	GO:0048863	stem cell differentiation	92/3172	244/18679	5.89119e-15	1.79146e-13	1.16158e-13	CDK6/SEMA3A/YAP1/OLFM1/MAD2L2/SEMA3C/BATF/SOX21/MSI2/AMER1/PRICKLE1/GSC/CTNNB1/GLIPR2/RDH10/EDN1/EDNRB/EFNA1/FGF8/FGFR1/FOXF2/HEY1/ZNF281/FRZB/BAMBI/WWTR1/GATA4/GATA6/HEYL/GREM1/GDNF/GPM6A/BCL9L/RGCC/GSK3B/SOX8/HHEX/HIF1A/HOXA7/HOXB4/CYP26C1/FAM101B/ISL1/JARID2/KIT/HES5/LOXL2/LRP6/TACSTD2/SMAD2/SMAD3/SMAD4/SMAD7/MEF2C/MSX1/NOTCH1/NRTN/NTF4/PAX2/PAX3/PDGFRA/PITX2/WNT4/EPB41L5/OVOL2/BCL2/RET/SERPIN…	92
BP	GO:1903507	negative regulation of nucleic acid-templated transcription	308/3172	1208/18679	6.29541e-15	1.9065e-13	1.23617e-13	ZGLP1/HDAC5/CDKN1C/CDKN2A/TRIM22/CITED2/YAP1/CDX2/MAD2L2/CDX4/CEBPA/SEMA4D/CEBPB/DEAF1/LEFTY1/ZNF268/PPP1R13L/EHMT2/CCDC85B/ATF7/VAX1/NOSTRIN/TWIST2/HEXIM2/DMBX1/PPARGC1B/NACC2/PARP1/CRYM/PRICKLE1/E2F7/GSC/CIART/CTNNB1/DACH1/DAP/DDIT3/AES/DLX1/DLX2/DNMT3A/DNMT3B/NR0B1/EDN1/EDNRB/EFNA1/ELK3/FLCN/EN1/BPTF/BEND6/JAZF1/FGF9/FGFR1/FGFR3/FHL2/ZBTB1/FOXG1/FOXF2/FOXS1/ZNF423/WWC1/CUX2/HEY1/CBX6/CBX5/CBX7…	308
BP	GO:2000113	negative regulation of cellular macromolecule biosynthetic process	330/3172	1315/18679	6.38808e-15	1.92664e-13	1.24923e-13	ZGLP1/HDAC5/HRSP12/CDKN1C/CDKN2A/CITED2/CDX2/MAD2L2/CDX4/CEBPA/SEMA4D/CEBPB/DEAF1/LEFTY1/ZNF268/PPP1R13L/EHMT2/CCDC85B/ATF7/VAX1/CHEK2/CIRBP/NOSTRIN/TWIST2/HEXIM2/DMBX1/TRIM71/PPARGC1B/NACC2/PARP1/CRYM/PRICKLE1/E2F7/GSC/CIART/CTNNB1/DACH1/DAP/DAPK3/DDIT3/AES/DLX1/DLX2/DNMT3A/DNMT3B/HBEGF/DUSP1/NR0B1/EDN1/EDNRB/EFNA1/EIF4E/ELK3/FLCN/EN1/BPTF/BEND6/JAZF1/FGF9/FGFR1/FGFR3/FHL2/ZBTB1/FOXG1/FOXF2/SAMD…	330
BP	GO:0045765	regulation of angiogenesis	79/3172	196/18679	7.02751e-15	2.11083e-13	1.36867e-13	HDAC5/HTATIP2/LECT1/CHI3L1/CHRNA7/COL4A2/CCBE1/CTNNB1/CTSH/ADRB2/AMOT/EFNA1/EMP2/ERBB2/ETS1/F3/PTK2B/FGF1/FGF2/VASH1/PLXND1/DDAH1/ADGRA2/GATA2/GATA4/GATA6/GREM1/SRPX2/RGCC/HIPK2/GTF2I/ANXA3/HHEX/HIF1A/HMOX1/HOXA5/HSPB1/IL6/AQP1/ISL1/KDR/RHOB/NOTCH1/NPPB/ENPP2/SERPINF1/PF4/PGF/PML/EGLN1/PRKCB/MYDGF/PTGIS/ADGRB1/ADGRB2/RNH1/PROK2/CCL2/TNMD/ECSCR/SFRP2/SP100/BRCA1/BTG1/TEK/TGFBR2/THBS1/THBS4/TNFAIP3…	79
BP	GO:0031326	regulation of cellular biosynthetic process	863/3172	4100/18679	8.45499e-15	2.52928e-13	1.63999e-13	CDH3/ZGLP1/ZNF730/ZNF316/FOXO6/HDAC5/KRBOX1/ADAM8/CDH13/LRPPRC/CEBPZ/CDK2/TSHZ1/EIF1/CDK7/HRSP12/CDKN1A/IRX5/RAMP1/FSTL3/CDKN1C/CDKN2A/CDKN2B/TNIP1/TRIM22/KLF2/CITED2/IRF9/SCML2/IFITM3/YAP1/CDX1/CDX2/MAD2L2/CDX4/CAP1/CREB3/CEBPA/SEMA4D/CEBPB/DEAF1/CEBPE/BATF/HTATIP2/SORBS1/POLR3G/LEFTY1/ZNF268/CGA/PPP1R13L/EHMT2/SUB1/MLLT11/CCDC85B/ATF7/VAX1/PIM2/WDR5/KAT7/SOX21/PSIP1/ZNF277/CHEK2/EGLN3/SP140/KLF…	863
BP	GO:1901576	organic substance biosynthetic process	1192/3172	5928/18679	9.97165e-15	2.97091e-13	1.92634e-13	ADA/CDH3/ZGLP1/ZNF730/ZNF316/FOXO6/HDAC5/CHAF1A/KRBOX1/UST/ADAM8/CDH13/LRPPRC/CEBPZ/CDK2/TSHZ1/EIF1/CDK7/GPHN/HRSP12/CDKN1A/IRX5/RAMP1/FSTL3/CDKN1C/CDKN2A/CDKN2B/TNIP1/TRIM22/CDO1/KLF2/CITED2/IRF9/SCML2/CDS1/IFITM3/YAP1/SPON1/CDX1/CDX2/MAD2L2/CDX4/CAP1/CREB3/CEBPA/SEMA4D/CEBPB/DEAF1/CEBPE/BATF/HTATIP2/SORBS1/PAICS/ST6GALNAC2/POLR3G/IVNS1ABP/LEFTY1/CSPG5/ADCY1/POLD3/NUP50/ZNF268/SEC24A/CGA/PPP1R13…	1192
BP	GO:0097659	nucleic acid-templated transcription	779/3172	3648/18679	1.07383e-14	3.18642e-13	2.06607e-13	ZGLP1/ZNF730/ZNF316/FOXO6/HDAC5/KRBOX1/ADAM8/CDH13/LRPPRC/CEBPZ/CDK2/TSHZ1/CDK7/IRX5/FSTL3/CDKN1C/CDKN2A/CDKN2B/TNIP1/TRIM22/KLF2/CITED2/IRF9/SCML2/YAP1/CDX1/CDX2/MAD2L2/CDX4/CREB3/CEBPA/SEMA4D/CEBPB/DEAF1/CEBPE/BATF/HTATIP2/POLR3G/IVNS1ABP/LEFTY1/ZNF268/CGA/PPP1R13L/PAPOLA/EHMT2/SUB1/MLLT11/CCDC85B/ATF7/VAX1/PIM2/NUDT21/DIDO1/WDR5/KAT7/SOX21/PSIP1/ZNF277/CHEK2/EGLN3/SP140/KLF8/PHF21B/MED8/ZNF618…	779
BP	GO:0006351	transcription, DNA-templated	776/3172	3632/18679	1.0874e-14	3.21372e-13	2.08378e-13	ZGLP1/ZNF730/ZNF316/FOXO6/HDAC5/KRBOX1/ADAM8/CDH13/LRPPRC/CEBPZ/CDK2/TSHZ1/CDK7/IRX5/FSTL3/CDKN1C/CDKN2A/CDKN2B/TNIP1/TRIM22/KLF2/CITED2/IRF9/SCML2/YAP1/CDX1/CDX2/MAD2L2/CDX4/CREB3/CEBPA/SEMA4D/CEBPB/DEAF1/CEBPE/BATF/HTATIP2/POLR3G/IVNS1ABP/LEFTY1/ZNF268/CGA/PPP1R13L/PAPOLA/EHMT2/SUB1/MLLT11/CCDC85B/ATF7/VAX1/PIM2/NUDT21/DIDO1/WDR5/KAT7/SOX21/PSIP1/ZNF277/CHEK2/EGLN3/SP140/KLF8/PHF21B/MED8/ZNF618…	776
BP	GO:0019438	aromatic compound biosynthetic process	886/3172	4230/18679	1.12397e-14	3.30853e-13	2.14525e-13	ADA/CDH3/ZGLP1/ZNF730/ZNF316/FOXO6/HDAC5/KRBOX1/ADAM8/CDH13/LRPPRC/CEBPZ/CDK2/TSHZ1/CDK7/CDKN1A/IRX5/RAMP1/FSTL3/CDKN1C/CDKN2A/CDKN2B/TNIP1/TRIM22/KLF2/CITED2/IRF9/SCML2/IFITM3/YAP1/CDX1/CDX2/MAD2L2/CDX4/CAP1/CREB3/CEBPA/SEMA4D/CEBPB/DEAF1/CEBPE/BATF/HTATIP2/PAICS/POLR3G/IVNS1ABP/LEFTY1/ADCY1/POLD3/NUP50/ZNF268/CGA/PPP1R13L/PAPOLA/EHMT2/SUB1/MLLT11/CCDC85B/ATF7/VAX1/PIM2/NUDT21/DIDO1/WDR5/KAT7/SO…	886
BP	GO:1902679	negative regulation of RNA biosynthetic process	310/3172	1223/18679	1.16424e-14	3.41341e-13	2.21326e-13	ZGLP1/HDAC5/CDKN1C/CDKN2A/TRIM22/CITED2/IFITM3/YAP1/CDX2/MAD2L2/CDX4/CEBPA/SEMA4D/CEBPB/DEAF1/LEFTY1/ZNF268/PPP1R13L/EHMT2/CCDC85B/ATF7/VAX1/NOSTRIN/TWIST2/HEXIM2/DMBX1/PPARGC1B/NACC2/PARP1/CRYM/PRICKLE1/E2F7/GSC/CIART/CTNNB1/DACH1/DAP/DDIT3/AES/DLX1/DLX2/DNMT3A/DNMT3B/NR0B1/EDN1/EDNRB/EFNA1/ELK3/FLCN/EN1/BPTF/BEND6/JAZF1/FGF9/FGFR1/FGFR3/FHL2/ZBTB1/FOXG1/FOXF2/FOXS1/ZNF423/WWC1/CUX2/HEY1/CBX6/CB…	310
BP	GO:0045216	cell-cell junction organization	85/3172	220/18679	1.24059e-14	3.62282e-13	2.34904e-13	CDH2/CDH3/CDH4/CDH6/CDH10/CDH11/CDH13/CDH15/CDH18/DLC1/SORBS1/PKP3/WHAMM/GJD3/COL16A1/CSF1R/PLEKHA7/CLDN19/CTNNB1/CTNND1/CXADR/AMOT/DAPK3/DSP/FLCN/CTTN/PTK2B/EPB41L3/PVRL3/GREM1/GJA1/GJA5/GPM6B/RHOD/JUP/KDR/RHOC/LIM2/LIMS1/SMAD3/SMAD7/MMP14/PARD6A/PKP2/WNT4/LIMS2/PRKCH/RCC2/HEG1/NLGN4X/NLGN2/EPB41L5/PVR/BCL2/RDX/S100A10/SDC4/PERP/SLC9A1/SNAI2/SRC/TBCD/TEK/TGFB1/TGFB2/THBS1/THY1/TLN1/CLDN5/TNF/VEG…	85
BP	GO:0050769	positive regulation of neurogenesis	118/3172	350/18679	1.3135e-14	3.82056e-13	2.47725e-13	FOXO6/CDH4/SEMA3A/SEMA4D/STMN2/SEZ6/PLK5/CSF1/KCTD11/CTNNB1/BRINP1/DNMT3B/DPYSL3/DRD2/EPHA4/PTK2B/BEND6/FGFR1/NLGN1/CUX2/FN1/CRTC1/ADNP/ASPM/GATA2/HEYL/ANKRD1/GLI3/BIN1/GPER1/RAPGEF1/GSK3B/PACSIN1/SOX8/HIF1A/HOXD3/IL6/IL6ST/ILK/ITGA3/KIT/FEZF1/L1CAM/GDF6/LTK/LYN/MAPT/MEF2C/NAP1L2/NEU1/NGFR/NOTCH1/NRCAM/NTRK2/NTRK3/PAFAH1B1/PAK3/NEUROG3/PAX6/TRPV2/GPRC5B/SERPINF1/ATP8A2/SERPINE2/BCL11A/NLGN3/PPARG…	118
BP	GO:1901700	response to oxygen-containing compound	370/3172	1519/18679	1.34949e-14	3.90981e-13	2.53512e-13	ADA/HDAC5/HCN4/RASGRP1/RASA4/CDK2/CDKN1A/NET1/CDO1/KLF2/YAP1/SPON2/CEBPB/FBLN5/CEBPE/SORBS1/SH2B2/ADCY1/RAB31/ZNF277/FZD10/ADCY7/MGLL/CHRNB2/FBXO32/TRIM6/CCR7/GJD3/COL1A2/COL3A1/COL4A1/COL5A2/ACVR1C/COL16A1/COMT/KLF6/PPARGC1B/CLDN4/CPS1/CPT1A/CRH/PARP1/CRYGD/SESN3/CSF2RA/ADRA1B/CST3/TICAM1/CTNNB1/ADRA2A/CTSB/CTSH/CTSV/ADRB2/CYP11A1/CYP24A1/CD55/BRINP1/DCN/DHFR/NQO1/DNMT3A/DNMT3B/DPYSL2/DRD2/DRD4/…	370
BP	GO:0007411	axon guidance	168/3172	563/18679	1.36349e-14	3.9195e-13	2.54141e-13	CDH4/ARPC5/ACTR3/ARPC2/RASGRP1/RASA4/ADAM10/SEMA3A/MYL12B/MYL9/SPON2/CAP1/SEMA6C/SEMA4D/SEMA3C/DPYSL4/MYL12A/VAX1/CHN1/COL2A1/COL3A1/COL4A1/COL4A2/COL5A1/COL5A2/COL6A3/COL9A1/COL9A2/UNC5D/CRMP1/CSF2RA/NCAN/DLG3/DLX5/DPYSL2/DPYSL3/HBEGF/DUSP5/DUSP9/EFNA1/EFNB2/EGFR/EPHA4/EPHA7/EPHB3/EPHB6/ERBB2/ERBB3/ETV1/UNC5B/FGF1/FGF2/FGF8/FGF9/FGFR1/FGFR3/PLXND1/SRGAP2/NGEF/GAP43/GATA3/GDNF/GLI3/ANK1/ANK2/GSK3…	168
BP	GO:0097485	neuron projection guidance	168/3172	563/18679	1.36349e-14	3.9195e-13	2.54141e-13	CDH4/ARPC5/ACTR3/ARPC2/RASGRP1/RASA4/ADAM10/SEMA3A/MYL12B/MYL9/SPON2/CAP1/SEMA6C/SEMA4D/SEMA3C/DPYSL4/MYL12A/VAX1/CHN1/COL2A1/COL3A1/COL4A1/COL4A2/COL5A1/COL5A2/COL6A3/COL9A1/COL9A2/UNC5D/CRMP1/CSF2RA/NCAN/DLG3/DLX5/DPYSL2/DPYSL3/HBEGF/DUSP5/DUSP9/EFNA1/EFNB2/EGFR/EPHA4/EPHA7/EPHB3/EPHB6/ERBB2/ERBB3/ETV1/UNC5B/FGF1/FGF2/FGF8/FGF9/FGFR1/FGFR3/PLXND1/SRGAP2/NGEF/GAP43/GATA3/GDNF/GLI3/ANK1/ANK2/GSK3…	168
BP	GO:0048562	embryonic organ morphogenesis	103/3172	290/18679	1.43487e-14	4.10865e-13	2.66405e-13	TSHZ1/IRX5/YAP1/CTHRC1/TWIST2/FOXN4/USH1G/COL2A1/GSC/CTNNB1/RDH10/STRC/DLX2/DLX5/EDN1/EFNA1/EYA1/STOX1/ALDH1A3/FGF8/FGF9/FGFR1/FOXF2/FRZB/FZD2/ALX3/LRIG1/GATA2/GATA3/GATA4/GJA1/GLI1/GLI3/GNAS/DLL1/HIPK2/HIF1A/HOXA2/HOXA3/HOXA5/HOXA7/HOXB2/HOXB3/HOXB4/HOXB5/HOXB6/HOXB8/HOXC4/HOXC9/HOXD3/CCDC103/SMAD2/SMAD3/MDFI/MEF2C/MMP14/MMP16/MSX1/MYO6/NOTCH1/OTX1/OTX2/CHST11/PAX2/PAX6/PRRX2/PDGFRA/ATP8A2/PITX2…	103
BP	GO:0051252	regulation of RNA metabolic process	773/3172	3621/18679	1.54442e-14	4.40518e-13	2.85632e-13	ZGLP1/ZNF730/ZNF316/FOXO6/HDAC5/KRBOX1/ADAM8/CDH13/LRPPRC/MBNL2/CEBPZ/CDK2/TSHZ1/CDK7/IRX5/FSTL3/CDKN1C/CDKN2A/CDKN2B/TNIP1/TRIM22/KLF2/CITED2/IRF9/SCML2/IFITM3/YAP1/CDX1/CDX2/MAD2L2/CDX4/CREB3/CEBPA/SEMA4D/CEBPB/DEAF1/CEBPE/BATF/HTATIP2/POLR3G/LEFTY1/ZNF268/CGA/PPP1R13L/PAPOLA/EHMT2/SUB1/MLLT11/CCDC85B/ATF7/VAX1/PIM2/WDR5/KAT7/SOX21/PSIP1/ZNF277/CHEK2/EGLN3/SP140/KLF8/PHF21B/MED8/ZNF618/ZNF689/N…	773
BP	GO:0051247	positive regulation of protein metabolic process	368/3172	1511/18679	1.6441e-14	4.6714e-13	3.02894e-13	CDH2/ADAM8/RASGRP1/RASA4/CDKN1A/RAMP1/CDKN2A/APC2/KLF2/DLC1/MAD2L2/CEBPA/SEMA4D/LEFTY1/ADCY1/NRG3/CTSC/PLK2/ZNF268/GADD45G/CHI3L1/FZD10/EGLN3/PRKCDBP/ADCY7/CHRNA7/CIRBP/TRIM6/CLU/CCR1/CCR7/ACVR1C/MAP3K8/PPARGC1B/CREBL2/CRH/CSF1/CSF1R/CSF2RA/PRICKLE1/CSPG4/ADRA1B/CCBE1/TICAM1/CTF1/CTNNB1/ADRA2A/CTSH/GLIPR2/ADRB2/RNF217/DAP/GADD45A/BMPER/DNMT3B/DRD2/DRD4/HBEGF/DUSP5/DUSP9/EDN1/EDNRB/EEF2/EFNA1/EGFR…	368
BP	GO:0010769	regulation of cell morphogenesis involved in differentiation	104/3172	295/18679	1.86979e-14	5.29222e-13	3.43148e-13	CDH2/CDH4/ARPC2/NET1/SEMA3A/OLFM1/MAD2L2/SEMA4D/PDLIM5/CIT/CHN1/CHRNB2/CTNNB1/GLIPR2/DPYSL2/EFNA1/CTTN/EPHA4/EPHB3/FBLN1/NLGN1/CUX2/FN1/ADNP/NGEF/BAMBI/WWTR1/GREM1/GDNF/BCL9L/RGCC/GSK3B/IFRD1/ILK/DRAXIN/L1CAM/LIMS1/LRP4/TACSTD2/SMAD2/SMAD3/SMAD4/SMAD7/MAPT/MFI2/NFATC4/NGFR/NOTCH1/NRCAM/NTRK2/NTRK3/PAFAH1B1/PAK3/NEUROG3/PAX2/TRPV2/BCL11A/NLGN3/SSH1/FEZF2/RCC2/ISLR2/EPB41L5/OVOL2/RET/RNF6/RREB1/S10…	104
BP	GO:0009058	biosynthetic process	1205/3172	6013/18679	1.91736e-14	5.40606e-13	3.50529e-13	ADA/CDH3/ZGLP1/ZNF730/ZNF316/FOXO6/HDAC5/CHAF1A/KRBOX1/UST/ADAM8/CDH13/LRPPRC/CEBPZ/CDK2/TSHZ1/EIF1/CDK7/GPHN/HRSP12/CDKN1A/IRX5/RAMP1/FSTL3/CDKN1C/CDKN2A/CDKN2B/TNIP1/TRIM22/CDO1/KLF2/CITED2/IRF9/SCML2/CDS1/IFITM3/YAP1/SPON1/CDX1/CDX2/MAD2L2/CDX4/CAP1/CREB3/CEBPA/SEMA4D/CEBPB/DEAF1/CEBPE/BATF/HTATIP2/SORBS1/PAICS/ST6GALNAC2/POLR3G/IVNS1ABP/LEFTY1/CSPG5/ADCY1/POLD3/NUP50/ZNF268/SEC24A/CGA/PPP1R13…	1205
BP	GO:0097285	cell-type specific apoptotic process	136/3172	427/18679	2.07042e-14	5.81536e-13	3.77068e-13	ADA/ADAM8/OPTN/SIGMAR1/CDKN2A/MERTK/CEBPB/EGLN3/CCR7/PLK5/CNTFR/LGALS16/CTSL/DDIT3/NQO1/DLX1/DNMT3A/E2F2/EDN1/ANO6/EPHA7/ERBB3/PTK2B/FAP/UNC5B/FGF8/FGFR3/FAIM2/TRIM2/ADNP/PCSK9/GABRB3/GATA3/GDNF/TNFRSF21/TOX3/GLI3/DLL1/GPER1/RGCC/HIPK2/NR3C1/LGALS13/GRM4/GSN/ANXA1/KCNIP3/HIF1A/HMOX1/HOXA13/FAS/IL6/ILK/IDO1/ISL1/ITGA1/JAK3/JUN/DRAXIN/KDR/KRT8/KRT18/RHOB/GDF6/LGALS3/LIFR/LRP6/LTK/LYN/ARRB1/ARRB2/MC…	136
BP	GO:0007492	endoderm development	43/3172	78/18679	2.10515e-14	5.89041e-13	3.81935e-13	APELA/COL4A2/COL5A1/COL5A2/COL8A1/COL12A1/CTNNB1/DUSP1/DUSP5/BPTF/FGF8/ARC/FN1/GATA4/GATA6/HHEX/INHBA/ITGA4/ITGA7/ITGAV/ITGB5/LAMB1/LAMB3/SMAD2/SMAD3/SMAD4/MMP2/MMP9/MMP14/NOTCH1/OTX2/POU5F1/KIF16B/MESP1/PTHLH/EPB41L5/SOX2/TGFB1/NANOG/EOMES/SOX7/NOG/GDF3	43
BP	GO:0051253	negative regulation of RNA metabolic process	317/3172	1263/18679	2.28207e-14	6.36128e-13	4.12466e-13	ZGLP1/HDAC5/LRPPRC/CDKN1C/CDKN2A/TRIM22/CITED2/IFITM3/YAP1/CDX2/MAD2L2/CDX4/CEBPA/SEMA4D/CEBPB/DEAF1/LEFTY1/ZNF268/PPP1R13L/EHMT2/CCDC85B/ATF7/VAX1/NOSTRIN/TWIST2/HEXIM2/DMBX1/PPARGC1B/NACC2/PARP1/CRYM/PRICKLE1/E2F7/GSC/CIART/CTNNB1/DACH1/DAP/DDIT3/AES/DLX1/DLX2/DNMT3A/DNMT3B/NR0B1/EDN1/EDNRB/EFNA1/APOBEC3F/ELK3/FLCN/EN1/BPTF/BEND6/JAZF1/FGF9/FGFR1/FGFR3/FHL2/ZBTB1/FOXG1/FOXF2/FOXS1/ZNF423/WWC1/C…	317
BP	GO:1901362	organic cyclic compound biosynthetic process	906/3172	4351/18679	2.31192e-14	6.40297e-13	4.15169e-13	ADA/CDH3/ZGLP1/ZNF730/ZNF316/FOXO6/HDAC5/KRBOX1/ADAM8/CDH13/LRPPRC/CEBPZ/CDK2/TSHZ1/CDK7/GPHN/CDKN1A/IRX5/RAMP1/FSTL3/CDKN1C/CDKN2A/CDKN2B/TNIP1/TRIM22/KLF2/CITED2/IRF9/SCML2/IFITM3/YAP1/CDX1/CDX2/MAD2L2/CDX4/CAP1/CREB3/CEBPA/SEMA4D/CEBPB/DEAF1/CEBPE/BATF/HTATIP2/PAICS/POLR3G/IVNS1ABP/LEFTY1/ADCY1/POLD3/NUP50/ZNF268/CGA/PPP1R13L/PAPOLA/EHMT2/SUB1/MLLT11/SLC27A5/SLC27A2/CCDC85B/ATF7/VAX1/PIM2/NUDT…	906
BP	GO:0018130	heterocycle biosynthetic process	883/3172	4225/18679	2.31443e-14	6.40297e-13	4.15169e-13	ADA/ZGLP1/ZNF730/ZNF316/FOXO6/HDAC5/KRBOX1/ADAM8/CDH13/LRPPRC/CEBPZ/CDK2/TSHZ1/CDK7/GPHN/CDKN1A/IRX5/RAMP1/FSTL3/CDKN1C/CDKN2A/CDKN2B/TNIP1/TRIM22/KLF2/CITED2/IRF9/SCML2/IFITM3/YAP1/CDX1/CDX2/MAD2L2/CDX4/CAP1/CREB3/CEBPA/SEMA4D/CEBPB/DEAF1/CEBPE/BATF/HTATIP2/PAICS/POLR3G/IVNS1ABP/LEFTY1/ADCY1/POLD3/NUP50/ZNF268/CGA/PPP1R13L/PAPOLA/EHMT2/SUB1/MLLT11/CCDC85B/ATF7/VAX1/PIM2/NUDT21/DIDO1/WDR5/KAT7/SO…	883
BP	GO:0030900	forebrain development	118/3172	353/18679	2.60915e-14	7.19128e-13	4.66283e-13	CDK6/SEMA3A/DLC1/TACC2/CHRNB2/COL3A1/CRH/GSC/CTNNB1/CYP11A1/DLX1/DLX2/DPYSL2/DRD2/NR0B1/EGFR/EMX2/EPHB3/ETS1/FABP7/ALDH1A3/FGF8/FGFR1/FGFR3/PHLDA1/AGTPBP1/SRGAP2/ASPM/CNTNAP2/SLITRK5/GATA2/LHX6/GHRHR/GLI1/GLI3/WDR62/GSK3B/RAX/ANXA3/HHEX/HIF1A/HPRT1/AQP1/INHBA/ISL1/KCNC1/DRAXIN/HES5/FEZF1/LAMB1/LRP6/MSX1/NFIB/NOTCH1/NPY/NOTCH3/NRGN/NTRK2/ATP2B4/OTX1/OTX2/OXTR/PAFAH1B1/NEUROG3/PAX6/PCM1/PEX13/PITX1…	118
BP	GO:2000112	regulation of cellular macromolecule biosynthetic process	807/3172	3813/18679	2.6415e-14	7.25328e-13	4.70303e-13	ZGLP1/ZNF730/ZNF316/FOXO6/HDAC5/KRBOX1/ADAM8/CDH13/LRPPRC/CEBPZ/CDK2/TSHZ1/EIF1/CDK7/HRSP12/CDKN1A/IRX5/RAMP1/FSTL3/CDKN1C/CDKN2A/CDKN2B/TNIP1/TRIM22/KLF2/CITED2/IRF9/SCML2/YAP1/CDX1/CDX2/MAD2L2/CDX4/CREB3/CEBPA/SEMA4D/CEBPB/DEAF1/CEBPE/BATF/HTATIP2/SORBS1/POLR3G/LEFTY1/ZNF268/CGA/PPP1R13L/EHMT2/SUB1/MLLT11/CCDC85B/ATF7/VAX1/PIM2/WDR5/KAT7/SOX21/PSIP1/ZNF277/CHEK2/EGLN3/SP140/KLF8/PHF21B/MED8/ZNF…	807
BP	GO:0051336	regulation of hydrolase activity	313/3172	1245/18679	2.69701e-14	7.37817e-13	4.78401e-13	SH2D3C/SH2D3A/RASGRP1/RASA4/RASGRP2/SPRY1/NET1/CDKN2A/NMUR1/DLC1/WFDC2/CD2BP2/CREB3/SEMA4D/SPINT2/ADCY1/CTSC/PPP1R17/RALBP1/RCC1/CDC42EP1/FZD10/CHN1/EGLN3/CHN2/SNX18/ADCY7/ARAP2/ARAP1/AGAP3/SERPINA3/DNAJC24/CCR7/WFIKKN2/RINL/ARHGEF19/COL6A3/ACVR1C/PPARGC1B/STXBP5/CD109/OVOS2/CST3/CST5/CST6/TICAM1/CTSH/ADRB2/AMOT/DAP/TOR1AIP2/TMEM64/DLG3/DRD2/EGFR/SERPINB1/ARHGAP27/EPHA4/EPHA7/EPHB3/ERBB2/ERN1/F3/…	313
BP	GO:0034654	nucleobase-containing compound biosynthetic process	870/3172	4158/18679	2.99563e-14	8.16476e-13	5.29403e-13	ADA/ZGLP1/ZNF730/ZNF316/FOXO6/HDAC5/KRBOX1/ADAM8/CDH13/LRPPRC/CEBPZ/CDK2/TSHZ1/CDK7/CDKN1A/IRX5/RAMP1/FSTL3/CDKN1C/CDKN2A/CDKN2B/TNIP1/TRIM22/KLF2/CITED2/IRF9/SCML2/IFITM3/YAP1/CDX1/CDX2/MAD2L2/CDX4/CAP1/CREB3/CEBPA/SEMA4D/CEBPB/DEAF1/CEBPE/BATF/HTATIP2/PAICS/POLR3G/IVNS1ABP/LEFTY1/ADCY1/POLD3/NUP50/ZNF268/CGA/PPP1R13L/PAPOLA/EHMT2/SUB1/MLLT11/CCDC85B/ATF7/VAX1/PIM2/NUDT21/DIDO1/WDR5/KAT7/SOX21/P…	870
BP	GO:0003205	cardiac chamber development	57/3172	123/18679	3.32703e-14	9.03453e-13	5.858e-13	CITED2/SEMA3C/PPP1R13L/CCM2L/DSP/FGF8/FHL2/FKBP1A/HEY1/FZD2/GATA3/GATA4/GATA6/HEYL/GJA5/ANK2/HIF1A/HOXA13/ISL1/KCNK2/SMAD4/SMAD7/MEF2C/MYL2/NOTCH1/NOTCH2/NPY2R/NPY5R/PITX2/PKP2/POU4F1/EGLN1/PARVA/MESP1/SALL4/HEG1/OVOL2/RARA/RARB/SALL1/SCN5A/SFRP2/SOX11/TBX1/TBX3/TEK/TNNI3/TNNT2/TPM1/WHSC1/WNT5A/WNT11/GRHL2/DHRS3/HAND1/HAND2/ADAMTS1	57
BP	GO:0051171	regulation of nitrogen compound metabolic process	877/3172	4200/18679	3.78299e-14	1.02349e-12	6.63634e-13	ZGLP1/ZNF730/ZNF316/FOXO6/HDAC5/KRBOX1/ADAM8/CDH13/LRPPRC/MBNL2/CEBPZ/CDK2/TSHZ1/EIF1/CDK7/HRSP12/CDKN1A/IRX5/RAMP1/FSTL3/CDKN1C/CDKN2A/CDKN2B/TNIP1/TRIM22/KLF2/CITED2/IRF9/SCML2/IFITM3/YAP1/OLFM1/CDX1/CDX2/MAD2L2/CDX4/CAP1/CREB3/CEBPA/SEMA4D/CEBPB/DEAF1/CEBPE/BATF/HTATIP2/POLR3G/LEFTY1/ZNF268/CGA/PPP1R13L/PAPOLA/EHMT2/SUB1/MLLT11/CCDC85B/ATF7/VAX1/PIM2/WDR5/KAT7/SOX21/PSIP1/ZNF277/CHEK2/EGLN3/SP…	877
BP	GO:0044260	cellular macromolecule metabolic process	1581/3172	8184/18679	4.03789e-14	1.08846e-12	7.05755e-13	CDH2/ZGLP1/ZNF730/ZNF316/FOXO6/HDAC5/CHAF1A/SH2D3C/SH2D3A/KRBOX1/UST/ADAM8/FEM1B/CDH13/RASGRP1/LRPPRC/OPTN/SUGP2/MBNL2/ABI2/CEBPZ/RASA4/CHST4/CDK2/TSHZ1/ADAM10/EIF1/CDK6/CDK7/GPHN/HRSP12/SPRY1/CDKN1A/IRX5/RAMP1/FSTL3/CDKN1C/CDKN2A/CDKN2B/TNIP1/TRIM22/KLF2/CITED2/IRF9/SCML2/DLC1/WFDC2/IFITM3/YAP1/SPON1/CD2BP2/CDX1/CDX2/MAD2L2/CDX4/MERTK/CLGN/CREB3/CEBPA/SEMA4D/CEBPB/DEAF1/CEBPE/BATF/HTATIP2/SORBS1…	1581
BP	GO:0010629	negative regulation of gene expression	360/3172	1481/18679	4.42881e-14	1.18948e-12	7.71256e-13	ZGLP1/HDAC5/CDK2/CDK7/HRSP12/CDKN1A/CDKN1C/CDKN2A/CITED2/IFITM3/OLFM1/CDX2/MAD2L2/CDX4/CEBPA/SEMA4D/CEBPB/DEAF1/GAS2L1/LEFTY1/ZNF268/PPP1R13L/EHMT2/CCDC85B/ATF7/VAX1/CIRBP/NOSTRIN/TWIST2/TRIM6/CCR1/HEXIM2/DMBX1/TRIM71/PPARGC1B/NACC2/CRH/PARP1/CRYM/PIWIL4/PRICKLE1/E2F7/GSC/CIART/CTNNB1/DACH1/CD55/DAP/DAPK3/DDIT3/AES/DLX1/DLX2/DNMT3A/DNMT3B/NR0B1/EDN1/EDNRB/EFNA1/EIF4E/AIF1/ELK3/FLCN/EN1/BPTF/STOX1…	360
BP	GO:0001657	ureteric bud development	50/3172	101/18679	4.87175e-14	1.30368e-12	8.45308e-13	SPRY1/CTNNB1/BMPER/ADAMTS16/EYA1/FGF1/FGF2/FGF8/FGFR1/NPNT/GATA3/GREM1/GDNF/GPC3/GLI3/SOX8/ILK/TACSTD2/SMAD2/SMAD3/SMAD4/SMAD6/SMAD7/PAX2/PBX1/PGF/WNT4/KIF26B/CTNNBIP1/RARA/RARB/BCL2/RET/SALL1/SDC1/SDC4/SIX1/BMP7/SOX9/TGFB1/VEGFA/WNT6/WNT11/WNT2B/CALB1/FAT4/DCHS1/NOG/MAGED1/HS2ST1	50
BP	GO:1902578	single-organism localization	841/3172	4010/18679	5.74958e-14	1.53301e-12	9.94007e-13	ADA/CDH2/CDH3/KCNJ18/HCN4/ARPC5/ACTR3/ADAM8/ARPC2/RASGRP1/LRPPRC/OPTN/CDK2/GPHN/SPRY1/CDKN1A/RAMP1/SIGMAR1/CDKN2A/APC2/NMUR1/CDO1/ATP8A1/SPON2/CDX2/MERTK/CAP1/CREB3/FBLN5/CEBPE/NPC2/SORBS1/ADCY1/NUP50/ZNF268/SEC24A/STARD10/NMU/RALBP1/EHD1/AP3M2/RAB32/SLC27A5/SLC27A2/TMSB15A/KDELR2/KDELR3/RAB35/RAB31/SLC35D2/ADAMTS8/BTN3A2/CHGA/CHI3L1/PKP3/SEC63/SNX18/ADCY7/SLCO2B1/SLC46A1/MFSD3/CHRNA5/CHRNA7/CHRN…	841
BP	GO:0016049	cell growth	141/3172	454/18679	6.37173e-14	1.69276e-12	1.09759e-12	CDH4/CDH13/ADAM10/RASGRP2/CDKN1A/NET1/CDKN2A/SEMA3A/OLFM1/MAD2L2/CREB3/SEMA4D/FBLN5/PDLIM5/GAS2L1/LEFTY1/CGREF1/NRG3/CCDC85B/ADRA1B/PPP1R1C/DPYSL2/HBEGF/EDN1/FLCN/EMP1/CTTN/HTRA4/ERBB2/EXTL3/PTK2B/EPB41L3/FN1/ADNP/EXOSC2/SGK3/FRZB/KIF26A/GATA4/NUPR1/GREM1/GJA1/TP53TG5/TMEM97/GNG4/SFN/GSK3B/HIST1H1B/IFRD1/IGFBP3/IGFBP4/IGFBP7/IL6/ILK/INHBA/AR/ITGAV/ITGB1/ITGB3/DRAXIN/KRT17/L1CAM/SMAD3/SMAD4/MAPT/M…	141
BP	GO:0061333	renal tubule morphogenesis	43/3172	80/18679	6.98591e-14	1.84925e-12	1.19906e-12	COL4A1/CTNNB1/IRX2/ADAMTS16/EYA1/FGF1/FGF2/FGF8/NPNT/KLHL3/GATA3/GREM1/GDNF/GPC3/GLI3/SOX8/ILK/HES5/TACSTD2/SMAD4/MEF2C/PAX2/PBX1/PGF/WNT4/KIF26B/CTNNBIP1/BCL2/SALL1/SIX1/SOX9/TGFB1/VEGFA/WNT6/WNT11/WNT2B/IRX1/FAT4/DCHS1/NOG/MAGED1/HS2ST1/MTSS1	43
BP	GO:0003206	cardiac chamber morphogenesis	50/3172	102/18679	7.98927e-14	2.09228e-12	1.35663e-12	CITED2/SEMA3C/PPP1R13L/CCM2L/DSP/FGF8/FHL2/FKBP1A/HEY1/FZD2/GATA3/GATA4/GATA6/HEYL/GJA5/HIF1A/ISL1/SMAD7/MEF2C/MYL2/NOTCH1/NOTCH2/NPY2R/NPY5R/PITX2/PKP2/POU4F1/EGLN1/PARVA/MESP1/HEG1/OVOL2/RARA/RARB/SFRP2/SOX11/TBX1/TBX3/TEK/TNNI3/TNNT2/TPM1/WHSC1/WNT5A/WNT11/GRHL2/DHRS3/HAND1/HAND2/ADAMTS1	50
BP	GO:0072163	mesonephric epithelium development	50/3172	102/18679	7.98927e-14	2.09228e-12	1.35663e-12	SPRY1/CTNNB1/BMPER/ADAMTS16/EYA1/FGF1/FGF2/FGF8/FGFR1/NPNT/GATA3/GREM1/GDNF/GPC3/GLI3/SOX8/ILK/TACSTD2/SMAD2/SMAD3/SMAD4/SMAD6/SMAD7/PAX2/PBX1/PGF/WNT4/KIF26B/CTNNBIP1/RARA/RARB/BCL2/RET/SALL1/SDC1/SDC4/SIX1/BMP7/SOX9/TGFB1/VEGFA/WNT6/WNT11/WNT2B/CALB1/FAT4/DCHS1/NOG/MAGED1/HS2ST1	50
BP	GO:0072164	mesonephric tubule development	50/3172	102/18679	7.98927e-14	2.09228e-12	1.35663e-12	SPRY1/CTNNB1/BMPER/ADAMTS16/EYA1/FGF1/FGF2/FGF8/FGFR1/NPNT/GATA3/GREM1/GDNF/GPC3/GLI3/SOX8/ILK/TACSTD2/SMAD2/SMAD3/SMAD4/SMAD6/SMAD7/PAX2/PBX1/PGF/WNT4/KIF26B/CTNNBIP1/RARA/RARB/BCL2/RET/SALL1/SDC1/SDC4/SIX1/BMP7/SOX9/TGFB1/VEGFA/WNT6/WNT11/WNT2B/CALB1/FAT4/DCHS1/NOG/MAGED1/HS2ST1	50
BP	GO:0048608	reproductive structure development	132/3172	418/18679	1.02985e-13	2.68747e-12	1.74256e-12	ADA/FEM1B/IRX5/FSTL3/CDKN1C/CITED2/SEMA3A/CDX2/CDX4/MERTK/CEBPA/CEBPB/SPINT2/E2F7/CST3/CTNNB1/CTSB/CTSV/RDH10/CYP11A1/CYP19A1/DCN/AFP/DLX3/NR0B1/EGFR/EPAS1/NRK/FANCA/BPTF/FGF8/FGF9/FOXF2/HEY1/GAB1/ASPM/TIPARP/GATA2/GATA3/GATA4/GATA6/NUPR1/AMH/FOXD3/ANXA1/SOX8/HIF1A/HOXA9/HOXA10/HOXA13/HSD17B2/TNC/INHBA/INSR/AR/ITGA4/ITGB8/JUNB/KDR/KIT/KRT8/KRT19/LFNG/LRP6/ARRB1/ARRB2/MDFI/MET/MMP14/NASP/NKX3-1/NO…	132
BP	GO:0001823	mesonephros development	51/3172	106/18679	1.15935e-13	3.01473e-12	1.95475e-12	SPRY1/CTNNB1/BMPER/ADAMTS16/EYA1/FGF1/FGF2/FGF8/FGFR1/NPNT/GATA3/GREM1/GDNF/GPC3/GLI3/SOX8/ILK/TACSTD2/SMAD2/SMAD3/SMAD4/SMAD6/SMAD7/PAX2/PBX1/PGF/WNT4/KIF26B/CTNNBIP1/RARA/RARB/BCL2/RET/SALL1/SDC1/SDC4/SIX1/BMP7/SOX9/TGFB1/VEGFA/WNT6/WNT11/WNT2B/ZBTB16/CALB1/FAT4/DCHS1/NOG/MAGED1/HS2ST1	51
BP	GO:0048762	mesenchymal cell differentiation	67/3172	161/18679	1.27623e-13	3.30696e-12	2.14423e-12	SEMA3A/OLFM1/MAD2L2/SEMA3C/AMER1/GSC/CTNNB1/GLIPR2/RDH10/EDN1/EDNRB/EFNA1/FGF8/FGFR1/FOXF2/HEY1/FRZB/BAMBI/WWTR1/HEYL/GREM1/GDNF/BCL9L/RGCC/GSK3B/SOX8/HIF1A/CYP26C1/FAM101B/ISL1/LOXL2/LRP6/SMAD2/SMAD3/SMAD4/SMAD7/MEF2C/MSX1/NOTCH1/NRTN/PAX2/PAX3/PITX2/WNT4/EPB41L5/OVOL2/BCL2/RET/SERPINB3/SEMA3F/SFRP2/BMP7/SNAI2/SOX9/SOX11/TBX1/TGFB1/TGFB1I1/TGFB2/WNT5A/ZNF703/ELL3/EOMES/LOXL3/NRP1/NOG/HAND2	67
BP	GO:0009059	macromolecule biosynthetic process	1007/3172	4940/18679	1.48902e-13	3.84481e-12	2.49298e-12	ZGLP1/ZNF730/ZNF316/FOXO6/HDAC5/CHAF1A/KRBOX1/UST/ADAM8/CDH13/LRPPRC/CEBPZ/CDK2/TSHZ1/EIF1/CDK7/HRSP12/CDKN1A/IRX5/RAMP1/FSTL3/CDKN1C/CDKN2A/CDKN2B/TNIP1/TRIM22/KLF2/CITED2/IRF9/SCML2/IFITM3/YAP1/SPON1/CDX1/CDX2/MAD2L2/CDX4/CREB3/CEBPA/SEMA4D/CEBPB/DEAF1/CEBPE/BATF/HTATIP2/SORBS1/ST6GALNAC2/POLR3G/IVNS1ABP/LEFTY1/CSPG5/POLD3/NUP50/ZNF268/SEC24A/CGA/PPP1R13L/MAN1A2/PAPOLA/EHMT2/SUB1/MLLT11/CCDC85B…	1007
BP	GO:0072009	nephron epithelium development	52/3172	110/18679	1.62988e-13	4.1938e-12	2.71926e-12	YAP1/CTNNB1/IRX2/ADAMTS16/EYA1/FGF1/FGF2/FGF8/NPNT/WWTR1/KLHL3/GATA3/HEYL/GREM1/GDNF/GPC3/GLI3/AQP11/DLL1/SOX8/ILK/HES5/TACSTD2/SMAD4/MEF2C/NOTCH1/PAX2/PBX1/PGF/WNT4/POU3F3/KIF26B/CTNNBIP1/BCL2/SALL1/SIX1/SOX9/TFAP2B/TGFB1/VEGFA/WNT6/WNT11/WNT2B/IRX1/CALB1/FAT4/DCHS1/IQGAP1/NOG/MAGED1/HS2ST1/MTSS1	52
BP	GO:0032270	positive regulation of cellular protein metabolic process	344/3172	1417/18679	2.11807e-13	5.43098e-12	3.52145e-12	CDH2/ADAM8/RASGRP1/RASA4/CDKN1A/RAMP1/CDKN2A/DLC1/MAD2L2/CEBPA/SEMA4D/LEFTY1/ADCY1/NRG3/CTSC/PLK2/ZNF268/GADD45G/CHI3L1/FZD10/EGLN3/PRKCDBP/ADCY7/CHRNA7/CIRBP/TRIM6/CLU/CCR1/CCR7/ACVR1C/MAP3K8/PPARGC1B/CREBL2/CRH/CSF1/CSF1R/CSF2RA/PRICKLE1/CSPG4/ADRA1B/CCBE1/TICAM1/CTF1/CTNNB1/ADRA2A/CTSH/GLIPR2/ADRB2/RNF217/DAP/GADD45A/BMPER/DNMT3B/DRD2/DRD4/HBEGF/DUSP5/DUSP9/EDN1/EDNRB/EEF2/EFNA1/EGFR/AIF1/FLCN…	344
BP	GO:0001932	regulation of protein phosphorylation	325/3172	1323/18679	2.13485e-13	5.45498e-12	3.53701e-12	CDH2/ADAM8/RASGRP1/RASA4/CDK7/SPRY1/CDKN1A/CDKN1C/CDKN2A/CDKN2B/TNIP1/MAD2L2/CEBPA/SEMA4D/LEFTY1/ADCY1/NRG3/ZNF268/GADD45G/DUSP14/CHI3L1/FZD10/PRKCDBP/ADCY7/CHRNA7/IL22RA2/TRIM6/CLU/CCR1/CCR7/HEXIM2/MAP3K8/CD109/CREBL2/CRH/CSF1/CSF1R/CSF2RA/CSPG4/ADRA1B/CTF1/CTNNB1/ADRA2A/PPP1R1C/GLIPR2/ADRB2/GADD45A/BMPER/DRD2/DRD4/HBEGF/DUSP1/DUSP5/DUSP9/EDN1/EDNRB/EFNA1/CELSR3/EGFR/AIF1/FLCN/EMP2/NRK/EPHA4/EPH…	325
BP	GO:1902531	regulation of intracellular signal transduction	375/3172	1572/18679	2.14799e-13	5.46957e-12	3.54647e-12	ADA/CDH2/ADAM8/CDH13/RASGRP1/OPTN/RASA4/SPRY1/NET1/CDKN2A/TNIP1/TRIM22/DLC1/CREB3/SEMA4D/SH2B2/IVNS1ABP/LEFTY1/PLK2/NEK6/ZNF268/GADD45G/RALBP1/PIM2/DUSP14/RCAN3/CHI3L1/FZD10/CHN1/CHN2/PRKCDBP/CHRNA7/IL22RA2/ARAP2/ARAP1/CLU/CCR1/CCR7/CANT1/SEZ6/COL3A1/ARHGEF19/MAP3K8/NACC2/CSF1/CSF1R/SESN3/CSF2RA/CSPG4/ADRA1B/TICAM1/CTF1/CTNNB1/ADRA2A/GLIPR2/ADRB2/AMOT/OTUD7A/GADD45A/DDIT3/BMPER/DFNA5/DRD2/DRD4/RC…	375
BP	GO:0061458	reproductive system development	132/3172	422/18679	2.2671e-13	5.75297e-12	3.73023e-12	ADA/FEM1B/IRX5/FSTL3/CDKN1C/CITED2/SEMA3A/CDX2/CDX4/MERTK/CEBPA/CEBPB/SPINT2/E2F7/CST3/CTNNB1/CTSB/CTSV/RDH10/CYP11A1/CYP19A1/DCN/AFP/DLX3/NR0B1/EGFR/EPAS1/NRK/FANCA/BPTF/FGF8/FGF9/FOXF2/HEY1/GAB1/ASPM/TIPARP/GATA2/GATA3/GATA4/GATA6/NUPR1/AMH/FOXD3/ANXA1/SOX8/HIF1A/HOXA9/HOXA10/HOXA13/HSD17B2/TNC/INHBA/INSR/AR/ITGA4/ITGB8/JUNB/KDR/KIT/KRT8/KRT19/LFNG/LRP6/ARRB1/ARRB2/MDFI/MET/MMP14/NASP/NKX3-1/NO…	132
BP	GO:0006468	protein phosphorylation	410/3172	1750/18679	2.4206e-13	6.12138e-12	3.96911e-12	CDH2/SH2D3C/SH2D3A/ADAM8/RASGRP1/ABI2/RASA4/CDK2/ADAM10/CDK6/CDK7/SPRY1/CDKN1A/CDKN1C/CDKN2A/CDKN2B/TNIP1/MAD2L2/MERTK/CEBPA/SEMA4D/LEFTY1/ADCY1/NRG3/PLK2/NEK6/ZNF268/GADD45G/PIM2/DUSP14/CIT/CHI3L1/CHEK2/FZD10/PRKCDBP/ADCY7/CHRNA7/ALPK2/IL22RA2/TRIM6/CLU/CCR1/CCR7/HEXIM2/SGK494/PLK5/ACVR1C/MAP3K8/CD109/CREBL2/CRH/PNCK/MYO3B/NEK7/CSF1/CSF1R/CSF2RA/CSPG4/ADRA1B/CTF1/CTNNB1/ADRA2A/CTSH/PPP1R1C/GLIPR…	410
BP	GO:0050678	regulation of epithelial cell proliferation	96/3172	274/18679	2.89948e-13	7.30728e-12	4.73804e-12	CDH3/CDH13/CDK6/HRSP12/CDKN1C/CDKN2B/YAP1/DEAF1/LECT1/TWIST2/CD109/CTNNB1/CTSV/DLX5/EDNRB/EFNB2/EGFR/ERBB2/EYA1/F3/STOX1/FGF1/FGF2/FGF9/FGFR3/VASH1/GATA3/B4GALT1/GJA1/GPC3/GLUL/SFN/RGCC/HIF1A/HOXA5/IL6/ITGB3/JUN/KDR/LAMB1/TACSTD2/SMAD3/NRARP/NFIB/NKX3-1/NOTCH1/PAX2/PAX6/PDGFB/SERPINF1/PGF/PLAU/ERRFI1/LIMS2/MYDGF/HTRA1/PTN/OVOL2/RREB1/SCN5A/CCL2/TNMD/SFRP2/SRSF6/BNC1/SIX1/BMP6/BMPR2/SNAI2/SOX2/SOX…	96
BP	GO:0019220	regulation of phosphate metabolic process	390/3172	1652/18679	3.26177e-13	8.19228e-12	5.31188e-12	CDH2/ADAM8/RASGRP1/RASA4/CDK7/SPRY1/CDKN1A/RAMP1/CDKN1C/CDKN2A/CDKN2B/TNIP1/DLC1/MYCNOS/CD2BP2/MAD2L2/CAP1/CEBPA/SEMA4D/LEFTY1/ADCY1/NRG3/ZNF268/PPP1R17/GADD45G/DUSP14/CHI3L1/FZD10/PRKCDBP/ADCY7/CHRNA7/IL22RA2/TRIM6/CLU/CCR1/CCR7/HEXIM2/MAP3K8/PPARGC1B/CD109/CREBL2/CRH/CSF1/CSF1R/CSF2RA/CSPG4/ADRA1B/CTF1/CTNNB1/ADRA2A/PPP1R1C/GLIPR2/ADRB2/GADD45A/BMPER/DLG3/DRD2/DRD4/HBEGF/DUSP1/DUSP5/DUSP9/EDN1/…	390
BP	GO:0032774	RNA biosynthetic process	792/3172	3771/18679	3.31687e-13	8.30233e-12	5.38323e-12	ZGLP1/ZNF730/ZNF316/FOXO6/HDAC5/KRBOX1/ADAM8/CDH13/LRPPRC/CEBPZ/CDK2/TSHZ1/CDK7/IRX5/FSTL3/CDKN1C/CDKN2A/CDKN2B/TNIP1/TRIM22/KLF2/CITED2/IRF9/SCML2/IFITM3/YAP1/CDX1/CDX2/MAD2L2/CDX4/CREB3/CEBPA/SEMA4D/CEBPB/DEAF1/CEBPE/BATF/HTATIP2/POLR3G/IVNS1ABP/LEFTY1/NUP50/ZNF268/CGA/PPP1R13L/PAPOLA/EHMT2/SUB1/MLLT11/CCDC85B/ATF7/VAX1/PIM2/NUDT21/DIDO1/WDR5/KAT7/SOX21/PSIP1/ZNF277/CHEK2/EGLN3/SP140/KLF8/PHF21…	792
BP	GO:0048705	skeletal system morphogenesis	81/3172	216/18679	3.44969e-13	8.60552e-12	5.57982e-12	IRX5/CDX1/TWIST2/COL2A1/COL9A1/COL13A1/COMP/PPARGC1B/GSC/CTNNB1/RDH10/FREM1/DLX2/DLX5/EYA1/FGFR1/FGFR3/ALPL/ALX3/TIPARP/GREM1/GLI3/GNAS/HOXA2/HOXA3/HOXA5/HOXA7/HOXB2/HOXB3/HOXB4/HOXB5/HOXB6/HOXB8/HOXC8/HOXC9/HOXD3/FAM101B/SP5/SMAD2/SMAD3/MDFI/MEF2C/MMP2/MMP14/MMP16/MSX1/MSX2/NAB1/CHST11/PRRX2/PDGFRA/PDGFRB/IMPAD1/CSGALNACT1/PTHLH/RARA/RARB/RARG/SFRP2/CSRNP1/BMP1/SIX1/BMP6/BMP7/BMPR2/SOX9/SOX11/TB…	81
BP	GO:0042325	regulation of phosphorylation	342/3172	1412/18679	3.47509e-13	8.63959e-12	5.60191e-12	CDH2/ADAM8/RASGRP1/RASA4/CDK7/SPRY1/CDKN1A/CDKN1C/CDKN2A/CDKN2B/TNIP1/MYCNOS/MAD2L2/CEBPA/SEMA4D/LEFTY1/ADCY1/NRG3/ZNF268/GADD45G/DUSP14/CHI3L1/FZD10/PRKCDBP/ADCY7/CHRNA7/IL22RA2/TRIM6/CLU/CCR1/CCR7/HEXIM2/MAP3K8/PPARGC1B/CD109/CREBL2/CRH/CSF1/CSF1R/CSF2RA/CSPG4/ADRA1B/CTF1/CTNNB1/ADRA2A/PPP1R1C/GLIPR2/ADRB2/GADD45A/BMPER/DRD2/DRD4/HBEGF/DUSP1/DUSP5/DUSP9/EDN1/EDNRB/EFNA1/CELSR3/EGFR/AIF1/FLCN/EM…	342
BP	GO:0060341	regulation of cellular localization	294/3172	1176/18679	3.69902e-13	9.16536e-12	5.94282e-12	CDH2/CDH3/ADAM8/RASGRP1/CDKN1A/CDKN2A/APC2/NMUR1/CREB3/SORBS1/ZNF268/SEC24A/NMU/EHD1/CHGA/CHRNB2/RAB3C/NUS1/TRIM6/CCR7/ACVR1C/STXBP5/CPT1A/CRH/RIMS4/PARP1/SYT9/CSF1R/SYT6/CTNNB1/ADRA2A/CTSK/TMEM30B/DPYSL2/DRD2/DRD4/EDA/EDN1/EGFR/FLCN/ERBB2/F2RL1/PTK2B/FBLN1/NLGN1/EXPH5/PASK/SYT11/MTCL1/WWC1/FN1/MPV17L/BAMBI/RAB26/WWTR1/CLIP3/PYDC1/LDLRAP1/LRRC32/GAS1/GATA3/GREM1/GDNF/B4GALT1/GHRHR/GJA1/GJA5/ANKRD…	294
BP	GO:0072028	nephron morphogenesis	42/3172	80/18679	3.94766e-13	9.7486e-12	6.32099e-12	CTNNB1/IRX2/ADAMTS16/EYA1/FGF1/FGF2/FGF8/NPNT/KLHL3/GATA3/GREM1/GDNF/GPC3/GLI3/SOX8/ILK/HES5/TACSTD2/SMAD4/PAX2/PBX1/PDGFRB/PGF/WNT4/KIF26B/CTNNBIP1/BCL2/SALL1/SIX1/BMP7/SOX9/TGFB1/VEGFA/WNT6/WNT11/WNT2B/IRX1/FAT4/DCHS1/NOG/MAGED1/HS2ST1	42
BP	GO:0051174	regulation of phosphorus metabolic process	392/3172	1665/18679	4.25286e-13	1.04672e-11	6.78691e-12	CDH2/ADAM8/RASGRP1/RASA4/CDK7/SPRY1/CDKN1A/RAMP1/CDKN1C/CDKN2A/CDKN2B/TNIP1/DLC1/MYCNOS/CD2BP2/MAD2L2/CAP1/CEBPA/SEMA4D/LEFTY1/ADCY1/NRG3/ZNF268/PPP1R17/GADD45G/DUSP14/CHI3L1/FZD10/PRKCDBP/ADCY7/CHRNA7/IL22RA2/TRIM6/CLU/CCR1/CCR7/HEXIM2/MAP3K8/PPARGC1B/CD109/CREBL2/CRH/CSF1/CSF1R/CSF2RA/CSPG4/ADRA1B/CTF1/CTNNB1/ADRA2A/PPP1R1C/GLIPR2/ADRB2/GADD45A/BMPER/DLG3/DRD2/DRD4/HBEGF/DUSP1/DUSP5/DUSP9/EDN1/…	392
BP	GO:0007160	cell-matrix adhesion	75/3172	194/18679	4.28664e-13	1.05151e-11	6.81802e-12	CDH13/CDK6/CDKN2A/DLC1/FBLN5/SORBS1/ADAMTS13/CCR7/WHAMM/COL3A1/COL13A1/COL16A1/CSF1/CTNNB1/FREM1/DAPK3/STRC/EDA/EMP2/CTTN/PTK2B/ITGA11/FN1/NPNT/GREM1/LYPD3/GPM6B/LYPD5/GSK3B/RHOD/HOXA7/HOXD3/ILK/ITGA1/ITGA2/ITGA3/ITGA4/ITGA7/ITGAV/ITGB1/ITGB3/ITGB4/ITGB5/ITGB6/KDR/LIMS1/SMAD3/MMP14/NID1/TMEM8B/PLAU/WNT4/TRPM7/PRKCZ/RCC2/EPB41L5/BCL2/S100A10/SDC4/RAPH1/SLC9A1/SRC/CNTN2/TDGF1/TEK/THBS1/THY1/VEGFA/Z…	75
BP	GO:0048754	branching morphogenesis of an epithelial tube	66/3172	161/18679	4.5107e-13	1.1028e-11	7.15055e-12	SPRY1/YAP1/COL4A1/CSF1/CTNNB1/CTSH/CTSZ/RDH10/ADAMTS16/EDN1/EYA1/FGF1/FGF2/FGF8/PLXND1/NPNT/CLIC4/GREM1/GDNF/B4GALT1/GPC3/GLI3/SOX8/HHEX/HOXA5/ILK/KDR/TACSTD2/SMAD4/MET/MMP14/NRARP/NFATC4/NKX3-1/NOTCH1/PAX2/PBX1/PGF/PITX2/PML/WNT4/CTNNBIP1/BCL2/SALL1/SFRP2/SIX1/BMP7/SOX9/SRC/TBX3/TFAP2C/TGFB1/TGFBR2/TNF/VDR/VEGFA/WNT5A/WNT6/WNT2B/FAT4/DCHS1/NRP1/TIMELESS/SEMA5A/NOG/MAGED1	66
BP	GO:0044085	cellular component biogenesis	547/3172	2466/18679	4.75752e-13	1.15929e-11	7.51684e-12	CDH2/CDH3/CDH4/CHAF1A/CDH6/CDH10/CDH11/ARPC5/ACTR3/ARPC2/CDH13/RASGRP1/CDH15/OPTN/AASS/CDH18/GPHN/CDKN2A/TRIM22/DLC1/CD2BP2/OLFM1/CLGN/FBLN5/NEBL/SORBS1/PDLIM5/NRG3/PLK2/NEK6/SEC24A/WASF3/EHD1/SF3A3/RAB32/TMSB15A/RCC1/NUDT21/STMN2/TPPP/CHGA/CDC42EP1/PSIP1/PKP3/CHEK2/PACSIN2/OIP5/SYNPO/CHRNB2/C1QTNF6/KCTD12/CIRBP/FCHO2/CCDC151/COX20/ARAP1/TRIM6/ADD2/CLU/CCR7/WHAMM/GJD3/COL1A2/CHMP4B/COL16A1/JMY/CP…	547
BP	GO:0034332	adherens junction organization	53/3172	116/18679	5.31571e-13	1.29103e-11	8.37106e-12	CDH2/CDH3/CDH4/CDH6/CDH10/CDH11/CDH13/CDH15/CDH18/DLC1/SORBS1/WHAMM/COL16A1/CTNNB1/CTNND1/DAPK3/DSP/CTTN/PTK2B/PVRL3/GREM1/GPM6B/RHOD/JUP/KDR/LIMS1/SMAD3/SMAD7/MMP14/PKP2/WNT4/RCC2/EPB41L5/PVR/BCL2/RDX/S100A10/SDC4/SLC9A1/SRC/TBCD/TEK/THBS1/THY1/VEGFA/ZNF703/PVRL4/ACTN1/ITGB1BP1/ROCK2/MTSS1/CDC42/CDH1	53
BP	GO:0046903	secretion	269/3172	1058/18679	5.43011e-13	1.31448e-11	8.5231e-12	ADA/ADAM8/RASGRP1/OPTN/CDO1/MERTK/CAP1/FBLN5/SEC24A/STARD10/NMU/RAB31/BTN3A2/CHGA/CHI3L1/CHRNB2/RAB3C/TRIM6/CLU/CCR1/CCR7/ACVR1C/COMT/STXBP5/CPT1A/CRH/RIMS4/SYT9/CSF1R/SYT6/EXOC8/ADRA2A/DPYSL2/DRD2/DRD4/EDN1/EDNRB/CELSR2/TVP23C/ERBB3/F2RL1/FBLN1/ADGRL1/NLGN1/MMRN1/EXPH5/PASK/SYT11/EXOC6B/FN1/SYT14/GAD1/RAB26/PYDC1/LRRC32/STEAP2/GATA2/GATA3/GCGR/GDNF/B4GALT1/GHRHR/GJA1/GJA5/ANKRD1/GLS2/TNFRSF21/ST…	269
BP	GO:0014031	mesenchymal cell development	62/3172	148/18679	7.27354e-13	1.75495e-11	1.13791e-11	SEMA3A/OLFM1/MAD2L2/SEMA3C/GSC/CTNNB1/GLIPR2/RDH10/EDN1/EDNRB/EFNA1/FGF8/FOXF2/HEY1/BAMBI/WWTR1/HEYL/GREM1/GDNF/BCL9L/RGCC/GSK3B/SOX8/HIF1A/CYP26C1/FAM101B/ISL1/LOXL2/LRP6/SMAD2/SMAD3/SMAD4/SMAD7/MSX1/NOTCH1/NRTN/PAX3/PITX2/WNT4/EPB41L5/OVOL2/BCL2/RET/SERPINB3/SEMA3F/SFRP2/BMP7/SNAI2/SOX9/SOX11/TBX1/TGFB1/TGFB1I1/TGFB2/WNT5A/ZNF703/ELL3/EOMES/LOXL3/NRP1/NOG/HAND2	62
BP	GO:0032940	secretion by cell	242/3172	931/18679	7.40774e-13	1.78149e-11	1.15512e-11	ADAM8/RASGRP1/OPTN/MERTK/CAP1/SEC24A/NMU/RAB31/BTN3A2/CHGA/CHI3L1/CHRNB2/RAB3C/TRIM6/CLU/CCR1/CCR7/ACVR1C/STXBP5/CPT1A/CRH/RIMS4/SYT9/CSF1R/SYT6/EXOC8/ADRA2A/DPYSL2/DRD2/DRD4/EDN1/TVP23C/F2RL1/FBLN1/ADGRL1/NLGN1/MMRN1/EXPH5/PASK/SYT11/EXOC6B/FN1/SYT14/GAD1/RAB26/PYDC1/LRRC32/STEAP2/GATA2/GATA3/GCGR/GDNF/B4GALT1/GHRHR/GJA1/GJA5/ANKRD1/GLS2/TNFRSF21/GLS/GLUL/GNAS/GPER1/ANK1/GPR39/RGCC/PYCARD/GRM2/C…	242
BP	GO:0048864	stem cell development	63/3172	152/18679	8.46644e-13	2.02946e-11	1.3159e-11	SEMA3A/OLFM1/MAD2L2/SEMA3C/MSI2/GSC/CTNNB1/GLIPR2/RDH10/EDN1/EDNRB/EFNA1/FGF8/FOXF2/HEY1/BAMBI/WWTR1/HEYL/GREM1/GDNF/BCL9L/RGCC/GSK3B/SOX8/HIF1A/CYP26C1/FAM101B/ISL1/LOXL2/LRP6/SMAD2/SMAD3/SMAD4/SMAD7/MSX1/NOTCH1/NRTN/PAX3/PITX2/WNT4/EPB41L5/OVOL2/BCL2/RET/SERPINB3/SEMA3F/SFRP2/BMP7/SNAI2/SOX9/SOX11/TBX1/TGFB1/TGFB1I1/TGFB2/WNT5A/ZNF703/ELL3/EOMES/LOXL3/NRP1/NOG/HAND2	63
BP	GO:0061448	connective tissue development	84/3172	231/18679	8.97514e-13	2.14442e-11	1.39044e-11	LECT1/CHI3L1/COL2A1/COL5A1/COL9A1/COMP/AMER1/CSF1/CTNNB1/DLX2/EDN1/FGF2/FGF9/FGFR1/FGFR3/FRZB/CHRDL2/GREM1/GLI3/GNAS/SOX8/HIF1A/HOXA3/HOXA5/HOXB3/HOXC4/HOXD3/FAM101B/ITGB8/MIA3/HES5/LOXL2/LRP6/LUM/SMAD3/MAF/MEF2C/MSX1/NFIB/NOTCH1/CHST11/PAX7/PRRX2/PDGFB/PDGFRB/PITX1/IMPAD1/CSGALNACT1/PTHLH/ACTA2/RARA/RARB/RARG/TNMD/SFRP2/CREB3L2/BMP1/BMP6/BMP7/BMPR2/SNAI2/SOX5/SOX9/ZEB1/TGFB1/TGFB2/TGFBI/TGFBR2/T…	84
BP	GO:0042063	gliogenesis	79/3172	212/18679	9.87443e-13	2.35165e-11	1.52481e-11	CDH2/TSPAN2/CDK6/LAMC3/NDRG1/WASF3/MMP24/CLU/CSF1/VCAN/CSPG4/APCDD1/CTNNB1/CYP11A1/DLX1/DLX2/DTX1/EPHA4/ERBB2/ERBB3/PTK2B/FGFR3/SRGAP2/GAP43/TNFRSF21/GLI3/BIN1/DLL1/GSN/ANXA1/SOX8/IL6ST/ILK/HES5/LAMA2/LAMB1/NCMAP/LYN/MMP14/NAB1/NFIB/NOTCH1/NTRK2/NTRK3/P2RY1/PAFAH1B1/PAX2/PAX6/SERPINE2/PLP1/NLGN3/POU3F1/MXRA8/PPARG/PRKCH/PTPRZ1/S100B/ATXN1/CCL2/CCL3/SOX2/BOK/SOX5/SOX9/SOX11/CNTN2/TGFB1/TGFB2/RNF11…	79
BP	GO:0045165	cell fate commitment	93/3172	267/18679	1.00466e-12	2.38493e-11	1.54639e-11	SPRY1/APC2/CEBPB/BATF/FOXN4/GATA5/GSC/CTNNB1/DLX1/DLX2/EPAS1/EYA1/FGF1/FGF2/FGF8/FGFR1/FGFR3/GAP43/GAS1/GATA2/GATA3/GATA4/GATA6/LHX6/GDNF/GLI3/DLL1/HIPK2/SOX8/HOXA2/HOXA13/VSX2/IFRD1/IL6/ISL1/ITGB1/JUP/KDR/HES5/SMAD2/SMAD4/MCL1/MEF2C/MYL2/NOTCH1/NOTCH2/NOTCH3/NTF4/NTRK3/OTX2/PAX2/PAX3/PAX6/PAX7/PITX1/PML/WNT4/POU4F1/POU5F1/PPARG/FEZF2/MESP1/RARA/BCL2/SALL1/DMRTA2/PRDM14/SFRP2/SIX1/SOX2/SOX5/SOX9/…	93
BP	GO:0031344	regulation of cell projection organization	138/3172	456/18679	1.03634e-12	2.45222e-11	1.59002e-11	CDH2/FOXO6/CDH4/ARPC2/SEMA3A/OLFM1/SEMA4D/PDLIM5/PLK2/STMN2/CIT/CDC42EP1/CHN1/CHRNB2/CCDC151/ARAP1/CCR7/SEZ6/PLK5/MYO3B/ADAMTS16/DPYSL2/DPYSL3/EFNA1/CTTN/EPHA4/EPHB3/F2RL1/PTK2B/SDK1/FGFR1/NLGN1/CUX2/FN1/CRTC1/ADNP/NGEF/GAP43/GATA3/SH3YL1/ANKRD1/GPM6A/RAPGEF1/GSK3B/PACSIN1/IFRD1/ILK/ITGA3/DRAXIN/KIT/L1CAM/LRP4/LTK/LYN/TACSTD2/MAPT/MEF2C/NEU1/NFATC4/NGFR/NRCAM/NTRK2/NTRK3/PAFAH1B1/PAK3/NEUROG3/TRP…	138
BP	GO:0043085	positive regulation of catalytic activity	359/3172	1509/18679	1.11316e-12	2.62555e-11	1.70241e-11	CDH3/SH2D3C/SH2D3A/ADAM8/RASGRP1/RASA4/RASGRP2/CDKN1A/NET1/CDKN2A/NMUR1/DLC1/CAP1/CREB3/SEMA4D/ADCY1/NRG3/CTSC/MMP24/GADD45G/RALBP1/RCC1/CDC42EP1/CHI3L1/FZD10/CHN1/EGLN3/CHN2/SNX18/ADCY7/CHRNA7/ARAP2/ARAP1/AGAP3/CLU/DNAJC24/CCR7/RINL/ARHGEF19/ACVR1C/MAP3K8/PPARGC1B/STXBP5/CSF1/CSF1R/CSF2RA/CSPG4/TICAM1/CTNNB1/ADRA2A/CTSH/ADRB2/DAP/TOR1AIP2/GADD45A/DHFR/DRD2/DRD4/HBEGF/DUSP5/DUSP9/EDN1/EFNA1/EGFR/…	359
BP	GO:0042493	response to drug	129/3172	418/18679	1.24564e-12	2.92864e-11	1.89893e-11	ADA/CDH3/HDAC5/CDK2/CDKN1A/SEMA3C/ADCY1/SLC46A1/CYP2U1/ADSSL1/PLIN2/COMT/CPS1/CPT1A/CRH/CST3/CTNNB1/CYP2C18/CYP2J2/CYP11A1/DNMT3A/DNMT3B/DPYSL2/DRD2/EDN1/EMX2/ENO3/ABCA3/FABP3/PTK2B/FGF8/PPM1E/CBX7/FOSB/GATA3/GATA4/GATA6/AMH/ANKRD1/GNA12/GNAS/RNF149/CYP2S1/ANXA1/HADH/APOA2/IL6/AQP1/INHBA/ITGA3/ABCC6/JUN/JUNB/KCNC1/KCNQ1/LCK/LDHA/LOX/LPL/LYN/MAOB/MEF2C/KMT2A/ASS1/MT2A/MYO6/NCF2/NKX3-1/NNMT/NTS/ATP…	129
BP	GO:0072078	nephron tubule morphogenesis	40/3172	76/18679	1.28275e-12	3.00629e-11	1.94928e-11	CTNNB1/IRX2/ADAMTS16/EYA1/FGF1/FGF2/FGF8/NPNT/KLHL3/GATA3/GREM1/GDNF/GPC3/GLI3/SOX8/ILK/HES5/TACSTD2/SMAD4/PAX2/PBX1/PGF/WNT4/KIF26B/CTNNBIP1/BCL2/SALL1/SIX1/SOX9/TGFB1/VEGFA/WNT6/WNT11/WNT2B/IRX1/FAT4/DCHS1/NOG/MAGED1/HS2ST1	40
BP	GO:0060541	respiratory system development	80/3172	217/18679	1.36522e-12	3.1894e-11	2.06801e-11	ADA/HRSP12/SPRY1/FSTL3/KLF2/YAP1/CEBPA/MAN1A2/CHI3L1/CRH/CTNNB1/CTSH/DPPA2/CTSZ/RDH10/DLX5/EDA/EPAS1/EYA1/ALDH1A3/FGF1/FGF8/FGF9/FGFR1/FGFR3/GATA4/GATA6/GPC3/GLI1/GLI3/GPSM2/HHEX/HOXA5/ITGA3/KDR/LOX/LRP6/LTA4H/SMAD2/MMP14/ASS1/NFIB/NOTCH1/PDE4D/PITX2/ERRFI1/CCDC40/DPPA4/PTHLH/HEG1/PTN/RAB3A/RARA/RARG/ATXN1/SRSF6/TNS3/SIX1/BMPR2/SOX9/SOX11/TMBIM6/TGFBR2/THRB/TNF/VEGFA/WNT5A/WNT11/WNT2B/ZIC3/GRHL2/…	80
BP	GO:0010634	positive regulation of epithelial cell migration	46/3172	95/18679	1.37481e-12	3.20164e-11	2.07595e-11	CCBE1/CTSH/GLIPR2/AMOT/HBEGF/EDN1/ETS1/PTK2B/FGF2/ADGRA2/GATA3/SRPX2/ANXA3/HIF1A/HSPB1/ITGA3/ITGB3/KDR/MET/MMP9/PDGFB/ENPP2/PRKCE/EPB41L5/RREB1/BMPR2/SOX9/SRC/TAC1/TDGF1/TEK/TGFB1/TGFB2/TGFBR2/THBS1/VEGFA/VIL1/WNT5A/PPAP2B/FGF18/NRP2/NRP1/SEMA5A/ITGB1BP1/ROCK2/BCAR1	46
BP	GO:0051216	cartilage development	71/3172	183/18679	1.46734e-12	3.40636e-11	2.20869e-11	LECT1/CHI3L1/COL2A1/COL9A1/COMP/CTNNB1/DLX2/EDN1/FGF2/FGF9/FGFR1/FGFR3/FRZB/CHRDL2/GREM1/GLI3/GNAS/HIF1A/HOXA3/HOXA5/HOXB3/HOXC4/HOXD3/FAM101B/ITGB8/MIA3/HES5/LOXL2/LRP6/LUM/SMAD3/MAF/MEF2C/MSX1/NFIB/CHST11/PAX7/PRRX2/PITX1/IMPAD1/CSGALNACT1/PTHLH/RARA/RARB/RARG/SFRP2/CREB3L2/BMP1/BMP6/BMP7/BMPR2/SNAI2/SOX5/SOX9/ZEB1/TGFB1/TGFB2/TGFBI/TGFBR2/THBS1/WNT5A/WNT11/WNT2B/ZBTB16/MKKS/RUNX3/FGF18/PKDCC/N…	71
BP	GO:0022612	gland morphogenesis	56/3172	129/18679	1.61459e-12	3.73641e-11	2.42269e-11	FEM1B/SEMA3A/CEBPB/SEMA3C/NRG3/CSF1/CSF1R/EDA/EGFR/FGF8/FGFR1/PLXND1/B4GALT1/GLI3/NR3C1/HOXA13/TNC/IL6/MET/MKI67/NFIB/NKX3-1/NOTCH1/PAX3/PAX6/PLAU/PML/WNT4/TET2/LIMS2/PTHLH/PTN/RARG/NTN4/BCL2/BMP7/SNAI2/SOX9/SRC/TBX3/TFAP2C/TGFB1/TGFB2/TGFBR2/TGM2/TNF/TNFAIP3/VDR/WNT5A/XBP1/CUL3/NRP1/NOG/SLC9A3R1/NTN1/CDC42	56
BP	GO:0051246	regulation of protein metabolic process	559/3172	2547/18679	1.77767e-12	4.10089e-11	2.65902e-11	CDH2/ADAM8/FEM1B/RASGRP1/LRPPRC/RASA4/CDK2/EIF1/CDK7/HRSP12/SPRY1/CDKN1A/RAMP1/CDKN1C/CDKN2A/APC2/CDKN2B/TNIP1/KLF2/DLC1/WFDC2/CD2BP2/OLFM1/MAD2L2/CEBPA/SEMA4D/CEBPB/LEFTY1/SPINT2/ADCY1/NRG3/CTSC/PLK2/NEK6/ZNF268/SEC24A/PPP1R17/GADD45G/DUSP14/CHI3L1/CHEK2/FZD10/EGLN3/PRKCDBP/ADCY7/CHRNA7/CIRBP/IL22RA2/TRIM6/CLU/SERPINA3/CCR1/CCR7/USP43/HEXIM2/WFIKKN2/COL6A3/ACVR1C/TRIM71/MAP3K8/PPARGC1B/CD109/CRE…	559
BP	GO:0045666	positive regulation of neuron differentiation	95/3172	278/18679	2.0531e-12	4.72149e-11	3.06142e-11	FOXO6/CDH4/SEMA4D/STMN2/SEZ6/PLK5/KCTD11/BRINP1/DNMT3B/DPYSL3/EPHA4/PTK2B/BEND6/FGFR1/NLGN1/CUX2/FN1/CRTC1/ADNP/GATA2/HEYL/ANKRD1/RAPGEF1/GSK3B/PACSIN1/HOXD3/IL6/ILK/ITGA3/FEZF1/L1CAM/GDF6/LTK/LYN/MAPT/MEF2C/NAP1L2/NEU1/NGFR/NRCAM/NTRK2/NTRK3/PAFAH1B1/PAK3/NEUROG3/TRPV2/GPRC5B/SERPINF1/ATP8A2/SERPINE2/BCL11A/NLGN3/RRN3/FEZF2/TMEM30A/CAMK1D/ISLR2/PTN/RARB/BCL2/RET/SALL1/SKIL/BMP6/BMP7/BMPR2/CAPRIN…	95
BP	GO:0044708	single-organism behavior	126/3172	408/18679	2.16291e-12	4.95852e-11	3.21511e-11	ADA/ATP8A1/DEAF1/ADCY1/PLK2/CHRNA5/CHRNA7/CHRNB2/SEZ6/DMBX1/COMT/CRH/PARP1/ADRA1B/CST3/CIART/ADRB2/LRRN4/DRD2/DRD4/EGFR/EIF4E/EPHA4/ETV1/SDK1/FGF12/NLGN4Y/ARC/CUX2/CRTC1/ADNP/CNTNAP2/SLITRK5/AUTS2/NPHP4/GDNF/GJA1/SRPX2/AMPH/GM2A/GPR39/GRIK1/HIPK2/GRM4/KCNIP3/HIF1A/HOXB8/HPRT1/IL6/ITGA3/ITGB1/JUN/KCND2/KCNK2/KCNMA1/KIT/ARRB2/ASIC1/STS/MAPT/MEF2C/MET/ZFHX3/ATP1A2/NQO2/NPY/NPTX2/NPY2R/NRGN/NTF4/NTRK…	126
BP	GO:0044765	single-organism transport	799/3172	3842/18679	2.48773e-12	5.68547e-11	3.68646e-11	ADA/CDH3/KCNJ18/HCN4/ARPC5/ACTR3/ADAM8/ARPC2/RASGRP1/LRPPRC/OPTN/CDK2/CDKN1A/RAMP1/SIGMAR1/CDKN2A/APC2/NMUR1/CDO1/ATP8A1/SPON2/CDX2/MERTK/CAP1/CREB3/FBLN5/CEBPE/NPC2/SORBS1/ADCY1/NUP50/ZNF268/SEC24A/STARD10/NMU/RALBP1/EHD1/AP3M2/RAB32/SLC27A5/SLC27A2/RAB35/RAB31/SLC35D2/ADAMTS8/BTN3A2/CHGA/CHI3L1/SEC63/SNX18/ADCY7/SLCO2B1/SLC46A1/MFSD3/CHRNA5/CHRNA7/CHRNB2/OSBPL9/RAB3C/NUS1/SLC16A10/AP1S1/TRIM6/C…	799
BP	GO:0044087	regulation of cellular component biogenesis	184/3172	669/18679	2.8474e-12	6.48732e-11	4.20638e-11	CDH2/ARPC5/ACTR3/ARPC2/ABI2/DLC1/PDLIM5/PLK2/TMSB15A/STMN2/TPPP/CHGA/CDC42EP1/SYNPO/CHRNB2/CCDC151/ARAP1/ADD2/CLU/CCR7/WHAMM/CHMP4B/COL16A1/JMY/MYO3B/SAMD8/CTNNB1/AMOT/DAPK3/ADAMTS16/DPYSL3/EDN1/CTTN/EPHB3/F2RL1/PTK2B/PPM1E/ADGRL1/SLITRK3/NLGN1/CUX2/ADNP/GAP43/CLIP3/SLITRK5/SENP6/SACS/GREM1/SH3YL1/GJA1/SRPX2/GPM6A/GPM6B/RAPGEF1/RGCC/PYCARD/GSK3B/GSN/TMOD3/RHOD/HAS3/HSPA2/IRF8/AMIGO2/FAS/INSM1/JUN…	184
BP	GO:0010721	negative regulation of cell development	90/3172	260/18679	3.46122e-12	7.86145e-11	5.09737e-11	SEMA3A/OLFM1/MAD2L2/DLL3/PLK2/VAX1/STMN2/CIT/SEZ6/COL3A1/KCTD11/CTNNB1/DLX1/DLX2/DPYSL3/DTX1/S1PR3/EDNRB/EFNA1/EIF4E/EPHA4/FBLN1/FGFR3/NLGN1/SRGAP2/FRZB/NGEF/C3orf17/ASPM/GLI3/DLL1/GSK3B/SOX8/HOXA2/IFRD1/FAM101B/ISL1/DRAXIN/HES5/LRP4/TACSTD2/SMAD7/MEIS1/MFI2/NFATC4/NGFR/NOTCH1/NOTCH3/NTRK3/PAFAH1B1/PAX2/PAX6/PBX1/PCM1/GAL/BCL11A/NLGN3/FEZF2/RCC2/OVOL2/BCL2/RNF6/SALL1/SEMA3F/SFRP2/BMP7/SORL1/SOX2/…	90
BP	GO:0072088	nephron epithelium morphogenesis	40/3172	78/18679	3.83495e-12	8.68351e-11	5.63039e-11	CTNNB1/IRX2/ADAMTS16/EYA1/FGF1/FGF2/FGF8/NPNT/KLHL3/GATA3/GREM1/GDNF/GPC3/GLI3/SOX8/ILK/HES5/TACSTD2/SMAD4/PAX2/PBX1/PGF/WNT4/KIF26B/CTNNBIP1/BCL2/SALL1/SIX1/SOX9/TGFB1/VEGFA/WNT6/WNT11/WNT2B/IRX1/FAT4/DCHS1/NOG/MAGED1/HS2ST1	40
BP	GO:0003151	outflow tract morphogenesis	34/3172	60/18679	3.86582e-12	8.72655e-11	5.6583e-11	CITED2/SEMA3C/CTNNB1/EYA1/FGF8/PLXND1/FZD2/GATA6/HEYL/GJA5/HIF1A/ILK/ISL1/JUN/MEF2C/NPY1R/NPY2R/NPY5R/PITX2/PARVA/RARA/RARB/SFRP2/SIX1/SOX11/TBX1/TBX3/THBS1/CLDN5/VEGFA/WNT5A/WNT11/DHRS3/HAND2	34
BP	GO:0060993	kidney morphogenesis	45/3172	94/18679	3.9792e-12	8.95503e-11	5.80645e-11	CTNNB1/IRX2/ADAMTS16/EYA1/FGF1/FGF2/FGF8/NPNT/WWTR1/KLHL3/GATA3/GCNT1/GREM1/GDNF/GPC3/GLI3/SOX8/ILK/HES5/TACSTD2/SMAD4/PAX2/PBX1/PDGFRB/PGF/WNT4/KIF26B/CTNNBIP1/BCL2/SALL1/SIX1/BMP7/SOX9/TGFB1/VEGFA/WNT6/WNT11/WNT2B/IRX1/CALB1/FAT4/DCHS1/NOG/MAGED1/HS2ST1	45
BP	GO:0032268	regulation of cellular protein metabolic process	525/3172	2381/18679	4.58204e-12	1.02803e-10	6.66573e-11	CDH2/ADAM8/FEM1B/RASGRP1/LRPPRC/RASA4/CDK2/EIF1/CDK7/HRSP12/SPRY1/CDKN1A/RAMP1/CDKN1C/CDKN2A/CDKN2B/TNIP1/DLC1/WFDC2/CD2BP2/MAD2L2/CEBPA/SEMA4D/LEFTY1/SPINT2/ADCY1/NRG3/CTSC/PLK2/NEK6/ZNF268/PPP1R17/GADD45G/DUSP14/CHI3L1/FZD10/EGLN3/PRKCDBP/ADCY7/CHRNA7/CIRBP/IL22RA2/TRIM6/CLU/SERPINA3/CCR1/CCR7/USP43/HEXIM2/WFIKKN2/COL6A3/ACVR1C/TRIM71/MAP3K8/PPARGC1B/CD109/CREBL2/CRH/CSF1/CSF1R/PIWIL4/CSF2RA/PR…	525
BP	GO:0030324	lung development	71/3172	187/18679	4.93086e-12	1.10292e-10	7.15136e-11	ADA/HRSP12/SPRY1/FSTL3/KLF2/YAP1/CEBPA/MAN1A2/CHI3L1/CRH/CTNNB1/CTSH/DPPA2/CTSZ/RDH10/EPAS1/EYA1/FGF1/FGF8/FGF9/FGFR1/FGFR3/GATA4/GATA6/GPC3/GLI1/GLI3/GPSM2/HHEX/HOXA5/ITGA3/KDR/LOX/LTA4H/SMAD2/MMP14/NFIB/NOTCH1/PDE4D/PITX2/ERRFI1/CCDC40/DPPA4/PTHLH/HEG1/PTN/RAB3A/ATXN1/SRSF6/TNS3/BMPR2/SOX9/SOX11/TMBIM6/TGFBR2/THRB/TNF/VEGFA/WNT5A/WNT11/WNT2B/ZIC3/GRHL2/STK40/HOPX/FGF18/TIMELESS/PKDCC/NOG/ACVR2B…	71
BP	GO:0045785	positive regulation of cell adhesion	114/3172	361/18679	4.99995e-12	1.11499e-10	7.2296e-11	ADA/ADAM8/ARPC2/CDH13/RASGRP1/CDK6/FSTL3/NET1/CITED2/CCR7/COL8A1/COL16A1/MAP3K8/CSF1/CCDC80/CD55/AIF1/FLCN/EMP2/ERBB2/PTK2B/FBLN1/ZBTB1/KIFAP3/FN1/NPNT/GATA3/GLI3/PYCARD/CD274/GSK3B/RHOD/HLA-A/HLA-DMB/HLA-DQB1/HLA-DRB1/HLA-DRB3/HLA-DRB4/HLA-DRB5/IGF2/IL6/IL6ST/ILK/ITGA3/ITGA4/ITGAV/JAK3/KDR/L1CAM/LCK/LGALS8/LIMS1/LYN/SMAD3/SMAD7/MYB/NID1/NPY2R/PAK3/VIT/WNT4/APBB1IP/KIF26B/PRKCE/PRKCZ/PTN/EPB41L5/…	114
BP	GO:0002064	epithelial cell development	78/3172	214/18679	5.06578e-12	1.12626e-10	7.30265e-11	FEM1B/CDK6/CDKN1A/SPINT2/LECT1/FRMD6/CST3/CTNNB1/STRC/S1PR3/F2RL1/LRTOMT/FGFR1/FGFR3/PALLD/EXPH5/FOSL2/CLIC4/ARHGEF26/GATA3/GREM1/GDNF/B4GALT1/GJA1/SFN/DLL1/RAPGEF1/GSK3B/GSTM3/SOX8/HIF1A/HOXA5/HOXA13/INSM1/MET/NOTCH1/PAFAH1B1/PAX2/PAX6/PDE2A/PDE4D/PDGFB/CLIC5/WNT4/C1GALT1/HEG1/EPB41L5/RAP2C/PTPRS/ACTA2/RARA/RARB/RARG/RDX/SALL1/BFSP1/SDC1/TNMD/BMP6/SOX9/KLF5/TFAP2C/CLDN5/TNF/WNT5A/XBP1/GRHL2/FZD7…	78
BP	GO:0040008	regulation of growth	170/3172	609/18679	5.27672e-12	1.16962e-10	7.58381e-11	CDH4/CDH13/ADAM10/RASGRP2/CDKN1A/NET1/CDKN2A/SEMA3A/YAP1/OLFM1/MAD2L2/CREB3/SEMA4D/FBLN5/GAS2L1/CGREF1/CSPG5/NRG3/CCDC85B/PARP1/CSF1/KCTD11/PPP1R1C/ADRB2/DPYSL2/DRD2/HBEGF/FLCN/CTTN/HTRA4/NRK/ERBB2/EXTL3/PTK2B/FGF2/FGF8/FGF9/FGFR1/FGFR3/FOXS1/EPB41L3/WWC1/FN1/ADNP/EXOSC2/SGK3/FRZB/GAP43/KIF26A/GATA4/GATA6/GREM1/GHRHR/GJA1/GPC3/TP53TG5/TMEM97/GNAS/GNG4/SFN/DLL1/GSK3B/HIST1H1B/HIF1A/ACACB/IRF8/IFRD…	170
BP	GO:0060548	negative regulation of cell death	230/3172	890/18679	5.33205e-12	1.17833e-10	7.64033e-11	ADA/ADAM8/OPTN/CDKN1A/CITED2/MYCNOS/YAP1/MERTK/CREB3/SEMA4D/CEBPB/HTATIP2/IVNS1ABP/PLK2/ZNF268/PIM2/TWIST2/CLU/CCR7/CNTFR/COL2A1/CHMP4B/COMP/CRH/CST3/CTNNB1/CTSB/CTSH/DLX1/DUSP1/EDN1/EDNRB/EGFR/AIF1/CTTN/ERBB3/EYA1/PTK2B/UNC5B/FGF2/FGF8/FHL2/KIFAP3/FAIM2/ADNP/AIPL1/FTH1/IFI6/MPV17L/GABRB3/TNFAIP8/HIGD1A/GATA3/GATA6/GREM1/GDNF/TOX3/GLI3/SFN/DLL1/HIPK2/GSK3B/SLC40A1/ANXA1/ANXA4/SOX8/HIF1A/HMOX1/HSP…	230
BP	GO:0034645	cellular macromolecule biosynthetic process	967/3172	4786/18679	6.69842e-12	1.47586e-10	9.56947e-11	ZGLP1/ZNF730/ZNF316/FOXO6/HDAC5/CHAF1A/KRBOX1/UST/ADAM8/CDH13/LRPPRC/CEBPZ/CDK2/TSHZ1/EIF1/CDK7/HRSP12/CDKN1A/IRX5/RAMP1/FSTL3/CDKN1C/CDKN2A/CDKN2B/TNIP1/TRIM22/KLF2/CITED2/IRF9/SCML2/YAP1/SPON1/CDX1/CDX2/MAD2L2/CDX4/CREB3/CEBPA/SEMA4D/CEBPB/DEAF1/CEBPE/BATF/HTATIP2/SORBS1/ST6GALNAC2/POLR3G/IVNS1ABP/LEFTY1/CSPG5/POLD3/ZNF268/SEC24A/CGA/PPP1R13L/MAN1A2/PAPOLA/EHMT2/SUB1/MLLT11/CCDC85B/ATF7/VAX1/PI…	967
BP	GO:0060675	ureteric bud morphogenesis	36/3172	67/18679	7.61544e-12	1.6729e-10	1.08471e-10	CTNNB1/ADAMTS16/EYA1/FGF1/FGF2/FGF8/NPNT/GATA3/GREM1/GDNF/GPC3/GLI3/SOX8/ILK/TACSTD2/SMAD4/PAX2/PBX1/PGF/WNT4/KIF26B/CTNNBIP1/BCL2/SALL1/SIX1/SOX9/TGFB1/VEGFA/WNT6/WNT11/WNT2B/FAT4/DCHS1/NOG/MAGED1/HS2ST1	36
BP	GO:0010810	regulation of cell-substrate adhesion	65/3172	166/18679	7.90887e-12	1.72704e-10	1.11982e-10	ARPC2/CDH13/CDK6/NET1/CDKN2A/DLC1/CCR7/COL8A1/COL16A1/CSF1/CCDC80/DAPK3/EMP2/PTK2B/FBLN1/FN1/NPNT/GREM1/GPM6B/GSK3B/RHOD/HOXA7/ILK/ITGA3/KDR/LIMS1/TACSTD2/SMAD3/MFI2/ATXN3/MMP14/NID1/NOTCH1/NPY2R/VIT/PLAU/WNT4/PRKCE/PRKCZ/RCC2/PTN/EPB41L5/BCL2/RREB1/RSU1/S100A10/SDC4/SMOC2/SLC9A1/SPOCK1/SRC/TBCD/TDGF1/TEK/THBS1/VEGFA/NDNF/ACTN4/FZD7/MYADM/HACD1/ITGB1BP1/ROCK2/SPOCK2/CDC42	65
BP	GO:0071229	cellular response to acid chemical	65/3172	166/18679	7.90887e-12	1.72704e-10	1.11982e-10	YAP1/CEBPB/FZD10/COL1A2/COL3A1/COL4A1/COL5A2/COL16A1/CPS1/CPT1A/BRINP1/DNMT3A/DNMT3B/EDN1/PHC1/EGFR/PTK2B/GNAS/HOXA2/AQP1/IPO5/LTK/LYN/MMP2/ASS1/NTRK2/NTRK3/P2RY6/PAX2/PDGFB/PDK3/SERPINF1/ABCB4/GNG2/PPARG/TESC/PID1/PRKAA2/PRKCE/PDGFC/RRAGD/RARA/RARG/RET/CCL2/RRAGC/CPEB1/SOX9/TBX1/ZEB1/TNF/WNT3/WNT5A/WNT6/WNT11/XBP1/CPEB4/CAPN2/FZD7/DGAT2/OGT/LAMTOR3/SOCS1/KLF4/ADAMTS1	65
BP	GO:0048585	negative regulation of response to stimulus	312/3172	1295/18679	8.41762e-12	1.8327e-10	1.18832e-10	ADA/CDH2/OPTN/RASA4/CDK6/SPRY1/FSTL3/APC2/TNIP1/SEMA3A/DLC1/YAP1/MAD2L2/CREB3/IVNS1ABP/ZNF268/LECT1/DUSP14/WIF1/PRKCDBP/DDIT4L/CTHRC1/IL22RA2/CLU/COL2A1/COL3A1/CHMP4B/CD109/CRH/AMER1/PRICKLE1/GSC/KCTD11/APCDD1/CTNNA2/CTNNB1/ADRA2A/CTNND1/ADRB2/CD55/OTUD7A/DDIT3/AES/BMPER/ADAMTS18/DLX1/DLX2/DRD2/DUSP1/DUSP5/DUSP9/NR0B1/EDN1/EGFR/AIF1/ELF1/FLCN/CTTN/HTRA4/EPHA4/ERBB3/ETS1/EYA1/F2RL1/F12/FABP7/FAP/F…	312
BP	GO:0001701	in utero embryonic development	113/3172	360/18679	9.51851e-12	2.06173e-10	1.33682e-10	ADA/ADAM10/CDKN1C/KLF2/CDX2/CDX4/CEBPA/CEBPB/SPINT2/E2F7/CTNNB1/AMOT/RDH10/EDN1/EGFR/FLCN/EPAS1/NRK/BPTF/FGFR1/HEY1/BRD4/MAFF/FUT8/GAB1/TANC2/GATA2/GATA3/GATA4/GATA6/GJA1/FOXD3/B9D1/GLI3/GNA12/SOX8/HHEX/HIF1A/APBA1/APBA2/HSD17B2/ITGA4/ITGB1/JUNB/KRT8/KRT19/HES3/SMAD2/SMAD3/SMAD4/MDFI/MSX1/MYB/MYH9/NASP/NOTCH1/SBDS/PDGFB/PDGFRB/PITX2/EGLN1/POU5F1/RRN3/G2E3/SALL4/ZMIZ1/HEG1/EPB41L5/CCNB1IP1/OVOL2/R…	113
BP	GO:0002376	immune system process	560/3172	2576/18679	9.52557e-12	2.06173e-10	1.33682e-10	ADA/TANK/HDAC5/SH2B3/ARPC5/ACTR3/ADAM8/TSPAN2/ARPC2/RASGRP1/RASA4/CHST4/ADAM10/CDK6/KLRG1/LRRC17/CDKN1A/FSTL3/CDKN1C/CDKN2A/CDKN2B/TNIP1/TRIM22/KLF2/CITED2/IRF9/NDRG1/IFITM3/SPON2/IFI30/MERTK/CREB3/CEBPA/SEMA4D/CEBPB/SEMA3C/CEBPE/BATF/IFITM2/POLR3G/GAS2L1/CSPG5/ADCY1/CTSC/SEC24A/RAB32/RAB35/ADAMTS13/BTN3A2/CHGA/ADCY7/CHRNB2/RAB3C/BATF2/AP1S1/TWIST2/TRIM6/ADD2/CLU/ADSSL1/CCR1/CCR7/ACKR2/SPNS2/COL1…	560
BP	GO:0022414	reproductive process	293/3172	1202/18679	9.57867e-12	2.06714e-10	1.34033e-10	ADA/ZGLP1/FEM1B/ADGRG2/IRX5/FSTL3/CDKN1C/CITED2/SEMA3A/WFDC2/CDX2/CDX4/MERTK/CLGN/CEBPA/CEBPB/DEAF1/SPINT2/CGB/CIT/ADCY7/CNTFR/ACVR1C/COL16A1/COMT/ADAD1/CLDN4/CRH/CSF1/PIWIL4/SLC2A14/E2F7/CST3/SYT6/CREB3L4/CTNNB1/ADRA2A/CTSB/CTSV/CXADR/ADRB2/RDH10/TDRP/CYP11A1/CYP19A1/DACH1/DCN/AFP/DLX3/DNMT3A/DRD4/NR0B1/EDN1/EDNRB/CELSR2/EGFR/EMP2/SPATA24/EPAS1/NRK/ETS1/FANCA/FANCD2/PTK2B/BPTF/FBLN1/FGF8/FGF9/FO…	293
BP	GO:0043583	ear development	75/3172	205/18679	1.0487e-11	2.25654e-10	1.46314e-10	TSHZ1/CEBPA/CTHRC1/USH1G/COL2A1/GSC/RDH10/STRC/BMPER/DFNA5/DLX5/EDN1/EYA1/STOX1/ALDH1A3/LRTOMT/FGF8/FGF9/FGFR1/FGFR3/FRZB/FZD2/GABRB3/LRIG1/GATA2/GATA3/GLI3/DLL1/HOXA2/HPCA/HOXA13/KCNK2/KCNMA1/HES5/MAF/MSX1/MYO6/NOTCH1/NTRK3/OTX1/OTX2/PAFAH1B1/PAX2/PRRX2/PDGFRB/ATP8A2/ATP8B1/CLIC5/SOBP/BCL2/BCR/SALL1/SDC4/SIX1/SOX2/SOX9/TBX1/ZEB1/TGFB1/WNT5A/FAT4/FZD3/SLITRK6/ITGA8/DCHS1/HESX1/LIN7A/NRP1/NOG/SLC9…	75
BP	GO:0090132	epithelium migration	76/3172	209/18679	1.08077e-11	2.31878e-10	1.5035e-10	HDAC5/APELA/CDH13/SEMA3A/CCBE1/CTSH/GLIPR2/AMOT/BMPER/HBEGF/EDN1/EFNA1/EFNB2/EMP2/ETS1/PTK2B/FAP/FGF1/FGF2/FGF8/VASH1/PLXND1/ADGRA2/GATA3/GREM1/SRPX2/RGCC/ANXA3/HIF1A/HSPB1/ITGA3/ITGB1/ITGB3/KDR/KIT/KRT16/LOXL2/TACSTD2/MET/MMP9/MYH9/NOTCH1/EVL/PDGFB/ENPP2/SERPINF1/FERMT1/PRKCE/EPB41L5/RREB1/S100P/BMPR2/SOX9/SP100/SRC/TAC1/TDGF1/TEK/NR2F2/TGFB1/TGFB2/TGFBR2/THBS1/VEGFA/VIL1/WNT5A/GRHL2/FGF18/NRP2/…	76
BP	GO:0042692	muscle cell differentiation	111/3172	353/18679	1.28347e-11	2.74566e-10	1.78029e-10	CDH2/HDAC5/CDH15/NEBL/PDLIM5/EHD1/CMTM5/WFIKKN2/NEURL2/PRICKLE1/CTNNA2/CTNNB1/CXADR/DDIT3/EDN1/EDNRB/EFNB2/EPAS1/FHL2/HEY1/NPNT/GATA4/GATA6/ANKRD2/GREM1/ANKRD1/NMRK2/BIN1/DLL1/ANK2/GSK3B/TMOD3/SOX8/EHD2/IFRD1/IGF2/IGFBP3/ILK/ISL1/ITGB1/KRT8/KRT19/LMNA/MEF2C/MET/MSX1/MYH9/ZFHX3/MYL2/NFATC4/NOTCH1/ATP2A2/NOX4/MYEF2/PDGFRA/PDGFRB/PITX1/PITX2/WNT4/MBNL3/MESP1/MAP2K6/MYOZ1/RARA/RARB/BCL2/BCL9/SORT1/MA…	111
BP	GO:0072171	mesonephric tubule morphogenesis	36/3172	68/18679	1.35437e-11	2.88894e-10	1.87319e-10	CTNNB1/ADAMTS16/EYA1/FGF1/FGF2/FGF8/NPNT/GATA3/GREM1/GDNF/GPC3/GLI3/SOX8/ILK/TACSTD2/SMAD4/PAX2/PBX1/PGF/WNT4/KIF26B/CTNNBIP1/BCL2/SALL1/SIX1/SOX9/TGFB1/VEGFA/WNT6/WNT11/WNT2B/FAT4/DCHS1/NOG/MAGED1/HS2ST1	36
BP	GO:0010632	regulation of epithelial cell migration	61/3172	153/18679	1.40895e-11	2.99667e-10	1.94304e-10	HDAC5/SEMA3A/CCBE1/CTSH/GLIPR2/AMOT/BMPER/HBEGF/EDN1/EFNA1/EMP2/ETS1/PTK2B/FGF1/FGF2/VASH1/ADGRA2/GATA3/SRPX2/RGCC/ANXA3/HIF1A/HSPB1/ITGA3/ITGB3/KDR/TACSTD2/MET/MMP9/NOTCH1/EVL/PDGFB/ENPP2/SERPINF1/PRKCE/EPB41L5/RREB1/BMPR2/SOX9/SP100/SRC/TAC1/TDGF1/TEK/NR2F2/TGFB1/TGFB2/TGFBR2/THBS1/VEGFA/VIL1/WNT5A/PPAP2B/FGF18/NRP2/NRP1/SEMA5A/ITGB1BP1/KLF4/ROCK2/BCAR1	61
BP	GO:0090130	tissue migration	77/3172	214/18679	1.44773e-11	3.07026e-10	1.99076e-10	HDAC5/APELA/CDH13/SEMA3A/CCBE1/CTSH/GLIPR2/AMOT/BMPER/HBEGF/EDN1/EFNA1/EFNB2/EMP2/ETS1/PTK2B/FAP/FGF1/FGF2/FGF8/VASH1/PLXND1/ADGRA2/GATA3/GREM1/SRPX2/RGCC/ANXA3/HIF1A/HSPB1/ITGA3/ITGB1/ITGB3/KDR/KIT/KRT16/LOXL2/TACSTD2/MET/MMP9/MYH9/NOTCH1/EVL/PDGFB/ENPP2/SERPINF1/FERMT1/PRKCE/EPB41L5/ACTA2/RREB1/S100P/BMPR2/SOX9/SP100/SRC/TAC1/TDGF1/TEK/NR2F2/TGFB1/TGFB2/TGFBR2/THBS1/VEGFA/VIL1/WNT5A/GRHL2/FGF18…	77
BP	GO:0031399	regulation of protein modification process	389/3172	1690/18679	1.45474e-11	3.07628e-10	1.99466e-10	CDH2/ADAM8/FEM1B/RASGRP1/RASA4/CDK2/CDK7/SPRY1/CDKN1A/RAMP1/CDKN1C/CDKN2A/CDKN2B/TNIP1/DLC1/CD2BP2/MAD2L2/CEBPA/SEMA4D/LEFTY1/ADCY1/NRG3/ZNF268/PPP1R17/GADD45G/DUSP14/CHI3L1/FZD10/PRKCDBP/ADCY7/CHRNA7/IL22RA2/TRIM6/CLU/CCR1/CCR7/HEXIM2/MAP3K8/PPARGC1B/CD109/CREBL2/CRH/CSF1/CSF1R/CSF2RA/PRICKLE1/CSPG4/ADRA1B/TICAM1/CTF1/CTNNB1/ADRA2A/PPP1R1C/DPPA2/GLIPR2/ADRB2/GADD45A/BMPER/DLG3/DNMT3B/DRD2/DRD4/H…	389
BP	GO:0030323	respiratory tube development	71/3172	191/18679	1.57309e-11	3.31701e-10	2.15075e-10	ADA/HRSP12/SPRY1/FSTL3/KLF2/YAP1/CEBPA/MAN1A2/CHI3L1/CRH/CTNNB1/CTSH/DPPA2/CTSZ/RDH10/EPAS1/EYA1/FGF1/FGF8/FGF9/FGFR1/FGFR3/GATA4/GATA6/GPC3/GLI1/GLI3/GPSM2/HHEX/HOXA5/ITGA3/KDR/LOX/LTA4H/SMAD2/MMP14/NFIB/NOTCH1/PDE4D/PITX2/ERRFI1/CCDC40/DPPA4/PTHLH/HEG1/PTN/RAB3A/ATXN1/SRSF6/TNS3/BMPR2/SOX9/SOX11/TMBIM6/TGFBR2/THRB/TNF/VEGFA/WNT5A/WNT11/WNT2B/ZIC3/GRHL2/STK40/HOPX/FGF18/TIMELESS/PKDCC/NOG/ACVR2B…	71
BP	GO:0007369	gastrulation	68/3172	181/18679	2.41455e-11	5.07677e-10	3.29178e-10	APELA/COL4A2/COL5A1/COL5A2/COL8A1/COL12A1/GSC/CTNNB1/AMOT/DUSP1/DUSP5/FGF8/FGFR1/FN1/GATA4/GATA6/HHEX/INHBA/ITGA2/ITGA3/ITGA4/ITGA7/ITGAV/ITGB1/ITGB3/ITGB4/ITGB5/LAMB1/LAMB3/LRP6/SMAD2/SMAD3/SMAD4/MMP2/MMP9/MMP14/OTX2/PAX2/DACT1/POU5F1/KIF16B/MESP1/EPB41L5/RPS6/SFRP2/BMP7/BMPR2/SOX2/TDGF1/TGFBR2/WNT3/WNT5A/NANOG/WLS/MKKS/EOMES/FZD7/SOX7/CUL3/ITGA8/PPAP2B/CHRD/MYADM/NOG/ACVR2B/KLF4/HAND1/GDF3	68
BP	GO:0044057	regulation of system process	129/3172	435/18679	2.66528e-11	5.58797e-10	3.62324e-10	ADA/HCN4/IRX5/SEMA3A/MYL9/CELF2/WASF3/NMU/MGLL/FBXO32/FOXN4/CNN1/COMT/CPS1/CRH/PARP1/ADRA1B/ADRA2A/CXADR/ADRB2/CYP2J2/DAPK3/DRD2/DSC2/DSP/HBEGF/EDN1/EDNRB/AIF1/EMP2/CTTN/EPAS1/EPHX2/F2RL1/FGF12/FGFR1/NLGN1/NPNT/GATA4/GJA1/GJA5/TNFRSF21/STK39/GLS/GPER1/GPR39/ANK2/GSK3B/GSTM2/GTF2I/GUCY1A3/LMCD1/HMOX1/APOA2/IL6/IL6ST/AQP1/INHBA/JUP/KCNJ2/KCNJ12/KCNMA1/KCNQ1/LCK/NCMAP/SMAD7/MYL2/ATP1A2/NGFR/ATP1B2/N…	129
BP	GO:0055123	digestive system development	61/3172	155/18679	2.68798e-11	5.61956e-10	3.64373e-10	ADA/CDKN1A/CDKN1C/COL3A1/CPS1/GATA5/CTNNB1/EDNRB/EGFR/EPHB3/FGF9/FGFR3/FOXF2/GATA2/GATA3/GATA4/GATA6/GLI1/GLI3/HIF1A/HOXA5/IGF2/INSR/ITGB4/KIT/CCDC103/SMAD2/SMAD3/ASS1/MYB/NOTCH1/NTS/OXTR/DACT1/PDGFRA/PITX2/CCDC40/PDGFC/C1GALT1/EPB41L5/OVOL2/RARB/BCL2/RET/SALL1/SCT/SFRP2/SOX11/KLF5/TGFB1/TGFB2/TGFBR2/TNF/WNT5A/WNT11/XBP1/ZIC3/FAT4/DCHS1/PKDCC/ACVR2B	61
BP	GO:0002520	immune system development	209/3172	805/18679	3.34179e-11	6.96663e-10	4.51717e-10	ADA/HDAC5/SH2B3/ADAM8/TSPAN2/RASGRP1/CDK6/LRRC17/FSTL3/CDKN1C/CDKN2A/CDKN2B/KLF2/CITED2/MERTK/CEBPA/CEBPB/CEBPE/BATF/GAS2L1/BATF2/TWIST2/ADD2/CCR1/CCR7/SPNS2/KLF6/PPARGC1B/CD109/CR2/PARP1/CSF1/CSF1R/CSF3R/CTNNB1/TMEM64/DTX1/EEF2/EML1/FLCN/EPAS1/EPHB3/ERBB2/ETS1/F2RL1/PTK2B/RTKN2/IKZF3/ZBTB1/FLI1/IL27/TIPARP/L3MBTL1/GATA2/GATA3/GPC3/GLI3/GNAS/DLL1/HIPK2/LGALS13/MSH6/TMOD3/SNX10/SLC40A1/ANXA1/ANXA2…	209
BP	GO:0048565	digestive tract development	57/3172	141/18679	3.39083e-11	7.04891e-10	4.57051e-10	ADA/CDKN1A/COL3A1/CPS1/GATA5/CTNNB1/EDNRB/EGFR/EPHB3/FGF9/FGFR3/FOXF2/GATA2/GATA3/GATA4/GATA6/GLI1/GLI3/HIF1A/HOXA5/ITGB4/KIT/CCDC103/SMAD2/SMAD3/ASS1/MYB/NOTCH1/NTS/OXTR/DACT1/PDGFRA/PITX2/CCDC40/PDGFC/C1GALT1/EPB41L5/OVOL2/RARB/BCL2/RET/SALL1/SCT/SFRP2/SOX11/KLF5/TGFB1/TGFB2/TGFBR2/TNF/WNT5A/WNT11/ZIC3/FAT4/DCHS1/PKDCC/ACVR2B	57
BP	GO:0050768	negative regulation of neurogenesis	73/3172	202/18679	3.84557e-11	7.97171e-10	5.16886e-10	SEMA3A/OLFM1/DLL3/PLK2/VAX1/STMN2/CIT/SEZ6/COL3A1/KCTD11/CTNNB1/DLX1/DLX2/DPYSL3/DTX1/EDNRB/EFNA1/EIF4E/EPHA4/FGFR3/NLGN1/SRGAP2/NGEF/C3orf17/ASPM/GLI3/DLL1/GSK3B/SOX8/HOXA2/IFRD1/ISL1/DRAXIN/HES5/LRP4/MEIS1/NFATC4/NGFR/NOTCH1/NOTCH3/NTRK3/PAFAH1B1/PAX6/PBX1/PCM1/BCL11A/NLGN3/FEZF2/RNF6/SEMA3F/BMP7/SORL1/SOX2/SOX3/SOX9/SOX11/SPOCK1/CNTN2/TGFB1/THY1/WNT3/WNT5A/LIN28A/LINGO1/DIXDC1/NRP1/C16orf45/SE…	73
BP	GO:0060537	muscle tissue development	108/3172	346/18679	3.98772e-11	8.24316e-10	5.34487e-10	HDAC5/SEMA3C/NEBL/PDLIM5/PPP1R13L/VAX1/ZNF689/COL3A1/CCM2L/CSF1R/PRICKLE1/CTNNB1/CTSB/CXADR/ADRB2/DCN/DSP/EFNB2/EYA1/FGF2/FGF8/FGF9/FGFR1/FHL2/FKBP1A/HEY1/MAFF/TIPARP/GATA4/GATA6/ANKRD2/NUPR1/HEYL/GREM1/GJA1/GJA5/ANKRD1/BCL9L/DLL1/MYLPF/SOX8/IFRD1/ISL1/ITGB1/KCNK2/LMNA/SMAD3/SMAD7/MEF2C/MET/MYL2/ATF3/NGFR/NOTCH1/NOX4/PAX7/PDGFRA/PDGFRB/PITX1/PITX2/PKP2/POU4F1/EGLN1/MESP1/JPH2/HEG1/RARA/RARB/HIVEP…	108
BP	GO:0043069	negative regulation of programmed cell death	214/3172	831/18679	4.31256e-11	8.88968e-10	5.76407e-10	ADA/ADAM8/OPTN/CDKN1A/CITED2/MYCNOS/YAP1/MERTK/CREB3/SEMA4D/CEBPB/HTATIP2/IVNS1ABP/PLK2/ZNF268/PIM2/TWIST2/CLU/CCR7/CNTFR/COL2A1/COMP/CTNNB1/CTSH/DLX1/DUSP1/EDN1/EDNRB/EGFR/AIF1/CTTN/ERBB3/EYA1/PTK2B/UNC5B/FGF8/FHL2/KIFAP3/FAIM2/ADNP/AIPL1/IFI6/MPV17L/GABRB3/TNFAIP8/HIGD1A/GATA3/GATA6/GREM1/GDNF/TOX3/GLI3/SFN/DLL1/HIPK2/GSK3B/SLC40A1/ANXA1/ANXA4/SOX8/HIF1A/HMOX1/HSPB1/AMIGO2/FAS/IL6/IL6ST/AQP1/IL…	214
BP	GO:0051046	regulation of secretion	178/3172	661/18679	4.40066e-11	9.04594e-10	5.86539e-10	ADA/ADAM8/RASGRP1/SEC24A/NMU/CHGA/CHRNB2/RAB3C/TRIM6/CCR7/ACVR1C/COMT/STXBP5/CPT1A/CRH/RIMS4/SYT9/CSF1R/SYT6/ADRA2A/DPYSL2/DRD2/DRD4/EDN1/EDNRB/ERBB3/F2RL1/FBLN1/NLGN1/EXPH5/PASK/SYT11/FN1/RAB26/PYDC1/LRRC32/GATA3/GDNF/B4GALT1/GHRHR/GJA1/GJA5/ANKRD1/TNFRSF21/STK39/GLUL/GNAS/GPER1/GPR39/GRIK1/RGCC/PYCARD/CD274/ANXA1/HADH/ANXA4/HIF1A/HLA-DRB1/HLA-DRB3/HLA-DRB4/HLA-DRB5/HMOX1/APOA2/CPLX4/IL6/AQP1/IL…	178
BP	GO:0010975	regulation of neuron projection development	106/3172	338/18679	4.42793e-11	9.07663e-10	5.88529e-10	CDH2/FOXO6/CDH4/SEMA3A/OLFM1/SEMA4D/PDLIM5/PLK2/STMN2/CIT/CHN1/CHRNB2/SEZ6/PLK5/DPYSL2/DPYSL3/EFNA1/CTTN/EPHA4/EPHB3/PTK2B/SDK1/FGFR1/NLGN1/CUX2/FN1/CRTC1/ADNP/NGEF/GATA3/ANKRD1/RAPGEF1/GSK3B/PACSIN1/IFRD1/ILK/ITGA3/DRAXIN/L1CAM/LRP4/LTK/LYN/MAPT/MEF2C/NEU1/NFATC4/NGFR/NRCAM/NTRK2/NTRK3/PAFAH1B1/PAK3/NEUROG3/TRPV2/GPRC5B/SERPINF1/ATP8A2/SERPINE2/BCL11A/NLGN3/SSH1/RRN3/FEZF2/CCDC88A/TMEM30A/KLK6/C…	106
BP	GO:0006793	phosphorus metabolic process	635/3172	3000/18679	4.44365e-11	9.08356e-10	5.88978e-10	ADA/CDH2/SH2D3C/SH2D3A/ADAM8/RASGRP1/ABI2/RASA4/AASS/CDK2/ADAM10/CDK6/CDK7/GPHN/SPRY1/CDKN1A/RAMP1/CDKN1C/CDKN2A/CDKN2B/TNIP1/DLC1/CDS1/MYCNOS/CD2BP2/MAD2L2/MERTK/CAP1/CEBPA/SEMA4D/PAICS/LEFTY1/ADCY1/NRG3/PLK2/NEK6/ZNF268/PPP1R17/GADD45G/SMPDL3A/PIM2/DUSP14/CIT/PLA2G16/CHI3L1/CHEK2/FZD10/PRKCDBP/ADCY7/MGLL/CHRNA7/CKB/ALPK2/IL22RA2/TRIM6/CLU/ADSSL1/ACOT4/CCR1/CCR7/HYKK/HEXIM2/SGK494/AFMID/PLK5/SLC…	635
BP	GO:0050878	regulation of body fluid levels	188/3172	708/18679	4.50664e-11	9.1868e-10	5.95672e-10	ADA/SH2B3/RASGRP1/CDK2/RASGRP2/CDO1/MYL9/MERTK/CAP1/SH2B2/MYL12A/ADCY1/EHD1/ADAMTS13/ADCY7/MGLL/CLU/COL1A2/COL3A1/STXBP5/CLDN4/GATA5/CSRP1/ADRA2A/CXADR/ADRB2/ADAMTS18/DRD2/EDN1/EDNRB/CELSR2/ANO6/EMP2/F2RL1/F2RL2/F3/F10/F12/FBLN1/MMRN1/KIFAP3/FLI1/DOCK9/FN1/CBX5/SLC16A8/MAFF/KIF26A/GATA2/GATA3/GATA4/GATA6/GHRHR/GJA1/GJA5/STK39/GNA12/GNAS/SFN/GP1BB/GRB14/GUCA1B/GUCY1A3/ANXA2/EHD2/HIF1A/HSPB1/IGF2/I…	188
BP	GO:0003006	developmental process involved in reproduction	168/3172	617/18679	6.16286e-11	1.25283e-09	8.12336e-10	ADA/ZGLP1/FEM1B/IRX5/FSTL3/CDKN1C/CITED2/SEMA3A/CDX2/CDX4/MERTK/CEBPA/CEBPB/DEAF1/SPINT2/CNTFR/ADAD1/CSF1/E2F7/CST3/CTNNB1/CTSB/CTSV/RDH10/CYP11A1/CYP19A1/DACH1/DCN/AFP/DLX3/NR0B1/EGFR/EPAS1/NRK/FANCA/PTK2B/BPTF/FGF8/FGF9/FOXF2/HEY1/ALPL/GAB1/ASPM/TIPARP/GATA2/GATA3/GATA4/GATA6/FBXO5/NUPR1/AMH/B4GALT1/FOXD3/DDX25/ANXA1/SOX8/HIF1A/HOXA9/HOXA10/HOXA13/AGFG1/HSD17B2/HSPA2/TNC/INHBA/INSR/AR/ITGA4/ITG…	168
BP	GO:0060560	developmental growth involved in morphogenesis	72/3172	200/18679	6.40813e-11	1.2991e-09	8.42338e-10	CDH4/SPRY1/SEMA3A/YAP1/OLFM1/SEMA4D/COL9A1/COMP/CSF1/RDH10/DPYSL2/CTTN/FGF1/FGFR3/FN1/ADNP/GSK3B/IFRD1/ILK/ITGB1/DRAXIN/L1CAM/LRP6/MAPT/NOTCH1/NRCAM/NTRK3/PAFAH1B1/GAL/TRPV2/BCL11A/NLGN3/KIF26B/MESP1/PRKCZ/PTHLH/ISLR2/EPB41L5/RARA/RARB/RARG/RNF6/SALL1/SEMA3F/SFRP2/SIX1/RAPH1/SLIT3/BMPR2/SOX9/SYT1/SYT4/TFAP2C/TGFB1/TGFBR2/THBS1/VEGFA/WNT3/WNT5A/RND2/USP9X/SYT3/SEMA7A/IQGAP1/NRP2/NRP1/SEMA5A/DCLK1/…	72
BP	GO:0006796	phosphate-containing compound metabolic process	625/3172	2953/18679	6.79294e-11	1.37333e-09	8.90468e-10	ADA/CDH2/SH2D3C/SH2D3A/ADAM8/RASGRP1/ABI2/RASA4/CDK2/ADAM10/CDK6/CDK7/GPHN/SPRY1/CDKN1A/RAMP1/CDKN1C/CDKN2A/CDKN2B/TNIP1/DLC1/CDS1/MYCNOS/CD2BP2/MAD2L2/MERTK/CAP1/CEBPA/SEMA4D/PAICS/LEFTY1/ADCY1/NRG3/PLK2/NEK6/ZNF268/PPP1R17/GADD45G/SMPDL3A/PIM2/DUSP14/CIT/PLA2G16/CHI3L1/CHEK2/FZD10/PRKCDBP/ADCY7/MGLL/CHRNA7/CKB/ALPK2/IL22RA2/TRIM6/CLU/ADSSL1/CCR1/CCR7/HYKK/HEXIM2/SGK494/AFMID/PLK5/SLC44A3/MBOAT2…	625
BP	GO:0014706	striated muscle tissue development	104/3172	332/18679	7.26173e-11	1.46408e-09	9.49313e-10	HDAC5/SEMA3C/NEBL/PDLIM5/PPP1R13L/VAX1/ZNF689/CCM2L/CSF1R/PRICKLE1/CTNNB1/CTSB/CXADR/ADRB2/DCN/DSP/EFNB2/EYA1/FGF2/FGF8/FGF9/FGFR1/FHL2/FKBP1A/HEY1/MAFF/GATA4/GATA6/ANKRD2/NUPR1/HEYL/GREM1/GJA1/GJA5/ANKRD1/BCL9L/DLL1/MYLPF/SOX8/IFRD1/ISL1/ITGB1/KCNK2/LMNA/SMAD3/SMAD7/MEF2C/MET/MYL2/ATF3/NGFR/NOTCH1/NOX4/PAX7/PDGFRA/PDGFRB/PITX1/PITX2/PKP2/POU4F1/EGLN1/MESP1/JPH2/HEG1/RARA/RARB/HIVEP3/BCL2/BCL9/S1…	104
BP	GO:0048545	response to steroid hormone	121/3172	406/18679	7.77378e-11	1.56304e-09	1.01348e-09	HCN4/CDK2/CDKN1A/CDO1/CITED2/PGRMC2/CEBPA/FBXO32/PPARGC1B/CLDN4/CPS1/CRH/CST3/CTNNB1/CTSV/ADRB2/CYP11A1/NQO1/DNMT3A/DNMT3B/DRD4/DUSP1/NR0B1/EDN1/EGFR/AIF1/ETS1/F3/HEY1/FOSB/ALPL/GATA3/GATA4/GATA6/NR6A1/GHRHR/GLI3/GPER1/NR3C1/GSTM3/ANXA1/ANXA3/HMOX1/HNMT/APOA2/FAS/IL6/AQP1/AR/ISL1/KRT19/LDHA/LOX/SMAD6/STS/MAOB/MAP2/MMP14/ASS1/NASP/NCF2/ATP1A2/NKX3-1/NOTCH1/NPY1R/ATP2B1/NTRK3/NTS/OGG1/TNFRSF11B/OXT…	121
BP	GO:0043066	negative regulation of apoptotic process	211/3172	822/18679	8.12213e-11	1.62863e-09	1.05601e-09	ADA/ADAM8/OPTN/CDKN1A/CITED2/MYCNOS/YAP1/MERTK/CREB3/SEMA4D/CEBPB/HTATIP2/IVNS1ABP/PLK2/ZNF268/PIM2/TWIST2/CLU/CCR7/CNTFR/COL2A1/COMP/CTNNB1/CTSH/DLX1/DUSP1/EDN1/EDNRB/EGFR/AIF1/CTTN/ERBB3/EYA1/PTK2B/UNC5B/FGF8/FHL2/KIFAP3/FAIM2/ADNP/AIPL1/IFI6/MPV17L/GABRB3/TNFAIP8/HIGD1A/GATA3/GATA6/GREM1/GDNF/TOX3/GLI3/SFN/DLL1/HIPK2/GSK3B/SLC40A1/ANXA1/ANXA4/SOX8/HIF1A/HMOX1/HSPB1/AMIGO2/FAS/IL6/IL6ST/AQP1/IL…	211
BP	GO:0051345	positive regulation of hydrolase activity	212/3172	827/18679	8.31942e-11	1.66366e-09	1.07872e-09	SH2D3C/SH2D3A/RASGRP1/RASA4/RASGRP2/NET1/CDKN2A/NMUR1/DLC1/CREB3/SEMA4D/ADCY1/CTSC/RALBP1/RCC1/CDC42EP1/FZD10/CHN1/EGLN3/CHN2/SNX18/ADCY7/ARAP2/ARAP1/AGAP3/DNAJC24/CCR7/RINL/ARHGEF19/ACVR1C/PPARGC1B/STXBP5/TICAM1/CTSH/ADRB2/DAP/TOR1AIP2/EGFR/ARHGAP27/ERBB2/ERN1/F3/ALDH1A1/PTK2B/FBLN1/SPATA13/FGF2/FGFR1/FGFR3/ARHGAP26/IQSEC2/TBC1D9/ARHGEF9/MTCL1/MCF2L/DOCK9/FN1/PSD3/SRGAP2/PSD4/ARHGAP8/ELMOD2/NPNT…	212
BP	GO:0006464	cellular protein modification process	754/3172	3657/18679	8.63342e-11	1.71712e-09	1.11338e-09	CDH2/HDAC5/SH2D3C/SH2D3A/UST/ADAM8/FEM1B/RASGRP1/ABI2/RASA4/CHST4/CDK2/ADAM10/CDK6/CDK7/GPHN/SPRY1/CDKN1A/RAMP1/CDKN1C/CDKN2A/CDKN2B/TNIP1/TRIM22/DLC1/SPON1/CD2BP2/MAD2L2/MERTK/CEBPA/SEMA4D/ST6GALNAC2/LEFTY1/ADCY1/NRG3/NUP50/PLK2/NEK6/ZNF268/SEC24A/PPP1R17/MAN1A2/GADD45G/EHMT2/PIM2/DUSP14/WDR5/ADAMTS13/CIT/KAT7/CHI3L1/CHEK2/FZD10/GALNT6/EGLN3/PRKCDBP/MGAT4B/MED8/ADCY7/MGAT4A/FKBP9/CHRNA7/FBXO32/M…	754
BP	GO:0036211	protein modification process	754/3172	3657/18679	8.63342e-11	1.71712e-09	1.11338e-09	CDH2/HDAC5/SH2D3C/SH2D3A/UST/ADAM8/FEM1B/RASGRP1/ABI2/RASA4/CHST4/CDK2/ADAM10/CDK6/CDK7/GPHN/SPRY1/CDKN1A/RAMP1/CDKN1C/CDKN2A/CDKN2B/TNIP1/TRIM22/DLC1/SPON1/CD2BP2/MAD2L2/MERTK/CEBPA/SEMA4D/ST6GALNAC2/LEFTY1/ADCY1/NRG3/NUP50/PLK2/NEK6/ZNF268/SEC24A/PPP1R17/MAN1A2/GADD45G/EHMT2/PIM2/DUSP14/WDR5/ADAMTS13/CIT/KAT7/CHI3L1/CHEK2/FZD10/GALNT6/EGLN3/PRKCDBP/MGAT4B/MED8/ADCY7/MGAT4A/FKBP9/CHRNA7/FBXO32/M…	754
BP	GO:0048534	hematopoietic or lymphoid organ development	198/3172	761/18679	9.23051e-11	1.83092e-09	1.18717e-09	ADA/HDAC5/SH2B3/ADAM8/TSPAN2/RASGRP1/CDK6/LRRC17/FSTL3/CDKN1C/CDKN2A/CDKN2B/KLF2/CITED2/MERTK/CEBPA/CEBPB/CEBPE/BATF/GAS2L1/BATF2/TWIST2/ADD2/CCR1/CCR7/SPNS2/KLF6/PPARGC1B/CD109/CR2/PARP1/CSF1/CSF1R/CSF3R/CTNNB1/TMEM64/DTX1/EEF2/EML1/FLCN/EPAS1/EPHB3/ERBB2/ETS1/F2RL1/PTK2B/RTKN2/IKZF3/ZBTB1/FLI1/IL27/TIPARP/L3MBTL1/GATA2/GATA3/GPC3/GLI3/GNAS/DLL1/HIPK2/TMOD3/SNX10/SLC40A1/ANXA1/ANXA2/HHEX/HIF1A/H…	198
BP	GO:0051641	cellular localization	612/3172	2890/18679	1.04401e-10	2.0653e-09	1.33914e-09	CDH2/CDH3/ACTR3/ADAM8/CDH13/RASGRP1/LRPPRC/OPTN/GPHN/SPRY1/CDKN1A/RAMP1/CDKN2A/APC2/NMUR1/CDX2/MERTK/CAP1/CREB3/FBLN5/HTATIP2/NPC2/TACC2/SORBS1/CSPG5/NUP50/ZNF268/SEC24A/NMU/EHD1/AP3M2/RAB32/TMSB15A/KDELR2/KDELR3/RAB35/RAB31/BTN3A2/CHGA/CHI3L1/PKP3/SEC63/PACSIN2/SNX18/CHRNB2/RAB42/FCHO2/RAB3C/NUS1/RAB39B/AP1S1/TRIM6/CLU/CLTB/FRMD6/CCR1/CCR7/WHAMM/CHMP4B/ACVR1C/STXBP5/CPT1A/CPT1B/HGSNAT/NACC2/CRH/…	612
BP	GO:0010631	epithelial cell migration	73/3172	206/18679	1.09726e-10	2.16481e-09	1.40366e-09	HDAC5/CDH13/SEMA3A/CCBE1/CTSH/GLIPR2/AMOT/BMPER/HBEGF/EDN1/EFNA1/EFNB2/EMP2/ETS1/PTK2B/FAP/FGF1/FGF2/VASH1/PLXND1/ADGRA2/GATA3/GREM1/SRPX2/RGCC/ANXA3/HIF1A/HSPB1/ITGA3/ITGB1/ITGB3/KDR/KIT/KRT16/LOXL2/TACSTD2/MET/MMP9/MYH9/NOTCH1/EVL/PDGFB/ENPP2/SERPINF1/FERMT1/PRKCE/EPB41L5/RREB1/S100P/BMPR2/SOX9/SP100/SRC/TAC1/TDGF1/TEK/NR2F2/TGFB1/TGFB2/TGFBR2/THBS1/VEGFA/VIL1/WNT5A/FGF18/NRP2/NRP1/SEMA5A/ITGB1…	73
BP	GO:0003231	cardiac ventricle development	43/3172	95/18679	1.18077e-10	2.32334e-09	1.50646e-09	CITED2/SEMA3C/PPP1R13L/CCM2L/DSP/FKBP1A/HEY1/FZD2/GATA3/GATA4/HEYL/GJA5/HIF1A/HOXA13/ISL1/KCNK2/SMAD7/MEF2C/MYL2/NOTCH1/NPY2R/NPY5R/PITX2/PKP2/POU4F1/EGLN1/MESP1/SALL4/HEG1/SALL1/SCN5A/SFRP2/SOX11/TBX3/TNNI3/TNNT2/TPM1/WHSC1/WNT5A/WNT11/GRHL2/HAND1/HAND2	43
BP	GO:0001704	formation of primary germ layer	49/3172	116/18679	1.2737e-10	2.49951e-09	1.62068e-09	COL4A2/COL5A1/COL5A2/COL8A1/COL12A1/CTNNB1/DUSP1/DUSP5/FGFR1/FN1/GATA4/GATA6/INHBA/ITGA2/ITGA3/ITGA4/ITGA7/ITGAV/ITGB1/ITGB3/ITGB4/ITGB5/LAMB1/LAMB3/SMAD2/SMAD3/MMP2/MMP9/MMP14/PAX2/POU5F1/KIF16B/MESP1/EPB41L5/SFRP2/BMP7/BMPR2/SOX2/WNT3/NANOG/WLS/EOMES/FZD7/SOX7/ITGA8/CHRD/NOG/KLF4/HAND1	49
BP	GO:0042592	homeostatic process	349/3172	1514/18679	1.5767e-10	3.08588e-09	2.00089e-09	ADA/CDH3/HCN4/ADAM8/CDK6/KLF2/CEBPA/NPC2/GAS2L1/ADCY1/POLD3/SEC24A/PPP1R13L/EHD1/PDIA5/MLLT11/ADCY7/SLC46A1/CHRNA7/CKB/NUS1/SERPINA3/GYLTL1B/CCR1/CCR7/USH1G/SPNS2/COL2A1/CHMP4B/COL9A1/COMT/SLC31A2/PPARGC1B/CLDN4/CPS1/CRH/PARP1/CSF1/CSF1R/SESN3/RDH12/ADRA1B/CTNNB1/ADRA2A/AIFM3/CTSH/CTSK/CXADR/ADRB2/TMTC2/CD55/DDIT3/TMEM64/QSOX2/DRD2/DRD4/S1PR3/EDN1/EDNRB/ANO6/FLCN/EPAS1/EPHX2/ERN1/ETS1/F2RL1/FABP3…	349
BP	GO:0048839	inner ear development	66/3172	181/18679	2.11078e-10	4.12022e-09	2.67155e-09	CEBPA/CTHRC1/USH1G/COL2A1/STRC/BMPER/DFNA5/DLX5/EYA1/STOX1/ALDH1A3/LRTOMT/FGF8/FGF9/FGFR1/FGFR3/FRZB/FZD2/GABRB3/LRIG1/GATA2/GATA3/GLI3/DLL1/HPCA/HOXA13/KCNK2/KCNMA1/HES5/MAF/MYO6/NOTCH1/NTRK3/OTX1/OTX2/PAFAH1B1/PAX2/PRRX2/PDGFRB/ATP8A2/ATP8B1/CLIC5/SOBP/BCR/SDC4/SIX1/SOX2/SOX9/TBX1/ZEB1/TGFB1/WNT5A/FAT4/FZD3/SLITRK6/ITGA8/DCHS1/HESX1/LIN7A/NRP1/SLC9A3R1/NTN1/ATG5/SLC25A27/CXCL14/MAFB	66
BP	GO:0090287	regulation of cellular response to growth factor stimulus	79/3172	233/18679	2.24109e-10	4.363e-09	2.82897e-09	SPRY1/FSTL3/CDKN1C/CDKN2B/CITED2/LECT1/CD109/FGFBP3/CCBE1/CTNNB1/BMPER/FLCN/HTRA4/FGF1/FGF2/FGF9/PEG10/ZNF423/NPNT/BAMBI/CHRDL2/ADGRA2/GATA3/GATA4/GATA6/MYOF/GREM1/GPC3/BCL9L/DLL1/HIPK2/HHEX/HIF1A/HOXA13/ILK/ITGA3/ITGB3/HES5/SMAD2/SMAD3/SMAD4/SMAD6/SMAD7/MSX1/NGFR/NOTCH1/OTX2/FURIN/CHST11/WNT4/PRKCB/HTRA1/PMEPA1/FAM20C/PRDM16/PRDM14/C10orf54/SFRP2/GREM2/SKIL/BMPR2/SOX11/ZEB1/TDGF1/TFAP2B/TGFB1/TG…	79
BP	GO:0001658	branching involved in ureteric bud morphogenesis	32/3172	61/18679	2.51944e-10	4.89197e-09	3.17195e-09	CTNNB1/ADAMTS16/EYA1/FGF1/FGF2/FGF8/NPNT/GREM1/GDNF/GPC3/GLI3/SOX8/ILK/TACSTD2/SMAD4/PAX2/PBX1/PGF/WNT4/CTNNBIP1/BCL2/SALL1/SIX1/SOX9/TGFB1/VEGFA/WNT6/WNT2B/FAT4/DCHS1/NOG/MAGED1	32
BP	GO:0010563	negative regulation of phosphorus metabolic process	143/3172	512/18679	2.54719e-10	4.9199e-09	3.19006e-09	SPRY1/CDKN1A/CDKN1C/CDKN2A/CDKN2B/TNIP1/MYCNOS/CD2BP2/CEBPA/SEMA4D/GADD45G/DUSP14/HEXIM2/CD109/ADRA2A/PPP1R1C/GADD45A/DLG3/DRD2/DRD4/DUSP1/DUSP5/DUSP9/EDN1/EDNRB/FLCN/F2RL1/FBLN1/FKBP1A/PPM1E/ANKLE2/WWTR1/PYDC1/GREM1/GFRA2/PCDH11X/STK39/SFN/RNF149/RAPGEF1/TRIB2/PYCARD/GRM2/GRM3/GRM8/HHEX/HPCA/HSPB1/APLP1/HTR1E/APOC1/IGFBP3/IL6/ILK/INHBA/INSM1/JUN/TBC1D10C/RHOH/LRP6/LYN/ARRB1/SMAD3/SMAD6/SMAD7/GAD…	143
BP	GO:0045936	negative regulation of phosphate metabolic process	143/3172	512/18679	2.54719e-10	4.9199e-09	3.19006e-09	SPRY1/CDKN1A/CDKN1C/CDKN2A/CDKN2B/TNIP1/MYCNOS/CD2BP2/CEBPA/SEMA4D/GADD45G/DUSP14/HEXIM2/CD109/ADRA2A/PPP1R1C/GADD45A/DLG3/DRD2/DRD4/DUSP1/DUSP5/DUSP9/EDN1/EDNRB/FLCN/F2RL1/FBLN1/FKBP1A/PPM1E/ANKLE2/WWTR1/PYDC1/GREM1/GFRA2/PCDH11X/STK39/SFN/RNF149/RAPGEF1/TRIB2/PYCARD/GRM2/GRM3/GRM8/HHEX/HPCA/HSPB1/APLP1/HTR1E/APOC1/IGFBP3/IL6/ILK/INHBA/INSM1/JUN/TBC1D10C/RHOH/LRP6/LYN/ARRB1/SMAD3/SMAD6/SMAD7/GAD…	143
BP	GO:0035272	exocrine system development	30/3172	55/18679	2.57644e-10	4.96336e-09	3.21824e-09	SEMA3A/SEMA3C/CLCN2/CST3/EDA/EGFR/FGF8/FGFR1/PLXND1/RAB26/IGSF3/IGF2/IL6/INSR/MET/NFIB/NKX3-1/PAX6/RARG/NTN4/BMP7/SNAI2/SOX9/TGFB1/TGFB2/TGM2/TNF/XBP1/NRP1/CDC42	30
BP	GO:0001101	response to acid chemical	94/3172	296/18679	2.62565e-10	5.04495e-09	3.27115e-09	CDO1/YAP1/CEBPB/FZD10/CCR7/COL1A2/COL3A1/COL4A1/COL5A2/COL16A1/CPS1/CPT1A/CTSH/CYP11A1/BRINP1/DHFR/DNMT3A/DNMT3B/DUSP1/EDN1/PHC1/EGFR/FABP3/PTK2B/GATA4/GNAS/GSN/HOXA2/HPCA/HSD17B2/IL6/AQP1/IPO5/KRT8/LTK/LYN/MICB/MMP2/ASS1/NAIP/NTRK2/NTRK3/ATP2B4/OGG1/P2RY6/PAX2/PDGFB/PDGFRB/PDK3/SERPINF1/ABCB4/GNG2/GDAP1/PPARG/TESC/PID1/PRKAA2/PRKCE/PDGFC/PTGS1/RRAGD/RARA/RARG/RET/CCL2/RRAGC/CPEB1/SLC1A2/BMP6/SOX…	94
BP	GO:0048706	embryonic skeletal system development	52/3172	129/18679	2.7548e-10	5.27932e-09	3.42312e-09	IRX5/DEAF1/TWIST2/COL2A1/GSC/CTNNB1/RDH10/DLX1/DLX2/EYA1/FGF9/ALX3/GLI3/GNAS/HOXA2/HOXA3/HOXA5/HOXA7/HOXA9/HOXB2/HOXB3/HOXB4/HOXB5/HOXB6/HOXB8/HOXC6/HOXC9/HOXD1/HOXD3/SMAD2/SMAD3/MDFI/MMP14/MMP16/CHST11/PAX7/PBX1/PRRX2/PDGFRA/MBTD1/KIAA1217/SIX1/BMP7/SOX11/TBX1/ZEB1/TGFBR2/WNT5A/WNT11/GRHL2/DLK1/NOG	52
BP	GO:0031401	positive regulation of protein modification process	277/3172	1157/18679	2.80485e-10	5.36128e-09	3.47625e-09	CDH2/ADAM8/RASGRP1/RASA4/CDKN1A/RAMP1/CDKN2A/DLC1/MAD2L2/SEMA4D/LEFTY1/ADCY1/NRG3/ZNF268/GADD45G/CHI3L1/FZD10/PRKCDBP/ADCY7/CHRNA7/TRIM6/CLU/CCR1/CCR7/MAP3K8/PPARGC1B/CREBL2/CRH/CSF1/CSF1R/CSF2RA/PRICKLE1/CSPG4/ADRA1B/TICAM1/CTF1/CTNNB1/ADRA2A/GLIPR2/ADRB2/GADD45A/BMPER/DNMT3B/DRD2/DRD4/HBEGF/DUSP5/DUSP9/EDN1/EDNRB/EFNA1/EGFR/AIF1/FLCN/EMP2/NRK/EPHA4/ERBB2/ERBB3/ERN1/F2RL1/PTK2B/STOX1/FGF1/FGF2/F…	277
BP	GO:0044089	positive regulation of cellular component biogenesis	112/3172	374/18679	2.86783e-10	5.46745e-09	3.5451e-09	CDH2/ARPC5/ACTR3/ARPC2/ABI2/TPPP/CHGA/CDC42EP1/SYNPO/ARAP1/CLU/CCR7/WHAMM/COL16A1/JMY/MYO3B/CTNNB1/AMOT/DPYSL3/EDN1/CTTN/EPHB3/F2RL1/PTK2B/PPM1E/ADGRL1/SLITRK3/NLGN1/CUX2/ADNP/SLITRK5/SRPX2/GPM6A/RGCC/PYCARD/GSK3B/GSN/HAS3/IRF8/AMIGO2/FAS/JUN/KDR/KIT/LCP1/LIMS1/SMAD3/MAPT/NTRK2/NTRK3/OXTR/NOX4/SH3GLB1/EVL/PIP4K2A/PMAIP1/WNT4/NLGN3/MAGEL2/LRRN3/EPS8L1/MNS1/SLF2/PRKCE/ACTR3B/TENM2/ADGRB1/NLGN2/ADGR…	112
BP	GO:0007229	integrin-mediated signaling pathway	40/3172	87/18679	2.90072e-10	5.51587e-09	3.57649e-09	ADAM10/ADAMTS13/COL3A1/COL16A1/EMP2/PTK2B/ITGA11/FUT8/ILK/ITGA1/ITGA2/ITGA3/ITGA4/ITGA7/ITGAV/ITGB1/ITGB3/ITGB4/ITGB5/ITGB6/ITGB8/ADAM11/MYH9/NEDD9/PLP1/LIMS2/RCC2/CEACAM1/SRC/SYK/ZYX/MADCAM1/CUL3/SEMA7A/ITGA8/ITGB1BP1/ADAMTS1/BCAR1/CD47/GAB2	40
BP	GO:0051961	negative regulation of nervous system development	76/3172	222/18679	2.94916e-10	5.59352e-09	3.62684e-09	SEMA3A/OLFM1/DLL3/PLK2/VAX1/STMN2/CIT/SEZ6/COL3A1/KCTD11/CTNNB1/DLX1/DLX2/DPYSL3/DTX1/EDNRB/EFNA1/EIF4E/EPHA4/FGFR3/NLGN1/SRGAP2/NGEF/C3orf17/ASPM/TNFRSF21/GLI3/DLL1/GSK3B/SOX8/HOXA2/IFRD1/ISL1/DRAXIN/HES5/LRP4/MEIS1/NFATC4/NGFR/NOTCH1/NOTCH3/NTRK3/PAFAH1B1/PAX6/PBX1/PCM1/CEND1/BCL11A/NLGN3/FEZF2/RNF6/SEMA3F/BMP7/SORL1/SOX2/SOX3/SOX9/SOX11/SPOCK1/CNTN2/TGFB1/THY1/WNT3/WNT5A/LIN28A/LINGO1/DIXDC1/C…	76
BP	GO:0023057	negative regulation of signaling	273/3172	1138/18679	3.06775e-10	5.80348e-09	3.76298e-09	ADA/CDH2/OPTN/RASA4/SPRY1/FSTL3/APC2/TNIP1/DLC1/YAP1/MAD2L2/CREB3/IVNS1ABP/PLK2/ZNF268/LECT1/DUSP14/WIF1/PRKCDBP/DDIT4L/CTHRC1/CLU/COL2A1/ACVR1C/CD109/CRH/AMER1/PRICKLE1/GSC/KCTD11/APCDD1/CTNNB1/ADRA2A/CTNND1/ADRB2/OTUD7A/DDIT3/AES/BMPER/DLX1/DLX2/DRD2/DUSP1/DUSP5/DUSP9/NR0B1/EDN1/EGFR/ELF1/FLCN/CTTN/HTRA4/ERBB3/EYA1/F2RL1/FBLN1/UNC5B/BEND6/FGF9/FGFR3/FAIM2/PEG10/SYT11/WWC1/ADNP/HEY1/PHLDA3/FRZB/…	273
BP	GO:1903530	regulation of secretion by cell	163/3172	606/18679	3.24746e-10	6.12771e-09	3.97321e-09	ADAM8/RASGRP1/SEC24A/NMU/CHGA/CHRNB2/RAB3C/TRIM6/CCR7/ACVR1C/STXBP5/CPT1A/CRH/RIMS4/SYT9/CSF1R/SYT6/ADRA2A/DPYSL2/DRD2/DRD4/EDN1/F2RL1/FBLN1/NLGN1/EXPH5/PASK/SYT11/FN1/RAB26/PYDC1/LRRC32/GATA3/GDNF/B4GALT1/GHRHR/GJA1/GJA5/ANKRD1/TNFRSF21/GLUL/GNAS/GPER1/GPR39/RGCC/PYCARD/CD274/ANXA1/HADH/ANXA4/HIF1A/HLA-DRB1/HLA-DRB3/HLA-DRB4/HLA-DRB5/HMOX1/APOA2/CPLX4/IL6/IL11/INHBA/ISL1/KCNN4/KCNS3/FAM132A/LLGL…	163
BP	GO:0010770	positive regulation of cell morphogenesis involved in differentiation	58/3172	152/18679	3.42507e-10	6.44632e-09	4.1798e-09	CDH4/ARPC2/NET1/OLFM1/SEMA4D/CTNNB1/GLIPR2/EPHA4/CUX2/FN1/ADNP/BAMBI/WWTR1/GDNF/BCL9L/RGCC/GSK3B/ILK/L1CAM/LIMS1/SMAD2/SMAD3/SMAD4/MAPT/NGFR/NOTCH1/NTRK2/NTRK3/PAFAH1B1/PAK3/PAX2/TRPV2/BCL11A/ISLR2/EPB41L5/RREB1/S100A10/SERPINB3/SKIL/BMPR2/CAPRIN2/VAMP7/TGFB1/TGFB1I1/TGFB2/VEGFA/WNT3/LRP8/ZNF703/BHLHB9/RND2/SEMA7A/NRP1/SEMA5A/MYADM/NTN1/AKAP5/CDC42	58
BP	GO:0044092	negative regulation of molecular function	256/3172	1055/18679	3.521e-10	6.59558e-09	4.27657e-09	RASA4/SPRY1/CDKN1A/CDKN1C/CDKN2A/CDKN2B/WFDC2/MYCNOS/CD2BP2/MAD2L2/CREB3/CEBPA/SEMA4D/SPINT2/PPP1R17/GADD45G/DUSP14/FZD10/TWIST2/SERPINA3/HEXIM2/WFIKKN2/COL6A3/CD109/CCM2L/OVOS2/CST3/CST5/CST6/ADRA2A/PPP1R1C/ADRB2/AMOT/DAP/GADD45A/DDIT3/AES/NQO1/DLG3/DRD2/DRD4/DUSP1/DUSP5/DUSP9/NR0B1/EDNRB/SERPINB1/PHACTR1/FGF12/FKBP1A/PPM1E/LMTK2/FOXS1/ADNP/HEY1/IFI6/PCSK9/TNFAIP8/WWTR1/PYDC1/FBXO5/HEYL/CPAMD8/G…	256
BP	GO:0032880	regulation of protein localization	223/3172	893/18679	3.5223e-10	6.59558e-09	4.27657e-09	CDH2/ADAM8/RASGRP1/CDKN1A/CDKN2A/APC2/NMUR1/TRIM22/CREB3/SORBS1/ZNF268/SEC24A/TRIM6/CCR7/ACVR1C/STXBP5/CPT1A/CRH/PARP1/SYT9/CSF1R/CTNNB1/ADRA2A/CTSK/TMEM30B/DRD2/DRD4/EDA/CELSR3/CELSR2/EGFR/FLCN/ERBB2/F2RL1/FBLN1/FKBP1A/AAK1/NLGN1/EXPH5/MTCL1/FN1/BAMBI/WWTR1/CLIP3/PYDC1/LDLRAP1/LRRC32/GATA3/GREM1/GJA1/GJA5/ANKRD1/B9D1/GLS2/TNFRSF21/GLI3/GLUL/GNAS/SFN/GPM6B/GPER1/DTWD2/GPR39/RGCC/PYCARD/CD274/GSK3…	223
BP	GO:0071559	response to transforming growth factor beta	79/3172	235/18679	3.55933e-10	6.64799e-09	4.31056e-09	CDKN1C/CDKN2B/CITED2/LEFTY1/WFIKKN2/COL1A2/COL3A1/COL4A2/CD109/PARP1/CYP11A1/EDN1/FLCN/HTRA4/FKBP1A/PEG10/FMOD/FUT8/NPNT/BAMBI/WWTR1/GDF10/ANKRD1/BCL9L/HIPK2/HPGD/IL1R1/ITGA3/ITGB5/JUN/JUNB/LIMS1/SMAD2/SMAD3/SMAD4/ARRB2/SMAD6/SMAD7/MEF2C/ZFHX3/FURIN/NOX4/CHST11/PARD6A/PDE2A/PDGFB/PML/WNT4/PRKCZ/HTRA1/PMEPA1/EPB41L5/CCL2/PRDM16/SKIL/SOX5/SOX9/SOX11/SRC/STAR/ZEB1/TDGF1/TGFB1/TGFB1I1/TGFB2/TGFBR2/TH…	79
BP	GO:0001558	regulation of cell growth	108/3172	358/18679	3.72634e-10	6.94231e-09	4.5014e-09	CDH4/CDH13/ADAM10/RASGRP2/CDKN1A/NET1/CDKN2A/SEMA3A/OLFM1/MAD2L2/CREB3/SEMA4D/FBLN5/GAS2L1/CGREF1/NRG3/CCDC85B/PPP1R1C/DPYSL2/HBEGF/FLCN/CTTN/HTRA4/ERBB2/EXTL3/PTK2B/EPB41L3/FN1/ADNP/EXOSC2/SGK3/FRZB/KIF26A/GREM1/GJA1/TP53TG5/TMEM97/GNG4/SFN/GSK3B/HIST1H1B/IFRD1/IGFBP3/IGFBP4/IGFBP7/ILK/INHBA/DRAXIN/KRT17/L1CAM/SMAD3/SMAD4/MAPT/MMP14/MSX1/MYL2/NPPB/NRCAM/NTRK3/PAFAH1B1/GAL/PLCE1/TRPV2/TAF9B/SERPI…	108
BP	GO:0071396	cellular response to lipid	114/3172	385/18679	4.20838e-10	7.82056e-09	5.07086e-09	HDAC5/HCN4/YAP1/SPON2/PGRMC2/CEBPE/ADCY1/FZD10/FBXO32/CPS1/CPT1A/CRH/TICAM1/CYP11A1/CYP24A1/CD55/BRINP1/DNMT3B/NR0B1/EDN1/EDNRB/PHC1/EGFR/PTK2B/HEY1/NR6A1/ANKRD1/GNAS/GPER1/NR3C1/PYCARD/ANXA1/HOXA2/IRF8/IL6/AQP1/INHBA/IRAK2/AR/ISL1/LRP6/LTK/LYN/MEF2C/ASS1/ATP1A2/NFKB1/NFKBIA/NKX3-1/ATP2B1/NTRK3/NTS/P2RY6/PAX2/PDE4B/PDE4D/PDK3/SERPINF1/ABCB4/PLAU/ERRFI1/GNG2/PPARG/TESC/PID1/PRKAA2/PRKCE/MAPK8/B2M/…	114
BP	GO:0030099	myeloid cell differentiation	103/3172	337/18679	4.24344e-10	7.86587e-09	5.10023e-09	TSPAN2/CDK6/LRRC17/FSTL3/CDKN1C/CDKN2B/KLF2/CEBPA/CEBPB/CEBPE/BATF/GAS2L1/BATF2/TWIST2/CCR1/CCR7/PPARGC1B/CD109/PARP1/CSF1/CSF1R/CSF3R/CTNNB1/TMEM64/EPAS1/ETS1/F2RL1/PTK2B/FLI1/L3MBTL1/GATA2/GATA3/GPC3/GNAS/DLL1/HIPK2/TMOD3/SNX10/ANXA2/HHEX/HIF1A/HOXA5/HOXA7/HOXA9/HOXB8/PRMT1/IRF8/FAS/IL11/INHBA/JAK3/JUN/JUNB/KIT/LTBR/LYN/MEF2C/MEIS1/MMP9/MT1G/MYH9/NFKBIA/PAFAH1B1/CLEC1B/PDE2A/PF4/PIP4K2A/PML/PPA…	103
BP	GO:0007178	transmembrane receptor protein serine/threonine kinase signaling pathway	101/3172	329/18679	4.77899e-10	8.83633e-09	5.72948e-09	FSTL3/CDKN1C/CDKN2B/CITED2/LEFTY1/SUB1/BTBD11/WFIKKN2/COL1A2/COL3A1/ACVR1C/CD109/PARP1/BMPER/AFP/DLX5/FLCN/HTRA4/FGF8/FGF9/FKBP1A/PEG10/ZNF423/FMOD/FUT8/NPNT/BAMBI/CHRDL2/WWTR1/GATA4/GATA6/GDF1/GREM1/GDF10/GPC3/BCL9L/HIPK2/HOXA13/HPGD/ILK/INHBA/ITGA3/ITGB5/JUN/JUNB/HES5/GDF6/SMAD2/SMAD3/SMAD4/ARRB2/SMAD6/SMAD7/MSX1/NOTCH1/FURIN/CHST11/PARD6A/PDGFB/PML/POU5F1/PRKCZ/HTRA1/PMEPA1/RGMA/CCL2/PRDM16/C1…	101
BP	GO:0016310	phosphorylation	454/3172	2073/18679	4.83827e-10	8.92352e-09	5.78601e-09	CDH2/SH2D3C/SH2D3A/ADAM8/RASGRP1/ABI2/RASA4/CDK2/ADAM10/CDK6/CDK7/SPRY1/CDKN1A/CDKN1C/CDKN2A/CDKN2B/TNIP1/MYCNOS/MAD2L2/MERTK/CEBPA/SEMA4D/LEFTY1/ADCY1/NRG3/PLK2/NEK6/ZNF268/GADD45G/PIM2/DUSP14/CIT/CHI3L1/CHEK2/FZD10/PRKCDBP/ADCY7/CHRNA7/CKB/ALPK2/IL22RA2/TRIM6/CLU/CCR1/CCR7/HYKK/HEXIM2/SGK494/PLK5/ACVR1C/MAP3K8/PPARGC1B/CD109/CREBL2/CRH/PNCK/MYO3B/NEK7/CSF1/CSF1R/CSF2RA/CSPG4/ADRA1B/CTF1/CTNNB1/…	454
BP	GO:0070482	response to oxygen levels	93/3172	295/18679	5.01783e-10	9.23156e-09	5.98575e-09	ADA/ADAM8/CDKN1A/CITED2/NDRG1/EGLN3/CHRNA7/CHRNB2/CST3/ADRB2/DNMT3A/DNMT3B/DRD2/EDN1/AHCY/EPAS1/ETS1/PTK2B/STOX1/GATA6/ANKRD1/RGCC/HIPK2/HIF1A/HMOX1/FAS/AQP1/KCND2/KCNK2/KCNMA1/LDHA/LMNA/LOXL2/SMAD3/SMAD4/MDM2/MMP2/MMP14/NCF2/ATM/NKX3-1/NOTCH1/OXTR/P4HB/NOX4/CYB5R4/PDGFB/PDGFRB/PDK3/PGF/PLAU/PLOD1/PLOD2/PMAIP1/PML/EGLN1/PPARG/PRKCB/PRKCE/PTGIS/PTN/PYGM/BCL2/BDKRB2/S100B/CCL2/CPEB1/SLC2A4/SLC8A1/S…	93
BP	GO:0032970	regulation of actin filament-based process	99/3172	321/18679	5.36557e-10	9.84669e-09	6.3846e-09	ARPC5/ACTR3/ARPC2/ABI2/DLC1/TMSB15A/DSTN/CDC42EP1/FZD10/SYNPO/ARAP1/ADD2/FRMD6/CCR7/WHAMM/ARHGEF19/JMY/CSF1R/CTSV/AMOT/DAPK3/DSC2/DSP/EDN1/CTTN/F2RL1/PTK2B/FGF12/PPM1E/GATA4/GJA1/GJA5/GPM6B/ANK2/RGCC/PYCARD/GSN/TMOD3/RHOD/ILK/JUP/KCNJ2/KCNQ1/TACSTD2/SMAD3/MYH9/ATP1A2/ATP2A2/NTRK3/NOX4/PAK3/PDE4B/PDE4D/EVL/LIMA1/PDGFRA/PDGFRB/PKP2/WNT4/SSH1/MAGEL2/ODAM/CCDC88A/PRKCE/PDXP/ACTR3B/TWF1/RDX/S100A10/SC…	99
BP	GO:0030278	regulation of ossification	64/3172	177/18679	5.89419e-10	1.07899e-08	6.99617e-09	HDAC5/CDK6/CEBPA/SEMA4D/CEBPB/CTHRC1/TWIST2/CCR1/CSF1/CTNNB1/ADRB2/ANO6/PTK2B/FGFR1/HEY1/NPNT/GREM1/GDF10/GJA1/GLI1/GLI3/GNAS/GPM6B/HIF1A/HOXA2/IL6/IL6ST/FAM101B/ILK/MIA3/LRP4/SMAD3/MEF2C/NOTCH1/PBX1/SUCO/WNT4/BCOR/FAM20C/CTNNBIP1/BCL2/CCL3/SFRP2/BMP6/SLC8A1/BMP7/BMPR2/SNAI2/SOX9/SOX11/TAC1/TGFB1/TGFB2/TNF/WNT5A/ZBTB16/IFITM1/CHRD/PKDCC/NOG/DHRS3/PDLIM7/ACVR2B/HAND2	64
BP	GO:0010811	positive regulation of cell-substrate adhesion	43/3172	99/18679	5.92816e-10	1.08251e-08	7.01903e-09	ARPC2/CDH13/CDK6/NET1/CCR7/COL8A1/COL16A1/CSF1/CCDC80/EMP2/PTK2B/FBLN1/FN1/NPNT/GSK3B/ILK/ITGA3/KDR/LIMS1/SMAD3/NID1/NPY2R/VIT/WNT4/PRKCE/PRKCZ/PTN/EPB41L5/RREB1/RSU1/S100A10/SDC4/SMOC2/TDGF1/TEK/THBS1/VEGFA/NDNF/MYADM/HACD1/ITGB1BP1/SPOCK2/CDC42	43
BP	GO:0010648	negative regulation of cell communication	274/3172	1150/18679	5.94428e-10	1.08277e-08	7.02069e-09	ADA/CDH2/OPTN/RASA4/SPRY1/FSTL3/APC2/TNIP1/DLC1/YAP1/MAD2L2/CREB3/IVNS1ABP/PLK2/ZNF268/LECT1/DUSP14/WIF1/PRKCDBP/DDIT4L/CTHRC1/CLU/COL2A1/CHMP4B/ACVR1C/CD109/CRH/AMER1/PRICKLE1/GSC/KCTD11/APCDD1/CTNNB1/ADRA2A/CTNND1/ADRB2/OTUD7A/DDIT3/AES/BMPER/DLX1/DLX2/DRD2/DUSP1/DUSP5/DUSP9/NR0B1/EDN1/EGFR/ELF1/FLCN/CTTN/HTRA4/ERBB3/EYA1/F2RL1/FBLN1/UNC5B/BEND6/FGF9/FGFR3/FAIM2/PEG10/SYT11/WWC1/ADNP/HEY1/PHLDA…	274
BP	GO:1901701	cellular response to oxygen-containing compound	247/3172	1016/18679	6.08082e-10	1.10491e-08	7.16422e-09	HDAC5/HCN4/RASGRP1/RASA4/CDK2/NET1/KLF2/YAP1/SPON2/CEBPB/FBLN5/CEBPE/SORBS1/SH2B2/ADCY1/RAB31/ZNF277/FZD10/ADCY7/FBXO32/COL1A2/COL3A1/COL4A1/COL5A2/COL16A1/KLF6/PPARGC1B/CPS1/CPT1A/CRH/PARP1/CRYGD/CSF2RA/CST3/TICAM1/CTNNB1/ADRA2A/CYP11A1/CYP24A1/CD55/BRINP1/DHFR/NQO1/DNMT3A/DNMT3B/HBEGF/DUSP5/DUSP9/EDN1/EDNRB/PHC1/EGFR/EIF4E/AIF1/ERBB2/ERBB3/ERN1/ETS1/F3/PTK2B/FGF1/FGF2/FGF8/FGF9/FGFR1/FGFR3/GAB1…	247
BP	GO:0001934	positive regulation of protein phosphorylation	236/3172	962/18679	6.21698e-10	1.12687e-08	7.3066e-09	CDH2/ADAM8/RASGRP1/RASA4/CDKN1A/MAD2L2/SEMA4D/LEFTY1/ADCY1/NRG3/ZNF268/GADD45G/CHI3L1/FZD10/PRKCDBP/ADCY7/CHRNA7/TRIM6/CLU/CCR1/CCR7/MAP3K8/CREBL2/CRH/CSF1/CSF1R/CSF2RA/CSPG4/ADRA1B/CTF1/CTNNB1/ADRA2A/GLIPR2/ADRB2/GADD45A/BMPER/DRD2/DRD4/HBEGF/DUSP5/DUSP9/EDN1/EDNRB/EFNA1/EGFR/AIF1/FLCN/EMP2/NRK/EPHA4/ERBB2/ERBB3/ERN1/F2RL1/PTK2B/STOX1/FGF1/FGF2/FGF8/FGF9/FGFR1/FGFR3/WWC1/ADNP/ARHGAP8/SPDYA/GAB1/…	236
BP	GO:0031346	positive regulation of cell projection organization	87/3172	271/18679	6.59299e-10	1.19208e-08	7.72948e-09	FOXO6/CDH4/ARPC2/SEMA4D/STMN2/CDC42EP1/ARAP1/CCR7/SEZ6/PLK5/MYO3B/DPYSL3/EPHA4/F2RL1/PTK2B/FGFR1/NLGN1/CUX2/FN1/CRTC1/ADNP/ANKRD1/GPM6A/RAPGEF1/GSK3B/PACSIN1/ILK/ITGA3/KIT/L1CAM/LTK/LYN/MAPT/NEU1/NGFR/NTRK2/NTRK3/PAFAH1B1/PAK3/TRPV2/ENPP2/GPRC5B/SERPINF1/ATP8A2/SERPINE2/BCL11A/NLGN3/RRN3/EPS8L1/MNS1/TMEM30A/CAMK1D/TENM2/ISLR2/PTN/RET/RREB1/EPS8L2/SKIL/BMP7/BMPR2/CAPRIN2/SRC/VAMP7/SYT1/SYT4/VEGFA/…	87
BP	GO:0097190	apoptotic signaling pathway	163/3172	612/18679	7.15707e-10	1.2909e-08	8.37023e-09	FEM1B/CDKN1A/NET1/YAP1/CREB3/CEBPB/IVNS1ABP/CTSC/MLLT11/DIDO1/CHEK2/CLU/COL2A1/NACC2/CRH/TICAM1/CTNNB1/CTSH/DAP/DAPK3/DDIT3/DFNA5/E2F2/CTTN/ERBB3/ERN1/EYA1/UNC5B/FGFR1/FGFR3/FAIM2/ARHGEF9/MCF2L/PHLDA3/IFI6/MPV17L/NGEF/TIAM2/ANKRD2/NUPR1/GDNF/SFN/GPER1/HIPK2/PYCARD/GSK3B/GSN/MSH6/ERO1A/HIF1A/HIP1/HMOX1/HSPB1/FAS/INHBA/AR/ITGAV/JUN/KRT8/KRT18/ARHGAP4/LCK/LGALS3/LMNA/LTBR/SMAD3/ARRB2/MAPT/MCL1/MMP9/…	163
BP	GO:0090092	regulation of transmembrane receptor protein serine/threonine kinase signaling pathway	72/3172	210/18679	7.96924e-10	1.43388e-08	9.29727e-09	FSTL3/CDKN1C/CDKN2B/CITED2/LEFTY1/CD109/PARP1/BMPER/FLCN/HTRA4/FGF9/FKBP1A/PEG10/ZNF423/NPNT/BAMBI/CHRDL2/WWTR1/GATA4/GATA6/GDF1/GREM1/GDF10/GPC3/BCL9L/HIPK2/HOXA13/ILK/INHBA/ITGA3/HES5/GDF6/SMAD2/SMAD3/SMAD4/SMAD6/SMAD7/MSX1/NOTCH1/FURIN/CHST11/POU5F1/HTRA1/PMEPA1/PRDM16/C10orf54/SFRP2/GREM2/SKIL/BMP6/BMP7/BMPR2/SOX11/ZEB1/TDGF1/TFAP2B/TGFB1/TGFB1I1/TGFB2/TGFBR2/THBS1/WNT5A/ZIC2/ZNF703/ITGA8/CHR…	72
BP	GO:2000738	positive regulation of stem cell differentiation	27/3172	48/18679	8.00824e-10	1.43738e-08	9.31999e-09	YAP1/OLFM1/CTNNB1/GLIPR2/BAMBI/WWTR1/GATA4/GATA6/BCL9L/RGCC/GSK3B/HOXB4/TACSTD2/SMAD2/SMAD3/SMAD4/NOTCH1/EPB41L5/SERPINB3/C10orf54/SOX5/SOX9/TEAD3/TGFB1/TGFB1I1/TGFB2/ZNF703	27
BP	GO:0071248	cellular response to metal ion	50/3172	125/18679	8.30263e-10	1.4866e-08	9.63909e-09	RASA4/RASGRP2/FSTL3/CEBPA/ADCY1/CYP11A1/EDN1/CPNE2/FOSB/ALOX5AP/CLIC4/CPNE7/GPR39/GSN/SLC40A1/HMOX1/HSD17B1/FAS/AQP1/JUN/JUNB/MEF2C/MT1B/MT1E/MT1G/MT1H/MT1M/MT1X/MT2A/NFATC4/NPTX1/NTS/OGG1/SERPINF1/PPARG/B2M/RYR3/SCN5A/CHP2/BMP6/SNCA/BNIP3/STAR/WNT5A/SPAG16/HVCN1/IQGAP1/CACNA1H/CD86/CDH1	50
BP	GO:0044271	cellular nitrogen compound biosynthetic process	935/3172	4705/18679	9.68408e-10	1.72974e-08	1.12156e-08	ADA/ZGLP1/ZNF730/ZNF316/FOXO6/HDAC5/KRBOX1/ADAM8/CDH13/LRPPRC/CEBPZ/CDK2/TSHZ1/EIF1/CDK7/HRSP12/CDKN1A/IRX5/RAMP1/FSTL3/CDKN1C/CDKN2A/CDKN2B/TNIP1/TRIM22/KLF2/CITED2/IRF9/SCML2/IFITM3/YAP1/CDX1/CDX2/MAD2L2/CDX4/CAP1/CREB3/CEBPA/SEMA4D/CEBPB/DEAF1/CEBPE/BATF/HTATIP2/PAICS/ST6GALNAC2/POLR3G/IVNS1ABP/LEFTY1/ADCY1/POLD3/NUP50/ZNF268/CGA/PPP1R13L/PAPOLA/EHMT2/SUB1/MLLT11/CCDC85B/ATF7/VAX1/PIM2/NUDT21/…	935
BP	GO:0006807	nitrogen compound metabolic process	1269/3172	6598/18679	1.02146e-09	1.82009e-08	1.18014e-08	ADA/ZGLP1/ZNF730/ZNF316/FOXO6/HDAC5/CHAF1A/KRBOX1/UST/ADAM8/CDH13/LRPPRC/SUGP2/MBNL2/CEBPZ/AASS/CDK2/TSHZ1/EIF1/CDK7/GPHN/HRSP12/CDKN1A/IRX5/RAMP1/FSTL3/CDKN1C/CDKN2A/CDKN2B/TNIP1/TRIM22/CDO1/KLF2/CITED2/IRF9/SCML2/CDS1/CPQ/IFITM3/YAP1/CD2BP2/OLFM1/CDX1/CDX2/MAD2L2/CDX4/CAP1/CREB3/CEBPA/SEMA4D/CEBPB/DEAF1/CEBPE/BATF/HTATIP2/PAICS/ST6GALNAC2/POLR3G/IVNS1ABP/LEFTY1/CELF2/CSPG5/ADCY1/POLD3/NUP50/ZNF…	1269
BP	GO:0044702	single organism reproductive process	257/3172	1071/18679	1.02864e-09	1.82527e-08	1.18351e-08	ADA/ZGLP1/FEM1B/ADGRG2/IRX5/FSTL3/CDKN1C/CITED2/SEMA3A/WFDC2/CDX2/CDX4/MERTK/CLGN/CEBPA/CEBPB/DEAF1/SPINT2/CGB/CIT/ADCY7/ACVR1C/ADAD1/PIWIL4/SLC2A14/E2F7/CST3/SYT6/CREB3L4/CTNNB1/CTSB/CTSV/CXADR/ADRB2/RDH10/TDRP/CYP11A1/CYP19A1/DCN/AFP/DLX3/DNMT3A/DRD4/NR0B1/EDN1/EDNRB/CELSR2/EGFR/EMP2/SPATA24/EPAS1/NRK/ETS1/FANCA/FANCD2/PTK2B/BPTF/FBLN1/FGF8/FGF9/FOXF2/ADNP/HEY1/GAB1/ASPM/CLIC4/PVRL3/TIPARP/GATA…	257
BP	GO:0010976	positive regulation of neuron projection development	70/3172	203/18679	1.02934e-09	1.82527e-08	1.18351e-08	FOXO6/CDH4/SEMA4D/STMN2/SEZ6/PLK5/DPYSL3/EPHA4/PTK2B/FGFR1/NLGN1/CUX2/FN1/CRTC1/ADNP/ANKRD1/RAPGEF1/GSK3B/PACSIN1/ILK/ITGA3/L1CAM/LTK/LYN/MAPT/NEU1/NGFR/NTRK2/NTRK3/PAFAH1B1/PAK3/TRPV2/GPRC5B/SERPINF1/ATP8A2/SERPINE2/BCL11A/NLGN3/RRN3/TMEM30A/CAMK1D/ISLR2/PTN/RET/SKIL/BMP7/BMPR2/CAPRIN2/VAMP7/SYT1/SYT4/VEGFA/WNT3/WNT5A/LRP8/NDNF/BHLHB9/RND2/SYT3/SEMA7A/ENC1/CAMK1/NRP1/SEMA5A/NTN1/AKAP5/ADAMTS1/FE…	70
BP	GO:0007431	salivary gland development	24/3172	40/18679	1.15108e-09	2.03625e-08	1.3203e-08	SEMA3A/SEMA3C/CLCN2/CST3/EDA/EGFR/FGF8/FGFR1/PLXND1/IL6/MET/NFIB/NKX3-1/PAX6/NTN4/BMP7/SNAI2/TGFB1/TGFB2/TGM2/TNF/XBP1/NRP1/CDC42	24
BP	GO:0042327	positive regulation of phosphorylation	242/3172	998/18679	1.18302e-09	2.08774e-08	1.35369e-08	CDH2/ADAM8/RASGRP1/RASA4/CDKN1A/MAD2L2/SEMA4D/LEFTY1/ADCY1/NRG3/ZNF268/GADD45G/CHI3L1/FZD10/PRKCDBP/ADCY7/CHRNA7/TRIM6/CLU/CCR1/CCR7/MAP3K8/PPARGC1B/CREBL2/CRH/CSF1/CSF1R/CSF2RA/CSPG4/ADRA1B/CTF1/CTNNB1/ADRA2A/GLIPR2/ADRB2/GADD45A/BMPER/DRD2/DRD4/HBEGF/DUSP5/DUSP9/EDN1/EDNRB/EFNA1/EGFR/AIF1/FLCN/EMP2/NRK/EPHA4/ERBB2/ERBB3/ERN1/F2RL1/PTK2B/STOX1/FGF1/FGF2/FGF8/FGF9/FGFR1/FGFR3/WWC1/ADNP/ARHGAP8/SP…	242
BP	GO:0060070	canonical Wnt signaling pathway	87/3172	274/18679	1.21644e-09	2.14157e-08	1.38859e-08	CDH2/CDH3/FRAT1/APC2/YAP1/MAD2L2/WIF1/FZD10/CTHRC1/AMER1/PRICKLE1/CTNNB1/CTNND1/DAPK3/DDIT3/AES/DLX5/EDA/FGF8/FGF9/FGFR3/FRAT2/FRZB/FZD2/BAMBI/ASPM/WWTR1/NPHP4/GATA3/GATA4/GREM1/GLI1/GLI3/BCL9L/RAPGEF1/GSK3B/RSPO4/ILK/ISL1/JUP/DRAXIN/LRP4/LRP6/SMAD3/NRARP/NFKB1/NOTCH1/DACT1/GPRC5B/WNT4/POU5F1/SCYL2/MESP1/PSMB8/RARG/BCL9/SDC1/SFRP2/SNAI2/CAPRIN2/SOX2/SOX9/SRC/TDGF1/TLE2/WNT3/WNT5A/WNT11/WNT2B/FZD5…	87
BP	GO:0007611	learning or memory	73/3172	216/18679	1.25961e-09	2.21228e-08	1.43445e-08	ATP8A1/DEAF1/ADCY1/PLK2/CHRNA7/CHRNB2/COMT/CRH/ADRA1B/ADRB2/LRRN4/DRD2/DRD4/EGFR/NLGN4Y/ARC/CUX2/CRTC1/ADNP/CNTNAP2/AMPH/GM2A/GRM4/HIF1A/ITGA3/ITGB1/JUN/KCNK2/KIT/ASIC1/STS/MEF2C/ATP1A2/NQO2/NPTX2/NRGN/NTF4/NTRK2/NTS/OXTR/PAFAH1B1/PDE4D/SERPINF1/KCNK10/NLGN3/PPT1/PRKAR1B/PRKAR2B/PRKCZ/PTGS1/NLGN4X/PTN/PTPRZ1/S100B/ATXN1/SCT/SGK1/TAC1/CNTN2/CLDN5/CACNA1C/BTG2/CALB1/BHLHB9/PPP1R1B/JPH4/ITGA8/TANC1/…	73
BP	GO:0010038	response to metal ion	93/3172	300/18679	1.32693e-09	2.32497e-08	1.50751e-08	RASA4/CDK2/RASGRP2/FSTL3/NDRG1/CEBPA/ADCY1/CPS1/S100A16/CYP11A1/DNMT3A/DRD2/DUSP1/EDN1/PTK2B/CPNE2/FOSB/ALOX5AP/CLIC4/CPNE7/GPR39/GSN/SLC40A1/ANXA11/HMOX1/HSD17B1/FAS/IL6/AQP1/AQP9/JUN/JUNB/KCNC1/KCNMA1/KRT14/LCK/LOXL2/LTA4H/MAOB/MEF2C/KMT2A/ASS1/MT1B/MT1E/MT1G/MT1H/MT1M/MT1X/MT2A/NFATC4/ATP12A/NFKB1/NPTX1/NTS/OGG1/TNFRSF11B/SERPINF1/PGAM2/ATP7B/PPARG/MAPK8/B2M/BCL2/RYR3/S100A13/SCN5A/SDC1/CHP2/S…	93
BP	GO:0048878	chemical homeostasis	242/3172	1000/18679	1.43977e-09	2.51669e-08	1.63182e-08	HCN4/CEBPA/NPC2/ADCY1/SEC24A/EHD1/MLLT11/ADCY7/SLC46A1/CHRNA7/CKB/NUS1/CCR1/CCR7/COMT/SLC31A2/CLDN4/CPS1/CRH/SESN3/ADRA1B/ADRA2A/CTSH/TMTC2/CD55/DDIT3/TMEM64/DRD2/DRD4/S1PR3/EDN1/EDNRB/EPAS1/EPHX2/ERN1/F2RL1/FABP3/PTK2B/SLC37A2/FGF2/FGF12/SLC9A8/ADNP/SGK3/FTH1/IFI6/PCSK9/CLIC4/LDLRAP1/STEAP2/GATA2/KLHL3/GATA4/GCGR/GHRHR/GJA1/GJA5/TMEM97/STK39/GNAS/GNG3/SFN/AQP11/GPER1/GPR39/ANK2/MYLIP/GSTM2/ERO1A…	242
BP	GO:0071900	regulation of protein serine/threonine kinase activity	122/3172	429/18679	1.62493e-09	2.83361e-08	1.83732e-08	ADAM8/RASGRP1/CDK7/SPRY1/CDKN1A/CDKN1C/CDKN2A/CDKN2B/CEBPA/GADD45G/DUSP14/CHI3L1/FZD10/CHRNA7/HEXIM2/CSF1R/CSPG4/ADRA2A/GADD45A/DRD4/DUSP1/DUSP5/DUSP9/EDN1/EFNA1/EGFR/EPHA4/ERBB2/ERN1/PTK2B/FGF1/FGF2/FGFR1/SPDYA/GAB1/TAB3/GNG3/SFN/TRIB2/RGCC/PYCARD/GRM4/SERTAD1/HHEX/HSPA2/HSPB1/IGF2/ILK/INSR/IRAK2/ITGA1/KIT/LRP6/LYN/ARRB1/MDFI/MET/GADD45B/NTRK3/ATP2B4/NOX4/PAK3/PLCE1/PRKAG2/PDGFB/PDGFRB/CAB39/ZAK…	122
BP	GO:0050808	synapse organization	71/3172	209/18679	1.64112e-09	2.85508e-08	1.85124e-08	CDH2/GPHN/PDLIM5/CHRNB2/RAB39B/SEZ6/COL4A1/CTNNA2/CTNNB1/DRD2/EPHB3/ERBB2/NLGN4Y/ADGRL1/SLITRK3/NLGN1/PDZRN3/PLXND1/CUX2/ADNP/SLITRK5/DNM3/GDNF/SRPX2/GPM6A/TNC/AMIGO2/LRP4/MEF2C/MYO6/NFATC4/NRCAM/NTRK2/NTRK3/OXTR/PAK3/DACT1/NLGN3/POU4F1/LRRN3/ADGRB1/NLGN4X/IGSF9/NLGN2/ADGRB2/PTN/RAB3A/CLSTN2/LRRC4/SIX1/SNCA/CNTN2/TPBG/WNT5A/CACNA1A/CACNB2/BHLHB9/SLITRK6/CAMK1/CBLN1/BSN/CACNA2D2/DNER/NRXN3/NRXN1/N…	71
BP	GO:0010562	positive regulation of phosphorus metabolic process	266/3172	1121/18679	1.65135e-09	2.85935e-08	1.85401e-08	CDH2/ADAM8/RASGRP1/RASA4/CDKN1A/RAMP1/DLC1/MAD2L2/CAP1/SEMA4D/LEFTY1/ADCY1/NRG3/ZNF268/GADD45G/CHI3L1/FZD10/PRKCDBP/ADCY7/CHRNA7/TRIM6/CLU/CCR1/CCR7/MAP3K8/PPARGC1B/CREBL2/CRH/CSF1/CSF1R/CSF2RA/CSPG4/ADRA1B/CTF1/CTNNB1/ADRA2A/GLIPR2/ADRB2/GADD45A/BMPER/DRD2/DRD4/HBEGF/DUSP5/DUSP9/EDN1/EDNRB/EFNA1/EGFR/AIF1/FLCN/EMP2/NRK/EPHA4/ERBB2/ERBB3/ERN1/F2RL1/FABP3/PTK2B/STOX1/FGF1/FGF2/FGF8/FGF9/FGFR1/FGFR…	266
BP	GO:0045937	positive regulation of phosphate metabolic process	266/3172	1121/18679	1.65135e-09	2.85935e-08	1.85401e-08	CDH2/ADAM8/RASGRP1/RASA4/CDKN1A/RAMP1/DLC1/MAD2L2/CAP1/SEMA4D/LEFTY1/ADCY1/NRG3/ZNF268/GADD45G/CHI3L1/FZD10/PRKCDBP/ADCY7/CHRNA7/TRIM6/CLU/CCR1/CCR7/MAP3K8/PPARGC1B/CREBL2/CRH/CSF1/CSF1R/CSF2RA/CSPG4/ADRA1B/CTF1/CTNNB1/ADRA2A/GLIPR2/ADRB2/GADD45A/BMPER/DRD2/DRD4/HBEGF/DUSP5/DUSP9/EDN1/EDNRB/EFNA1/EGFR/AIF1/FLCN/EMP2/NRK/EPHA4/ERBB2/ERBB3/ERN1/F2RL1/FABP3/PTK2B/STOX1/FGF1/FGF2/FGF8/FGF9/FGFR1/FGFR…	266
BP	GO:0045778	positive regulation of ossification	37/3172	81/18679	1.67683e-09	2.89667e-08	1.8782e-08	CEBPA/CEBPB/CTHRC1/CTNNB1/ADRB2/ANO6/HEY1/NPNT/GJA1/GLI3/GNAS/GPM6B/IL6/IL6ST/ILK/MIA3/SMAD3/MEF2C/SUCO/WNT4/FAM20C/CTNNBIP1/SFRP2/BMP6/SLC8A1/BMP7/BMPR2/SOX11/TAC1/TGFB1/TGFB2/WNT5A/ZBTB16/IFITM1/PKDCC/PDLIM7/ACVR2B	37
BP	GO:0051098	regulation of binding	83/3172	259/18679	1.78004e-09	3.06775e-08	1.98913e-08	HDAC5/MAD2L2/PLK2/ZNF268/CTHRC1/TWIST2/TRIM6/ADD2/WFIKKN2/CCM2L/PARP1/TICAM1/ADRB2/DDIT3/AES/FKBP1A/PLXND1/ADNP/HEY1/BRD4/BAMBI/LDLRAP1/GATA3/HIPK2/GSK3B/ANXA2/HMOX1/ISL1/ITGA4/JUN/LFNG/LRPAP1/ARRB1/SMAD2/SMAD3/SMAD4/ARRB2/MDFI/MEF2C/MFNG/MMP9/MSX1/MSX2/NFATC4/NFIB/NFKBIA/NKX3-1/P2RY1/PAX7/YBX2/PDGFB/PITX2/PRMT7/KDM4D/MAPK8/B2M/CTNNBIP1/EPB41L5/TRIB3/RARA/BCL2/S100A10/GREM2/AKTIP/SLN/CAPRIN2/SORL…	83
BP	GO:0036293	response to decreased oxygen levels	87/3172	276/18679	1.81448e-09	3.11981e-08	2.02289e-08	ADA/ADAM8/CITED2/NDRG1/EGLN3/CHRNA7/CHRNB2/CST3/ADRB2/DNMT3A/DNMT3B/DRD2/EDN1/AHCY/EPAS1/ETS1/PTK2B/STOX1/GATA6/ANKRD1/RGCC/HIPK2/HIF1A/HMOX1/AQP1/KCND2/KCNK2/KCNMA1/LDHA/LMNA/LOXL2/SMAD3/SMAD4/MDM2/MMP2/MMP14/ATM/NKX3-1/NOTCH1/OXTR/P4HB/NOX4/PDGFB/PDK3/PGF/PLAU/PLOD1/PLOD2/PMAIP1/PML/EGLN1/PRKCB/PRKCE/PTGIS/PTN/PYGM/BCL2/BDKRB2/S100B/CCL2/CPEB1/SLC2A4/SLC8A1/SLC9A1/BMP7/BNIP3/TCEB2/TMBIM6/TEK/TE…	87
BP	GO:0032844	regulation of homeostatic process	108/3172	368/18679	2.10049e-09	3.60316e-08	2.33629e-08	ADA/HCN4/ADAM8/CDK6/GAS2L1/SEC24A/MLLT11/TRIM6/CCR7/COMT/PPARGC1B/CRH/CSF1R/CTNNB1/ADRA2A/DDIT3/TMEM64/DRD2/EDN1/EDNRB/FLCN/ETS1/PTK2B/FGF2/FGF12/PASK/IFI6/GATA2/GJA1/GJA5/STK39/METRNL/DLL1/GPER1/GPR39/ANK2/GSTM2/ERO1A/ANXA1/HIF1A/HLA-DRB1/HLA-DRB3/HLA-DRB4/HLA-DRB5/HOXA5/PRMT1/INHBA/ITGB3/FAM132A/LCK/LYN/ARRB1/SMAD7/ATP1A2/NGFR/NPPB/TNFRSF11B/P2RX5/PDE4D/PLCG2/PML/PRKAA2/SYBU/PRKCE/B2M/CEMIP/PTG…	108
BP	GO:0009725	response to hormone	247/3172	1029/18679	2.15611e-09	3.68996e-08	2.39257e-08	HDAC5/HCN4/RASGRP1/RASA4/CDK2/CDKN1A/RAMP1/CDO1/CITED2/PGRMC2/CEBPA/SORBS1/SH2B2/GAS2L1/ADCY1/RAB31/ADCY7/FBXO32/CCR7/ACVR1C/PPARGC1B/CLDN4/CPS1/CRH/PARP1/SESN3/CSF2RA/CST3/CTNNB1/ADRA2A/CTSB/CTSH/CTSL/CTSV/ADRB2/CYP11A1/NQO1/DNMT3A/DNMT3B/DRD4/HBEGF/DUSP1/DUSP5/DUSP9/NR0B1/EDN1/EGFR/EIF4E/AIF1/ERBB2/ERBB3/ETS1/F3/FABP3/PTK2B/FGF1/FGF2/FGF8/FGF9/FGFR1/FGFR3/FHL2/HEY1/FOSB/ALPL/GAB1/PCSK9/STEAP2/G…	247
BP	GO:0008544	epidermis development	94/3172	307/18679	2.20223e-09	3.76014e-08	2.43808e-08	CDH3/YAP1/SOX21/CD109/CST6/APCDD1/CTNNB1/CTSV/STRC/DSP/EDA/EGFR/EMP1/LRTOMT/ALDH3A2/FGFR1/PALLD/EXPH5/FOSL2/MAFF/GAB1/KLK5/CLIC4/GLI1/GNAS/SFN/DLL1/GRHL1/ANXA1/HOXA7/HOXC13/INHBA/INSR/IRF6/KCNMA1/KRT9/KRT14/KRT16/KRT17/HES5/KRT83/LAMB3/LAMC2/LRP4/SMAD4/STS/MYO6/NAB1/NGFR/NOTCH1/ATP2A2/NTF4/OVOL1/PAFAH1B1/PAX6/GAL/PITX2/CLIC5/PLOD1/ERRFI1/POU3F1/PRKCH/PTHLH/PRR9/OVOL2/BCL2/S100A7/SRSF6/BNC1/SOX9/T…	94
BP	GO:0030097	hemopoiesis	184/3172	721/18679	2.23423e-09	3.80595e-08	2.46778e-08	ADA/HDAC5/SH2B3/ADAM8/TSPAN2/RASGRP1/CDK6/LRRC17/FSTL3/CDKN1C/CDKN2A/CDKN2B/KLF2/MERTK/CEBPA/CEBPB/CEBPE/BATF/GAS2L1/BATF2/TWIST2/ADD2/CCR1/CCR7/KLF6/PPARGC1B/CD109/CR2/PARP1/CSF1/CSF1R/CSF3R/CTNNB1/TMEM64/DTX1/EEF2/EML1/FLCN/EPAS1/ERBB2/ETS1/F2RL1/PTK2B/RTKN2/IKZF3/ZBTB1/FLI1/IL27/TIPARP/L3MBTL1/GATA2/GATA3/GPC3/GLI3/GNAS/DLL1/HIPK2/TMOD3/SNX10/ANXA1/ANXA2/HHEX/HIF1A/HLA-B/HLA-DOA/HOXA5/HOXA7/HO…	184
BP	GO:0043269	regulation of ion transport	153/3172	575/18679	2.57576e-09	4.3776e-08	2.83844e-08	KCNJ18/HCN4/ATP8A1/CREB3/CHRNB2/CLCN2/CLCN4/CLCN5/CCR1/NKAIN4/SLC31A2/CRH/CTNNB1/ADRA2A/ADRB2/KCNG3/DPP6/DPYSL2/DRD2/DRD4/EDN1/ANO6/PTK2B/FGF12/FKBP1A/NLGN1/ARC/SGK3/PCSK9/CLIC4/GDNF/GJA1/KCNV1/GJA5/STK39/GLRX/GPM6B/GPER1/NKAIN3/GPR39/ANK2/GRIK1/GSTM2/KCNIP3/HSPA2/JAK3/KCNC1/KCND2/KCNJ2/KCNJ8/KCNJ12/KCNJ13/KCNMA1/KCNQ1/KCNS1/KCNS3/KIF5B/LGALS3/LYN/ARRB2/MAOB/MEF2C/MMP9/ATP1A2/ATP1B2/NPY2R/NPY5R/A…	153
BP	GO:0001706	endoderm formation	29/3172	56/18679	2.5818e-09	4.37775e-08	2.83854e-08	COL4A2/COL5A1/COL5A2/COL8A1/COL12A1/CTNNB1/DUSP1/DUSP5/FN1/GATA4/GATA6/INHBA/ITGA4/ITGA7/ITGAV/ITGB5/LAMB1/LAMB3/SMAD2/MMP2/MMP9/MMP14/POU5F1/MESP1/SOX2/NANOG/EOMES/SOX7/NOG	29
BP	GO:0001837	epithelial to mesenchymal transition	43/3172	103/18679	2.63393e-09	4.45588e-08	2.88919e-08	OLFM1/MAD2L2/GSC/CTNNB1/GLIPR2/EFNA1/FGF8/FOXF2/HEY1/BAMBI/WWTR1/HEYL/GREM1/BCL9L/RGCC/GSK3B/HIF1A/FAM101B/LOXL2/LRP6/SMAD2/SMAD3/SMAD4/SMAD7/MSX1/NOTCH1/WNT4/EPB41L5/OVOL2/SERPINB3/SFRP2/BMP7/SNAI2/SOX9/TGFB1/TGFB1I1/TGFB2/WNT5A/ZNF703/ELL3/EOMES/LOXL3/NOG	43
BP	GO:0010001	glial cell differentiation	60/3172	167/18679	2.66544e-09	4.48856e-08	2.91038e-08	CDH2/TSPAN2/CDK6/LAMC3/NDRG1/WASF3/MMP24/CLU/CTNNB1/CYP11A1/DLX1/DLX2/DTX1/EPHA4/ERBB2/ERBB3/FGFR3/GAP43/TNFRSF21/GLI3/BIN1/DLL1/GSN/SOX8/IL6ST/ILK/HES5/LAMA2/NCMAP/LYN/NAB1/NFIB/NOTCH1/NTRK2/NTRK3/PAX2/PAX6/SERPINE2/PLP1/NLGN3/POU3F1/MXRA8/PPARG/PTPRZ1/S100B/SOX2/BOK/SOX5/SOX9/SOX11/CNTN2/TGFB1/RNF112/LIN28A/LINGO1/GCM1/PPAP2B/NOG/DNER/WDR1	60
BP	GO:2000027	regulation of organ morphogenesis	60/3172	167/18679	2.66544e-09	4.48856e-08	2.91038e-08	SPRY1/CITED2/CTHRC1/CSF1/CTNNB1/EDN1/EYA1/STOX1/FGF1/FGF8/FGFR1/FZD2/GATA3/GREM1/GDNF/B4GALT1/SOX8/ISL1/TACSTD2/SMAD4/MET/MSX1/NFIB/NGFR/NOTCH1/TNFRSF11B/PAX2/DACT1/PLAU/PML/WNT4/POU5F1/BCOR/LIMS2/MESP1/PTN/NTN4/BCL2/SALL1/SFRP2/SRSF6/SIX1/BMP7/SNAI2/SOX9/TBX1/TGFB1/TNF/TNFAIP3/VDR/VEGFA/WNT5A/WNT6/WNT2B/XBP1/SP6/NOG/HAND2/MAGED1/CDC42	60
BP	GO:0071560	cellular response to transforming growth factor beta stimulus	76/3172	232/18679	2.86101e-09	4.80689e-08	3.11679e-08	CDKN1C/CDKN2B/CITED2/LEFTY1/WFIKKN2/COL1A2/COL3A1/COL4A2/CD109/PARP1/CYP11A1/EDN1/FLCN/HTRA4/FKBP1A/PEG10/FMOD/FUT8/NPNT/BAMBI/WWTR1/GDF10/ANKRD1/BCL9L/HIPK2/HPGD/ITGA3/ITGB5/JUN/JUNB/LIMS1/SMAD2/SMAD3/SMAD4/ARRB2/SMAD6/SMAD7/MEF2C/FURIN/NOX4/CHST11/PARD6A/PDE2A/PDGFB/PML/WNT4/PRKCZ/HTRA1/PMEPA1/EPB41L5/CCL2/PRDM16/SKIL/SOX5/SOX9/SOX11/SRC/STAR/ZEB1/TDGF1/TGFB1/TGFB1I1/TGFB2/TGFBR2/THBS1/CLDN5/UB…	76
BP	GO:0043412	macromolecule modification	771/3172	3816/18679	2.89948e-09	4.86043e-08	3.15151e-08	CDH2/HDAC5/SH2D3C/SH2D3A/UST/ADAM8/FEM1B/RASGRP1/ABI2/RASA4/CHST4/CDK2/ADAM10/CDK6/CDK7/GPHN/SPRY1/CDKN1A/RAMP1/CDKN1C/CDKN2A/CDKN2B/TNIP1/TRIM22/DLC1/SPON1/CD2BP2/MAD2L2/MERTK/CEBPA/SEMA4D/ST6GALNAC2/LEFTY1/ADCY1/NRG3/NUP50/PLK2/NEK6/ZNF268/SEC24A/PPP1R17/MAN1A2/GADD45G/EHMT2/APOBEC2/PIM2/DUSP14/WDR5/ADAMTS13/CIT/KAT7/CHI3L1/CHEK2/FZD10/GALNT6/EGLN3/PRKCDBP/MGAT4B/MED8/ADCY7/MGAT4A/FKBP9/CHRNA7/…	771
BP	GO:0003279	cardiac septum development	32/3172	66/18679	3.33472e-09	5.57731e-08	3.61633e-08	CITED2/FGF8/HEY1/FZD2/GATA3/GATA4/GATA6/HEYL/GJA5/ANK2/HOXA13/ISL1/SMAD4/SMAD7/NOTCH1/NOTCH2/PITX2/EGLN1/PARVA/SALL4/HEG1/RARA/RARB/SALL1/SOX11/TBX1/TBX3/WHSC1/WNT5A/WNT11/DHRS3/HAND1	32
BP	GO:0001666	response to hypoxia	85/3172	271/18679	3.62156e-09	6.04332e-08	3.91849e-08	ADA/ADAM8/CITED2/NDRG1/EGLN3/CHRNA7/CHRNB2/CST3/ADRB2/DNMT3A/DNMT3B/DRD2/EDN1/AHCY/EPAS1/ETS1/PTK2B/STOX1/GATA6/ANKRD1/RGCC/HIPK2/HIF1A/HMOX1/AQP1/KCND2/KCNK2/KCNMA1/LDHA/LMNA/LOXL2/SMAD3/SMAD4/MDM2/MMP2/MMP14/ATM/NKX3-1/NOTCH1/P4HB/NOX4/PDGFB/PDK3/PGF/PLAU/PLOD1/PLOD2/PMAIP1/PML/EGLN1/PRKCB/PRKCE/PTGIS/PTN/PYGM/BCL2/BDKRB2/S100B/CCL2/CPEB1/SLC2A4/SLC8A1/SLC9A1/BMP7/BNIP3/TCEB2/TMBIM6/TEK/TERT/TG…	85
BP	GO:0043270	positive regulation of ion transport	74/3172	225/18679	3.78778e-09	6.30639e-08	4.08907e-08	ATP8A1/CREB3/CHRNB2/CCR1/CRH/ADRA2A/ADRB2/DPP6/DPYSL2/DRD2/DRD4/EDN1/ANO6/FGF12/ARC/SGK3/GDNF/STK39/GLRX/GPER1/GPR39/ANK2/GRIK1/GSTM2/HSPA2/JAK3/KCNC1/KCNJ2/KCNQ1/KIF5B/LGALS3/ARRB2/ATP1B2/NPY2R/P2RX5/P2RY1/GAL/TRPV2/PDGFB/PDGFRB/PDZK1/ATP8A2/ABCB4/PKP2/PLCG2/NLGN3/TESC/MAP2K6/PRSS8/B2M/JPH2/CEMIP/BDKRB1/SCN4B/SCN5A/CCL2/CCL3/SGK1/WNK3/WNK2/SLC9A1/SNCA/ABCC8/VAMP7/THY1/TRH/WFS1/CACNB2/ACTN4/ORAI1…	74
BP	GO:0051271	negative regulation of cellular component movement	70/3172	209/18679	4.20863e-09	6.97118e-08	4.52011e-08	ADA/HDAC5/CITED2/SEMA3A/DLC1/OLFM1/SPINT2/COL3A1/ACVR1C/DACH1/DPYSL3/DRD2/AIF1/FLCN/FBLN1/FGF2/VASH1/SRGAP2/CLIC4/GATA3/GREM1/SCAI/RGCC/HMOX1/HOXA7/IGFBP3/ILK/MIA3/KRT16/ARHGAP4/ARHGDIB/TACSTD2/SMAD7/NOTCH1/EVL/SERPINF1/PKP2/WNT4/ABHD6/RAP2C/BCL2/BCR/CCL2/SEMA3F/SFRP2/ARAP3/SP100/BST2/NR2F2/TGFB1/THBS1/THY1/TPM1/C5/WNT3/WNT5A/WNT11/ACTN4/IFITM1/CHRD/ACTN1/NRP1/C16orf45/SEMA5A/NOG/ITGB1BP1/ADGRG1/…	70
BP	GO:0006811	ion transport	342/3172	1519/18679	4.20982e-09	6.97118e-08	4.52011e-08	ADA/KCNJ18/HCN4/CDK2/RAMP1/NMUR1/ATP8A1/CREB3/NPC2/STARD10/SLC27A5/SLC27A2/SLC35D2/ADAMTS8/SLCO2B1/SLC46A1/MFSD3/CHRNA5/CHRNA7/CHRNB2/SLC16A10/CLCN2/CLCN4/CLCN5/ADD2/ANO4/PLIN2/CCR1/CCR7/SLC43A2/GJD3/NKAIN4/SLC31A2/CPT1A/CPT1B/CRH/SLC2A14/SLC38A6/TMC4/CTNNB1/ADRA2A/SLC16A14/ADRB2/DDIT3/KCNG3/DPP6/DPYSL2/DRD2/DRD4/EDN1/ANO6/SLC51A/ANO5/FABP3/FABP6/PTK2B/SLC37A2/FAM26D/FGF2/FGF12/FKBP1A/LMTK2/NLGN1…	342
BP	GO:0019538	protein metabolic process	1049/3172	5378/18679	4.21548e-09	6.97118e-08	4.52011e-08	CDH2/HDAC5/SH2D3C/SH2D3A/UST/ADAM8/FEM1B/RASGRP1/LRPPRC/ABI2/RASA4/CHST4/CDK2/ADAM10/EIF1/CDK6/CDK7/GPHN/HRSP12/SPRY1/CDKN1A/RAMP1/CDKN1C/CDKN2A/APC2/CDKN2B/TNIP1/TRIM22/KLF2/IRF9/DLC1/CPQ/WFDC2/SPON1/CD2BP2/OLFM1/MAD2L2/MERTK/CLGN/CEBPA/SEMA4D/CEBPB/CEBPE/ST6GALNAC2/LEFTY1/SPINT2/CSPG5/ADCY1/NRG3/CTSC/NUP50/PLK2/NEK6/ZNF268/SEC24A/CGA/CGB/PPP1R17/MMP24/MAN1A2/GADD45G/EHMT2/PDIA5/KDELR3/PIM2/LECT…	1049
BP	GO:0010035	response to inorganic substance	125/3172	449/18679	4.24067e-09	6.9971e-08	4.53692e-08	ADA/RASA4/CDK2/RASGRP2/FSTL3/NET1/KLF2/NDRG1/CEBPA/FBLN5/ADCY1/ZNF277/CCR7/KLF6/CPS1/S100A16/PARP1/CST3/CYP11A1/DHFR/NQO1/DNMT3A/DRD2/DUSP1/EDN1/ETS1/F3/PTK2B/CPNE2/ADNP/FOSB/ALOX5AP/CLIC4/GCH1/CPNE7/GPR39/GSN/SLC40A1/ANXA1/ANXA11/HMOX1/HSD17B1/FAS/IL1R1/IL6/AQP1/AQP9/JUN/JUNB/KCNC1/KCNMA1/KRT8/KRT14/RHOB/LCK/LDHA/LOXL2/LTA4H/MAOB/MEF2C/MET/KMT2A/ASS1/MT1B/MT1E/MT1G/MT1H/MT1M/MT1X/MT2A/NFATC4/ATP…	125
BP	GO:1901698	response to nitrogen compound	242/3172	1012/18679	4.55311e-09	7.49583e-08	4.8603e-08	ADA/HDAC5/HCN4/RASGRP1/RASA4/CDK2/CDKN1A/CDO1/KLF2/CEBPA/CEBPB/SORBS1/SH2B2/ADCY1/RAB31/ADCY7/CHRNA5/CHRNA7/CHRNB2/CCR7/COL1A2/COL3A1/COL4A1/COL5A2/ACVR1C/COL16A1/KLF6/PPARGC1B/CPS1/CRH/PARP1/SESN3/CSF2RA/ADRA1B/TICAM1/CTNNB1/CTSB/ADRB2/CYP11A1/DHFR/TRDMT1/DNMT3A/DNMT3B/DPYSL2/DRD2/DRD4/HBEGF/DUSP1/DUSP5/DUSP9/EDN1/EGFR/EIF4E/AIF1/ERBB2/ERBB3/FABP3/PTK2B/SDK1/FGF1/FGF2/FGF8/FGF9/FGFR1/FGFR3/RFTN1…	242
BP	GO:0021675	nerve development	33/3172	70/18679	4.69128e-09	7.70605e-08	4.99661e-08	SEMA3A/CHRNB2/CTSV/ERBB3/FGFR3/GABRB3/LRIG1/GLI3/HOXA3/HOXB2/HOXB3/HOXD3/ILK/ISL1/HES3/NGFR/NPTX1/NRTN/NTF4/PAX2/ATP8B1/SERPINE2/POU4F1/RET/SALL1/SEMA3F/SIX1/SLC1A3/TBX1/SLITRK6/NRP2/NRP1/LRIG2	33
BP	GO:0010243	response to organonitrogen compound	225/3172	928/18679	4.72682e-09	7.74714e-08	5.02325e-08	ADA/HDAC5/HCN4/RASGRP1/RASA4/CDK2/CDKN1A/CDO1/KLF2/CEBPA/CEBPB/SORBS1/SH2B2/ADCY1/RAB31/ADCY7/CHRNA5/CHRNA7/CHRNB2/COL1A2/COL3A1/COL4A1/COL5A2/ACVR1C/COL16A1/KLF6/PPARGC1B/CPS1/CRH/PARP1/SESN3/CSF2RA/ADRA1B/CTNNB1/CTSB/ADRB2/CYP11A1/DHFR/TRDMT1/DNMT3A/DNMT3B/DPYSL2/DRD2/DRD4/HBEGF/DUSP1/DUSP5/DUSP9/EDN1/EGFR/EIF4E/AIF1/ERBB2/ERBB3/FABP3/PTK2B/SDK1/FGF1/FGF2/FGF8/FGF9/FGFR1/FGFR3/FOSB/GAB1/PCSK9/G…	225
BP	GO:0007596	blood coagulation	148/3172	557/18679	5.20446e-09	8.51103e-08	5.51856e-08	SH2B3/RASGRP1/CDK2/RASGRP2/MYL9/MERTK/CAP1/SH2B2/MYL12A/EHD1/ADAMTS13/MGLL/CLU/COL1A2/COL3A1/STXBP5/GATA5/CSRP1/ADRA2A/CXADR/ADRB2/ADAMTS18/EDN1/ANO6/F2RL1/F2RL2/F3/F10/F12/FBLN1/MMRN1/KIFAP3/DOCK9/FN1/CBX5/SLC16A8/MAFF/KIF26A/GATA2/GATA3/GATA4/GATA6/GNA12/GNAS/GP1BB/GRB14/GUCY1A3/ANXA2/EHD2/HSPB1/IGF2/IL6/ILK/ITGA1/ITGA2/ITGA3/ITGA4/ITGAV/ITGB1/ITGB3/KCNMA1/KIF5A/KLKB1/KIF11/RHOB/L1CAM/LAMP2/LCK…	148
BP	GO:0070201	regulation of establishment of protein localization	194/3172	777/18679	5.24918e-09	8.56513e-08	5.55363e-08	ADAM8/RASGRP1/CDKN1A/CDKN2A/APC2/NMUR1/CREB3/SORBS1/ZNF268/SEC24A/TRIM6/CCR7/ACVR1C/STXBP5/CPT1A/CRH/PARP1/SYT9/CSF1R/ADRA2A/CTSK/TMEM30B/DRD2/DRD4/EDA/EGFR/ERBB2/F2RL1/FBLN1/EXPH5/MTCL1/FN1/BAMBI/WWTR1/CLIP3/PYDC1/LDLRAP1/LRRC32/GATA3/GREM1/GJA1/GJA5/ANKRD1/GLS2/TNFRSF21/GLI3/GLUL/GNAS/SFN/GPER1/DTWD2/GPR39/RGCC/PYCARD/CD274/GSK3B/ANXA1/HADH/ANXA4/HIF1A/HLA-DRB1/HLA-DRB3/HLA-DRB4/HLA-DRB5/HNMT/H…	194
BP	GO:0007599	hemostasis	149/3172	562/18679	5.41372e-09	8.79461e-08	5.70243e-08	SH2B3/RASGRP1/CDK2/RASGRP2/MYL9/MERTK/CAP1/SH2B2/MYL12A/EHD1/ADAMTS13/MGLL/CLU/COL1A2/COL3A1/STXBP5/GATA5/CSRP1/ADRA2A/CXADR/ADRB2/ADAMTS18/EDN1/ANO6/F2RL1/F2RL2/F3/F10/F12/FBLN1/MMRN1/KIFAP3/FLI1/DOCK9/FN1/CBX5/SLC16A8/MAFF/KIF26A/GATA2/GATA3/GATA4/GATA6/GNA12/GNAS/GP1BB/GRB14/GUCY1A3/ANXA2/EHD2/HSPB1/IGF2/IL6/ILK/ITGA1/ITGA2/ITGA3/ITGA4/ITGAV/ITGB1/ITGB3/KCNMA1/KIF5A/KLKB1/KIF11/RHOB/L1CAM/LAMP…	149
BP	GO:0050817	coagulation	149/3172	562/18679	5.41372e-09	8.79461e-08	5.70243e-08	SH2B3/RASGRP1/CDK2/RASGRP2/MYL9/MERTK/CAP1/SH2B2/MYL12A/EHD1/ADAMTS13/MGLL/CLU/COL1A2/COL3A1/STXBP5/GATA5/CSRP1/ADRA2A/CXADR/ADRB2/ADAMTS18/EDN1/ANO6/F2RL1/F2RL2/F3/F10/F12/FBLN1/HS3ST5/MMRN1/KIFAP3/DOCK9/FN1/CBX5/SLC16A8/MAFF/KIF26A/GATA2/GATA3/GATA4/GATA6/GNA12/GNAS/GP1BB/GRB14/GUCY1A3/ANXA2/EHD2/HSPB1/IGF2/IL6/ILK/ITGA1/ITGA2/ITGA3/ITGA4/ITGAV/ITGB1/ITGB3/KCNMA1/KIF5A/KLKB1/KIF11/RHOB/L1CAM/LA…	149
BP	GO:0001816	cytokine production	159/3172	610/18679	5.98712e-09	9.70467e-08	6.29251e-08	CDH3/ADAM8/RASGRP1/OPTN/KLF2/IRF9/SPON2/CEBPB/CEBPE/BATF/POLR3G/BTN3A2/CHGA/CHI3L1/CHRNA7/TWIST2/TRIM6/CLU/CCR7/CCM2L/CSF1R/CCBE1/TICAM1/CTNNB1/ADRA2A/CD55/DDIT3/DRD2/S1PR3/ELF1/F2RL1/FBLN1/RFTN1/FN1/IL27/TNFAIP8/PYDC1/LRRC32/GATA3/GATA4/GATA6/ANKRD2/TNFRSF21/DLL1/TRIB2/RGCC/PYCARD/LGALS13/CD274/ANXA1/ANXA4/HIF1A/HLA-A/HLA-B/HLA-DRB1/HLA-DRB3/HLA-DRB4/HLA-DRB5/HMOX1/HSPB1/APOA2/IRF8/IL6/IL6ST/IDO…	159
BP	GO:0001654	eye development	99/3172	335/18679	6.58403e-09	1.06488e-07	6.90466e-08	CDK2/IRX5/CDKN1C/LAMC3/MERTK/PPP1R13L/VAX1/TWIST2/CLCN2/FOXN4/COL4A1/COL5A1/COL5A2/COL8A1/CRYBA1/CRYGC/CRYGD/CST3/CTNNB1/RDH10/ADAMTS18/DRD4/ALDH1A3/FGF9/FGFR3/FOXF2/AGTPBP1/CLIC4/PVRL3/NPHP4/GATA3/GJA1/B9D1/GLI3/GPM6A/HIPK2/RAX/SOX8/HIF1A/HPCA/VSX2/RD3/INHBA/HES5/LRP6/SMAD3/MAF/MEIS1/NHS/ATP2B1/NTRK2/NTRK3/ATP2B4/OTX2/PAX2/PAX6/PDGFRA/PDGFRB/SERPINF1/ATP8A2/PITX2/PTN/RARA/RARB/RARG/BCL2/RET/SALL…	99
BP	GO:0051402	neuron apoptotic process	70/3172	211/18679	6.60045e-09	1.06519e-07	6.9067e-08	ADAM8/OPTN/SIGMAR1/CEBPB/EGLN3/CNTFR/DDIT3/NQO1/DLX1/EPHA7/ERBB3/PTK2B/UNC5B/FGF8/FGFR3/FAIM2/TRIM2/ADNP/PCSK9/GABRB3/GATA3/GDNF/TNFRSF21/TOX3/HIPK2/NR3C1/GRM4/KCNIP3/HIF1A/HMOX1/FAS/ILK/ISL1/ITGA1/JUN/DRAXIN/MCL1/MEF2C/NAIP/NCF2/ATM/NGFR/NTRK2/PAK3/PMAIP1/POU4F1/OXR1/PPT1/BCL2/SCT/CCL2/CCL3/SIAH1/SIX1/SNCA/BNIP3/BOK/STAR/TFAP2B/TGFB2/WFS1/XRCC2/CACNA1A/BTG2/NDNF/CPEB4/BHLHB9/NRP1/AATK/CDC42	70
BP	GO:0010595	positive regulation of endothelial cell migration	30/3172	61/18679	6.71886e-09	1.08193e-07	7.01523e-08	CCBE1/AMOT/EDN1/ETS1/PTK2B/FGF2/ADGRA2/GATA3/SRPX2/ANXA3/HSPB1/ITGB3/KDR/MET/PDGFB/BMPR2/TDGF1/TEK/TGFB1/THBS1/VEGFA/WNT5A/PPAP2B/FGF18/NRP2/NRP1/SEMA5A/ITGB1BP1/ROCK2/BCAR1	30
BP	GO:0006954	inflammatory response	160/3172	616/18679	6.97178e-09	1.1202e-07	7.26341e-08	ADA/HDAC5/ADAM8/TSPAN2/RASGRP1/CHST4/KLRG1/TNIP1/CDO1/CEBPA/CEBPB/CXCR6/CHI3L1/MGLL/IL22RA2/SERPINA3/CCR1/CCR7/ACKR2/CRH/CSF1/CSF1R/TICAM1/ADRA2A/ADRB2/CD55/OTUD7A/S1PR3/AHCY/EDNRB/ANO6/AIF1/EPHX2/ETS1/F2RL1/F3/F12/FN1/BRD4/IL27/MRGPRX1/GATA3/NUPR1/B4GALT1/GGT5/GJA1/STK39/METRNL/GPER1/PYCARD/CXCL1/ANXA1/CFH/HIF1A/HLA-DRB1/HLA-DRB3/HLA-DRB4/HLA-DRB5/AOX1/HMOX1/APOA2/IGFBP4/IL1R1/IL6/IL6ST/IDO1/IRA…	160
BP	GO:0007009	plasma membrane organization	83/3172	266/18679	7.20507e-09	1.15517e-07	7.4901e-08	CDH2/OPTN/RAMP1/NDRG1/SORBS1/RAB31/PKP3/PACSIN2/FCHO2/CLU/ANO4/WHAMM/COL5A1/DPP6/ANO6/EMP2/EPB41L3/FYB/RAB26/CLIP3/LDLRAP1/MYOF/ZDHHC22/GPER1/ANK1/ANK2/PACSIN1/ANXA2/KCNIP3/EHD2/TSPAN33/AR/ITGA3/ITGB1/JUP/KIF5B/KRT18/PLSCR5/MYH2/ATP2A2/P2RY1/SH3GLB1/GOLGA7/PKP2/PLSCR1/WNT4/TESC/PID1/PRKCZ/RDX/CLIP1/S100A10/ANO3/TMBIM1/WNK3/SPTBN1/STX3/VAMP7/TGFB1/TGFB2/TNF/VIL1/PLEKHF1/FAT4/BAIAP2L2/DYSF/STX7/MIC…	83
BP	GO:0033043	regulation of organelle organization	234/3172	978/18679	7.89831e-09	1.26356e-07	8.19292e-08	ARPC5/ACTR3/ARPC2/LRPPRC/ABI2/CDKN2A/APC2/NMUR1/DLC1/MAD2L2/GAS2L1/PLK2/NEK6/MLLT11/TMSB15A/DSTN/RCC1/STMN2/CIT/CDC42EP1/WDHD1/FZD10/SYNPO/CCDC151/ARAP1/ADD2/CCR7/WHAMM/ARHGEF19/CHMP4B/JMY/CSF1R/TOM1L2/CTNNB1/CTSK/CTSV/DPPA2/ADRB2/AMOT/DAPK3/SYNE4/ADAMTS16/DNMT3B/DUSP1/EDN1/CENPV/FLCN/CTTN/F2RL1/PTK2B/STOX1/FGF8/FGFR3/PPM1E/MPV17L/CLIC4/CLIP3/L3MBTL1/AUTS2/SENP6/GATA2/GATA3/FBXO5/GLS2/SFN/GPM6B/G…	234
BP	GO:0001933	negative regulation of protein phosphorylation	102/3172	350/18679	8.7714e-09	1.40019e-07	9.07883e-08	SPRY1/CDKN1A/CDKN1C/CDKN2A/CDKN2B/TNIP1/CEBPA/SEMA4D/GADD45G/DUSP14/HEXIM2/CD109/PPP1R1C/GADD45A/DUSP1/DUSP5/DUSP9/FLCN/F2RL1/FBLN1/PPM1E/WWTR1/PYDC1/GREM1/GFRA2/STK39/SFN/RNF149/RAPGEF1/TRIB2/PYCARD/HHEX/HSPB1/IGFBP3/IL6/ILK/INSM1/JUN/TBC1D10C/LRP6/LYN/ARRB1/SMAD3/SMAD6/SMAD7/GADD45B/ATF3/NTRK3/PAFAH1B1/PAX6/PARD6A/DACT1/PRKAG2/PDE4D/ERRFI1/TESC/PID1/PKIB/PRKAR1B/PRKAR2B/LMO3/PRKCZ/DNAJC3/PMEPA1…	102
BP	GO:0050679	positive regulation of epithelial cell proliferation	55/3172	152/18679	9.03719e-09	1.4395e-07	9.3337e-08	CDH3/CDH13/TWIST2/CTNNB1/DLX5/EGFR/ERBB2/EYA1/F3/STOX1/FGF1/FGF2/FGF9/FGFR3/B4GALT1/GLUL/HIF1A/IL6/ITGB3/JUN/KDR/LAMB1/NRARP/NOTCH1/PAX2/PDGFB/PGF/MYDGF/HTRA1/PTN/RREB1/SCN5A/CCL2/SRSF6/BNC1/BMP6/BMPR2/SOX9/SOX11/TBX1/TEK/TGFB1/THBS4/TNFAIP3/VEGFA/WNT5A/XBP1/VASH2/ZNF703/FZD7/NRP2/NRP1/SEMA5A/NOG/CDC42	55
BP	GO:0051017	actin filament bundle assembly	45/3172	114/18679	9.31065e-09	1.47985e-07	9.59535e-08	DLC1/SORBS1/SYNPO/ARAP1/ADD2/AMOT/DPYSL3/AIF1/PTK2B/PHACTR1/PPM1E/RGCC/RHOD/ITGB5/LCP1/TACSTD2/ARRB1/SMAD3/NEDD9/NOX4/EVL/LIMA1/WNT4/RDX/S100A10/SDC4/SLC9A1/SRC/TAC1/TNFAIP1/TPM1/VIL1/WNT11/ZYX/ALMS1/BAIAP2L2/ACTN4/MKKS/CUL3/ACTN1/ITGB1BP1/ROCK2/BAG4/MTSS1/CDC42	45
BP	GO:0043523	regulation of neuron apoptotic process	64/3172	188/18679	9.36225e-09	1.48484e-07	9.62774e-08	ADAM8/OPTN/SIGMAR1/CEBPB/EGLN3/CNTFR/DDIT3/NQO1/DLX1/EPHA7/ERBB3/PTK2B/UNC5B/FGF8/FGFR3/FAIM2/TRIM2/ADNP/PCSK9/GABRB3/GATA3/GDNF/TOX3/HIPK2/NR3C1/GRM4/KCNIP3/HIF1A/HMOX1/ILK/ISL1/ITGA1/JUN/DRAXIN/MCL1/MEF2C/NAIP/NCF2/ATM/NGFR/NTRK2/PAK3/PMAIP1/POU4F1/OXR1/PPT1/BCL2/SCT/CCL2/CCL3/SIX1/SNCA/STAR/TFAP2B/TGFB2/WFS1/XRCC2/CACNA1A/BTG2/NDNF/CPEB4/BHLHB9/NRP1/CDC42	64
BP	GO:0060348	bone development	61/3172	176/18679	9.59345e-09	1.51612e-07	9.83053e-08	LRRC17/CDX1/SEMA4D/SPNS2/COL2A1/COL9A1/COL13A1/COMP/AMER1/FREM1/DLX5/ANO6/FGF8/FGFR3/FLI1/ALPL/GREM1/GLI3/GNAS/ANXA2/HOXB4/HSD17B1/FAM101B/KIT/SP5/MEF2C/MEIS1/MMP14/MMP16/MSX1/MSX2/NAB1/PAFAH1B1/SBDS/PIP4K2A/PITX2/PPIB/IMPAD1/CSGALNACT1/PDGFC/FAM20C/PTHLH/RARA/RARB/RARG/SFRP2/BMP6/BMPR2/SOX9/SRC/TEK/TGFB1/TGFBR2/THBS1/WHSC1/FAT4/GPR68/DCHS1/FGF18/PAPSS2/DHRS3	61
BP	GO:0021537	telencephalon development	72/3172	221/18679	9.60065e-09	1.51612e-07	9.83053e-08	CDK6/SEMA3A/TACC2/COL3A1/CTNNB1/CYP11A1/DLX1/DLX2/DPYSL2/DRD2/EGFR/EMX2/EPHB3/ALDH1A3/FGF8/FGFR1/AGTPBP1/SRGAP2/ASPM/CNTNAP2/SLITRK5/LHX6/GLI3/WDR62/GSK3B/ANXA3/HIF1A/HPRT1/AQP1/INHBA/HES5/FEZF1/LAMB1/LRP6/NFIB/NPY/NRGN/NTRK2/ATP2B4/OXTR/PAFAH1B1/PAX6/PEX13/POU3F3/FEZF2/PTPRS/RARB/SALL1/SCN5A/SCT/DMRTA2/LHX5/SLC1A2/SLC8A1/TACC1/CNTN2/TFAP2C/NR2F1/WNT5A/LRP8/BTG2/FAT4/MKKS/USP9X/EOMES/SEMA7A/DIXDC…	72
BP	GO:0061572	actin filament bundle organization	46/3172	118/18679	1.0183e-08	1.60463e-07	1.04044e-07	DLC1/SORBS1/SYNPO/ARAP1/ADD2/AMOT/DPYSL3/AIF1/PTK2B/PHACTR1/PPM1E/RGCC/RHOD/FAM101B/ITGB5/LCP1/TACSTD2/ARRB1/SMAD3/NEDD9/NOX4/EVL/LIMA1/WNT4/RDX/S100A10/SDC4/SLC9A1/SRC/TAC1/TNFAIP1/TPM1/VIL1/WNT11/ZYX/ALMS1/BAIAP2L2/ACTN4/MKKS/CUL3/ACTN1/ITGB1BP1/ROCK2/BAG4/MTSS1/CDC42	46
BP	GO:0071241	cellular response to inorganic substance	53/3172	145/18679	1.12041e-08	1.76177e-07	1.14233e-07	RASA4/CDK2/RASGRP2/FSTL3/CEBPA/ADCY1/CYP11A1/EDN1/CPNE2/FOSB/ALOX5AP/CLIC4/CPNE7/GPR39/GSN/SLC40A1/HMOX1/HSD17B1/FAS/AQP1/JUN/JUNB/MEF2C/MT1B/MT1E/MT1G/MT1H/MT1M/MT1X/MT2A/NFATC4/NPTX1/NTS/OGG1/SERPINF1/PPARG/MAPK8/B2M/RYR3/SCN5A/CHP2/BMP6/SNCA/BNIP3/STAR/THBS1/WNT5A/SPAG16/HVCN1/IQGAP1/CACNA1H/CD86/CDH1	53
BP	GO:0071822	protein complex subunit organization	378/3172	1720/18679	1.16371e-08	1.82595e-07	1.18395e-07	CDH2/CHAF1A/ARPC5/ACTR3/ARPC2/RASGRP1/FRY/OPTN/ABI2/AASS/HRSP12/APC2/TRIM22/DLC1/OLFM1/MAD2L2/CLGN/NEBL/TACC2/SORBS1/GAS2L1/NRG3/PLK2/NEK6/SEC24A/WASF3/EHD1/TMSB15A/DSTN/RCC1/NUDT21/STMN2/TPPP/KPTN/CDC42EP1/CHEK2/OIP5/SYNPO/CHRNB2/C1QTNF6/KCTD12/FCHO2/CCDC151/COX20/ARAP1/TRIM6/ADD2/CLU/CCR7/WHAMM/COL1A2/COL2A1/COL3A1/CHMP4B/COL5A1/COL5A2/COL12A1/COL16A1/PPARGC1B/JMY/CPT1A/HGSNAT/NACC2/NEK7/ADAMTS…	378
BP	GO:0003012	muscle system process	102/3172	352/18679	1.21552e-08	1.9032e-07	1.23403e-07	ADA/HCN4/NMUR1/MYL12B/MYL9/SORBS1/PDLIM5/MYL12A/PPP1R13L/NMU/CHRNB2/CNN1/PARP1/ADRA1B/ADRA2A/ADRB2/DAPK3/DRD2/EDN1/EDNRB/AIF1/CTTN/NPNT/GATA4/GATA6/ANKRD2/MYOF/GDNF/GJA1/GJA5/GPER1/ANK2/GSK3B/GSN/GSTM2/GTF2I/TMOD3/GUCY1A3/MYLPF/LMCD1/HMOX1/IL6ST/ITGA1/ITGB5/KCNJ2/KCNJ12/KCNMA1/KCNQ1/LCK/SMAD7/MYBPC2/MYH2/MYL2/ATP1A2/ATP2A2/NPY1R/NPY2R/ATP2B4/OXTR/P2RY1/PLCE1/PDE4B/PDE4D/PDE9A/ATP8A2/PGAM2/ERRFI1/…	102
BP	GO:0071407	cellular response to organic cyclic compound	106/3172	370/18679	1.23508e-08	1.92972e-07	1.25123e-07	HCN4/KLF2/PGRMC2/CEBPA/ADCY1/FBXO32/KLF6/CPS1/CRH/CTNNB1/CYP11A1/CYP24A1/DNMT3B/NR0B1/EDN1/EGFR/AIF1/ZCCHC11/HEY1/ALPL/GABRB3/TIPARP/NR6A1/ANKRD1/GNAS/GPER1/RAPGEF1/NR3C1/GSTM2/ANXA1/APLP1/IL6/AQP1/INHBA/AQP9/AR/ISL1/JUP/KCNQ1/SP5/LRP6/SMAD2/SMAD3/MEF2C/ASS1/ATP1A2/NFKB1/NKX3-1/ATP2B1/NTS/ATP2B4/P2RY1/P2RY6/NOX4/PAK3/PDE2A/PDE4B/PDE4D/PDGFB/SERPINF1/ABCB4/PLAU/ERRFI1/GNG2/SSH1/PPARG/MYDGF/PDXP/MA…	106
BP	GO:0009968	negative regulation of signal transduction	243/3172	1028/18679	1.25531e-08	1.95716e-07	1.26902e-07	ADA/CDH2/OPTN/RASA4/SPRY1/FSTL3/APC2/TNIP1/DLC1/YAP1/MAD2L2/CREB3/IVNS1ABP/ZNF268/LECT1/DUSP14/WIF1/PRKCDBP/DDIT4L/CTHRC1/CLU/COL2A1/CD109/AMER1/PRICKLE1/GSC/KCTD11/APCDD1/CTNNB1/ADRA2A/CTNND1/ADRB2/OTUD7A/DDIT3/AES/BMPER/DLX1/DLX2/DRD2/DUSP1/DUSP5/DUSP9/NR0B1/EGFR/ELF1/FLCN/CTTN/HTRA4/ERBB3/EYA1/F2RL1/FBLN1/UNC5B/BEND6/FGF9/FGFR3/FAIM2/PEG10/WWC1/HEY1/PHLDA3/FRZB/IFI6/MPV17L/BAMBI/CHRDL2/WWTR1/A…	243
BP	GO:0010594	regulation of endothelial cell migration	42/3172	104/18679	1.30576e-08	2.03151e-07	1.31723e-07	HDAC5/CCBE1/AMOT/BMPER/EDN1/EFNA1/EMP2/ETS1/PTK2B/FGF1/FGF2/VASH1/ADGRA2/GATA3/SRPX2/RGCC/ANXA3/HSPB1/ITGB3/KDR/MET/NOTCH1/PDGFB/SERPINF1/BMPR2/SP100/TDGF1/TEK/NR2F2/TGFB1/THBS1/VEGFA/WNT5A/PPAP2B/FGF18/NRP2/NRP1/SEMA5A/ITGB1BP1/KLF4/ROCK2/BCAR1	42
BP	GO:0007517	muscle organ development	101/3172	348/18679	1.30932e-08	2.03275e-07	1.31804e-07	HDAC5/VAX1/ZNF689/EID2B/CNTFR/COL3A1/COL6A3/CCM2L/CSF1R/PRICKLE1/GSC/CTF1/CTNNB1/CTSB/ADRB2/DCN/DSP/HBEGF/EFNB2/ETV1/FGF2/FGF8/FGF9/FGFR1/FKBP1A/ITGA11/HEY1/MAFF/FZD2/GATA4/GATA6/ANKRD2/NUPR1/HEYL/GREM1/GJA1/ANKRD1/BCL9L/DLL1/MYLPF/SOX8/MURC/IL6/ISL1/ITGA7/KCNK2/LAMA2/LMNA/SMAD3/SMAD7/MEF2C/MET/ASS1/MSX1/ZFHX3/MYL2/ATF3/NGFR/NOTCH1/PAX3/PAX7/PITX1/PITX2/PKP2/POU4F1/EGLN1/JPH2/HEG1/HIVEP3/BCL2/BCL…	101
BP	GO:0071453	cellular response to oxygen levels	51/3172	138/18679	1.37643e-08	2.13245e-07	1.38268e-07	ADAM8/CITED2/NDRG1/EGLN3/ADRB2/DNMT3A/DNMT3B/EDN1/EPAS1/STOX1/GATA6/ANKRD1/RGCC/HIPK2/HIF1A/HMOX1/FAS/AQP1/KCND2/KCNK2/LMNA/MDM2/NKX3-1/NOTCH1/P4HB/PDK3/PLAU/PMAIP1/EGLN1/PPARG/PRKCE/PTGIS/PTN/BCL2/BDKRB2/S100B/CPEB1/SLC2A4/SLC8A1/SLC9A1/BMP7/BNIP3/TCEB2/TMBIM6/TERT/UBE2D1/UBE2D3/VEGFA/CPEB4/MGARP/UCN2	51
BP	GO:0044710	single-organism metabolic process	1033/3172	5315/18679	1.39372e-08	2.1547e-07	1.39711e-07	ADA/CDH2/CDH3/HDAC5/CHAF1A/SH2D3C/SH2D3A/UST/ADAM8/RASGRP1/LRPPRC/OPTN/RASA4/AASS/CDK2/ADAM10/CDK7/GPHN/SPRY1/RAMP1/CDKN2A/TNIP1/CDO1/CDS1/SPON1/IFI30/MAD2L2/CAP1/CEBPA/FBLN5/BATF/HTATIP2/NPC2/SORBS1/PAICS/ST6GALNAC2/LEFTY1/CES1/CSPG5/ADCY1/POLD3/NUP50/NEK6/SEC24A/ME3/MAN1A2/GADD45G/EHMT2/SMPDL3A/APOBEC2/PDIA5/SLC27A5/SLC27A2/GLIPR1/RAB31/SLC35D2/DUSP14/WDR5/ADAMTS13/CIT/KAT7/PLA2G16/CHI3L1/CHEK2…	1033
BP	GO:0034333	adherens junction assembly	34/3172	76/18679	1.4667e-08	2.26277e-07	1.46718e-07	DLC1/SORBS1/WHAMM/COL16A1/CTNNB1/DAPK3/CTTN/PTK2B/GREM1/GPM6B/RHOD/JUP/KDR/LIMS1/SMAD3/SMAD7/MMP14/WNT4/RCC2/EPB41L5/BCL2/S100A10/SDC4/SLC9A1/SRC/TBCD/TEK/THBS1/THY1/VEGFA/ZNF703/ACTN1/ITGB1BP1/ROCK2	34
BP	GO:0007044	cell-substrate junction assembly	36/3172	83/18679	1.52321e-08	2.34505e-07	1.52053e-07	DLC1/SORBS1/WHAMM/COL16A1/DAPK3/CTTN/PTK2B/FN1/GREM1/GPM6B/RHOD/ITGB3/ITGB4/KDR/KRT14/LAMB3/LAMC2/LIMS1/SMAD3/MMP14/WNT4/RCC2/EPB41L5/BCL2/S100A10/SDC4/SLC9A1/SRC/TEK/THBS1/THY1/TLN1/VEGFA/ACTN1/ITGB1BP1/ROCK2	36
BP	GO:1901360	organic cyclic compound metabolic process	1136/3172	5902/18679	1.5265e-08	2.34521e-07	1.52063e-07	ADA/CDH3/ZGLP1/ZNF730/ZNF316/FOXO6/HDAC5/CHAF1A/KRBOX1/ADAM8/CDH13/LRPPRC/SUGP2/MBNL2/CEBPZ/CDK2/TSHZ1/CDK7/GPHN/HRSP12/CDKN1A/IRX5/RAMP1/FSTL3/CDKN1C/CDKN2A/CDKN2B/TNIP1/TRIM22/KLF2/CITED2/IRF9/SCML2/CPQ/IFITM3/YAP1/CD2BP2/CDX1/CDX2/MAD2L2/CDX4/CAP1/CREB3/CEBPA/SEMA4D/CEBPB/DEAF1/CEBPE/BATF/HTATIP2/NPC2/PAICS/POLR3G/IVNS1ABP/LEFTY1/CELF2/ADCY1/POLD3/NUP50/ZNF268/CGA/PPP1R13L/PAPOLA/EHMT2/SUB1/AP…	1136
BP	GO:0050920	regulation of chemotaxis	55/3172	154/18679	1.53489e-08	2.34829e-07	1.52263e-07	CDH13/ADAM10/SEMA3A/CREB3/CCR1/CCR7/CSF1/EDN1/EFNB2/ANO6/AIF1/F2RL1/F3/PTK2B/FGF1/FGF2/ADGRA2/GREM1/CXCL1/HSPB1/IL6/KDR/LYN/SMAD3/MET/MPP1/NOTCH1/NTRK3/PDGFB/PDGFRA/PDGFRB/PF4/FEZF2/CAMK1D/S100A14/S100A7/CCL2/CCL3/CXCL6/SEMA3F/BMPR2/STX3/TGFB1/THBS1/THBS4/C5/VEGFA/WNT3/WNT5A/PLA2G7/JAM3/FGF18/NRP1/SEMA5A/CXCL14	55
BP	GO:1901654	response to ketone	55/3172	154/18679	1.53489e-08	2.34829e-07	1.52263e-07	CDKN1A/KLF2/ADCY1/FBXO32/CCR7/KLF6/CLDN4/CPS1/CRH/ADRB2/CYP11A1/DNMT3B/DUSP1/EDN1/FOSB/GNAS/HPCA/IL6/AQP1/MAOB/MAP2/ASS1/NASP/NCF2/NKX3-1/ATP2B1/NTRK3/NTS/OXTR/P2RY6/SERPINF1/ABCB4/ERRFI1/GNG2/PPARG/PRKAA2/PRKCE/PTGS1/CCL2/SLIT3/SRC/STAR/TGFB1/TGFB2/THBS1/C3/TRH/CAD/TRIM63/SOCS1/CCNE1/SOCS3/KLF4/ROCK2/ADAMTS1	55
BP	GO:0070997	neuron death	83/3172	270/18679	1.54275e-08	2.35541e-07	1.52725e-07	ADAM8/OPTN/SIGMAR1/CEBPB/DPYSL4/EGLN3/CLU/CNTFR/CHMP4B/CTNNB1/DDIT3/NQO1/DLX1/EPHA7/ERBB3/PTK2B/UNC5B/FGF8/FGFR3/FAIM2/TRIM2/ADNP/PCSK9/GABRB3/GATA3/GDNF/TNFRSF21/TOX3/HIPK2/NR3C1/GRM4/KCNIP3/HIF1A/HMOX1/FAS/IL6/ILK/ISL1/ITGA1/JUN/DRAXIN/MCL1/MEF2C/NAIP/NCF2/ATM/NGFR/NTRK2/PAK3/SERPINF1/PLAU/PMAIP1/POU4F1/OXR1/PPT1/KLK6/BCL2/SCT/CCL2/CCL3/SIAH1/SIX1/SLC9A1/SNCA/BNIP3/SORL1/BOK/STAR/TFAP2B/TGFB2/W…	83
BP	GO:0007416	synapse assembly	48/3172	127/18679	1.5866e-08	2.41734e-07	1.56741e-07	CDH2/GPHN/PDLIM5/CHRNB2/DRD2/EPHB3/NLGN4Y/ADGRL1/SLITRK3/NLGN1/PLXND1/CUX2/ADNP/SLITRK5/DNM3/SRPX2/GPM6A/AMIGO2/LRP4/MEF2C/MYO6/NRCAM/NTRK2/NTRK3/OXTR/NLGN3/POU4F1/LRRN3/ADGRB1/NLGN4X/NLGN2/ADGRB2/CLSTN2/SIX1/TPBG/WNT5A/CACNA1A/BHLHB9/SLITRK6/CBLN1/BSN/DNER/NRXN3/NRXN1/NRXN2/LRRC4B/SPOCK2/CDH1	48
BP	GO:0016192	vesicle-mediated transport	297/3172	1306/18679	1.77215e-08	2.69448e-07	1.7471e-07	ARPC5/ACTR3/ARPC2/CDH13/RASGRP1/OPTN/RAMP1/RTN3/SPON2/MERTK/CAP1/CEBPE/SEC24A/RALBP1/EHD1/AP3M2/KDELR2/KDELR3/RAB35/RAB31/CHGA/PACSIN2/SNX18/MARCH3/FCHO2/NOSTRIN/RAB3C/RAB39B/AP1S1/CLCN5/CLU/CLTB/CCR1/WHAMM/ACKR2/RINL/COL1A2/COL3A1/COL4A1/COL4A2/CHMP4B/STXBP5/RIMS4/VTI1A/SYT9/SYT6/EXOC8/CTNNB1/ADRA2A/ADRB2/ADRBK2/SBSPON/DPYSL2/DRD2/ANO6/AIF1/TVP23C/ARHGAP27/EMP2/CTTN/F2RL1/NLGN4Y/RHOBTB3/AAK1/LMT…	297
BP	GO:0090257	regulation of muscle system process	66/3172	199/18679	1.78782e-08	2.7127e-07	1.75891e-07	ADA/HCN4/MYL9/NMU/FBXO32/CNN1/PARP1/ADRA1B/ADRA2A/ADRB2/DAPK3/DSC2/DSP/EDN1/AIF1/CTTN/FGF12/NPNT/GATA4/GJA1/GJA5/GPER1/ANK2/GSK3B/GSTM2/GTF2I/GUCY1A3/LMCD1/IL6ST/JUP/KCNJ2/KCNMA1/KCNQ1/LCK/SMAD7/MYL2/ATP1A2/ATP2A2/NPY2R/ATP2B4/OXTR/PLCE1/PDE4B/PDE4D/PDE9A/PKP2/ERRFI1/PTGS1/RGS2/PROK2/SCN2B/SCN4B/SCN5A/SLC8A1/SLC9A1/SLN/SSTR2/TNNC2/TNNI3/TNNT1/TNNT2/TPM1/CACNA1C/TRIM63/KLF4/GTF2IRD1	66
BP	GO:1902533	positive regulation of intracellular signal transduction	229/3172	962/18679	1.81694e-08	2.75121e-07	1.78388e-07	ADA/CDH2/ADAM8/CDH13/RASGRP1/RASA4/CDKN2A/TRIM22/SEMA4D/PLK2/NEK6/ZNF268/GADD45G/PIM2/CHI3L1/FZD10/PRKCDBP/CHRNA7/CLU/CCR1/CCR7/CANT1/COL3A1/MAP3K8/NACC2/CSF1/CSF1R/CSF2RA/CSPG4/ADRA1B/TICAM1/CTF1/CTNNB1/ADRA2A/GLIPR2/ADRB2/GADD45A/DDIT3/BMPER/DFNA5/DRD2/DRD4/HBEGF/DUSP5/DUSP9/EDA/EDN1/EFNA1/EGFR/FLCN/NRK/EPHA4/ERBB2/ERBB3/ERN1/F2RL1/F3/F10/PTK2B/UNC5B/STOX1/FGF1/FGF2/FGF8/FGF9/FGFR1/FGFR3/FKBP1A…	229
BP	GO:0031032	actomyosin structure organization	52/3172	143/18679	1.87632e-08	2.83529e-07	1.8384e-07	DLC1/NEBL/SORBS1/SYNPO/ARAP1/CNN1/NEURL2/AMOT/EDN1/PTK2B/PHACTR1/PPM1E/LIMCH1/ANKRD1/RGCC/TMOD3/ITGB1/ITGB5/KRT8/KRT19/TACSTD2/ARRB1/SMAD3/MYH9/MYL2/NOX4/EVL/PDGFRA/PDGFRB/WNT4/TRPM7/EPB41L5/MYOZ1/S100A10/SDC4/SLC9A1/SRC/TAC1/TNFAIP1/TNNT2/TPM1/WNT11/ZYX/ALMS1/MKKS/CUL3/CDC42BPA/CFLAR/ITGB1BP1/ROCK2/BAG4/WDR1	52
BP	GO:0043086	negative regulation of catalytic activity	200/3172	819/18679	1.95552e-08	2.94892e-07	1.91208e-07	RASA4/SPRY1/CDKN1A/CDKN1C/CDKN2A/CDKN2B/WFDC2/MYCNOS/CD2BP2/MAD2L2/CEBPA/SEMA4D/SPINT2/PPP1R17/GADD45G/DUSP14/FZD10/SERPINA3/HEXIM2/WFIKKN2/COL6A3/CD109/OVOS2/CST3/CST5/CST6/ADRA2A/PPP1R1C/AMOT/GADD45A/NQO1/DLG3/DRD2/DRD4/DUSP1/DUSP5/DUSP9/EDNRB/SERPINB1/PHACTR1/FKBP1A/PPM1E/LMTK2/IFI6/TNFAIP8/WWTR1/PYDC1/FBXO5/CPAMD8/GPC3/PCDH11X/SFN/HMSD/TRIB2/PYCARD/GRM2/GRM3/GSK3B/ANXA1/ANXA2/ANXA3/ANXA4/HHEX…	200
BP	GO:0051649	establishment of localization in cell	529/3172	2531/18679	1.96783e-08	2.9614e-07	1.92017e-07	CDH3/ACTR3/ADAM8/RASGRP1/LRPPRC/OPTN/SPRY1/CDKN1A/RAMP1/CDKN2A/APC2/NMUR1/CDX2/MERTK/CAP1/CREB3/HTATIP2/NPC2/CSPG5/NUP50/ZNF268/SEC24A/NMU/EHD1/AP3M2/RAB32/KDELR2/RAB35/RAB31/BTN3A2/CHGA/CHI3L1/SEC63/SNX18/CHRNB2/RAB42/RAB3C/NUS1/RAB39B/AP1S1/TRIM6/CLU/CLTB/CCR1/CCR7/WHAMM/CHMP4B/ACVR1C/STXBP5/CPT1A/CPT1B/HGSNAT/CRH/RIMS4/PARP1/VTI1A/SYT9/CSF1R/PRICKLE1/TOM1L2/SYT6/EXOC8/CTNNB1/ADRA2A/CTSK/ADRB2/…	529
BP	GO:0048738	cardiac muscle tissue development	60/3172	175/18679	1.99603e-08	2.99771e-07	1.94372e-07	NEBL/PDLIM5/PPP1R13L/CCM2L/PRICKLE1/CXADR/DSP/EFNB2/FGF2/FGF8/FGF9/FGFR1/FHL2/FKBP1A/HEY1/GATA4/GATA6/GREM1/GJA1/GJA5/ANKRD1/ISL1/ITGB1/KCNK2/LMNA/SMAD7/MEF2C/MYL2/NOTCH1/NOX4/PDGFRA/PDGFRB/PITX2/PKP2/POU4F1/EGLN1/MESP1/JPH2/HEG1/RARA/RARB/POPDC2/SLC8A1/SLC9A1/TBX3/TDGF1/TGFB2/TGFBR2/TNNI3/TNNT2/TPM1/VEGFA/WNT5A/SORBS2/IFT20/NEXN/NOG/HAND1/ATG5/CDC42	60
BP	GO:0048675	axon extension	38/3172	91/18679	2.16025e-08	3.23773e-07	2.09935e-07	CDH4/SEMA3A/OLFM1/DPYSL2/CTTN/FN1/ADNP/GSK3B/IFRD1/ILK/ITGB1/DRAXIN/L1CAM/MAPT/NRCAM/NTRK3/PAFAH1B1/TRPV2/BCL11A/NLGN3/ISLR2/RNF6/SEMA3F/RAPH1/SLIT3/BMPR2/VEGFA/WNT3/WNT5A/USP9X/SEMA7A/NRP2/NRP1/SEMA5A/DCLK1/LHX2/NTN1/AATK	38
BP	GO:0002040	sprouting angiogenesis	28/3172	57/18679	2.20405e-08	3.29667e-07	2.13756e-07	HDAC5/CDH13/E2F7/CCBE1/BMPER/EFNB2/PTK2B/FGF2/ADGRA2/GREM1/SRPX2/ITGB1/KDR/LOXL2/NRARP/NOTCH1/PGF/PARVA/TDGF1/TEK/THBS1/VEGFA/E2F8/NRP1/SEMA5A/ITGB1BP1/KLF4/CDC42	28
BP	GO:0016055	Wnt signaling pathway	113/3172	406/18679	2.37221e-08	3.541e-07	2.29598e-07	CDH2/CDH3/FRAT1/APC2/YAP1/MAD2L2/WIF1/FZD10/CTHRC1/AMER1/PRICKLE1/GSC/APCDD1/CTNNB1/CTNND1/DAPK3/DDIT3/AES/DLX5/DRD2/EDA/CELSR2/FGF8/FGF9/FGFR3/FRAT2/FRZB/FZD2/BAMBI/ASPM/WWTR1/NPHP4/GATA3/GATA4/GREM1/GLI1/GLI3/BCL9L/RAPGEF1/GSK3B/TAX1BP3/HHEX/RSPO4/ILK/ISL1/ITGA3/JUP/DRAXIN/LRP4/LRP6/SMAD3/MDFI/CCDC88C/NRARP/NFKB1/NOTCH1/DACT1/RNF138/GPRC5B/PITX2/PLCG2/WNT4/POU5F1/PRKAA2/SCYL2/MESP1/PSMB8/CTNNBI…	113
BP	GO:0042326	negative regulation of phosphorylation	109/3172	388/18679	2.4468e-08	3.64494e-07	2.36338e-07	SPRY1/CDKN1A/CDKN1C/CDKN2A/CDKN2B/TNIP1/MYCNOS/CEBPA/SEMA4D/GADD45G/DUSP14/HEXIM2/CD109/PPP1R1C/GADD45A/DUSP1/DUSP5/DUSP9/FLCN/F2RL1/FBLN1/PPM1E/ANKLE2/WWTR1/PYDC1/GREM1/GFRA2/STK39/SFN/RNF149/RAPGEF1/TRIB2/PYCARD/HHEX/HSPB1/IGFBP3/IL6/ILK/INHBA/INSM1/JUN/TBC1D10C/RHOH/LRP6/LYN/ARRB1/SMAD3/SMAD6/SMAD7/GADD45B/ATF3/NTRK3/PAFAH1B1/PAX6/PARD6A/DACT1/PRKAG2/PDE4D/ERRFI1/TESC/PID1/PKIB/PRKAR1B/PRKAR2B…	109
BP	GO:0007268	synaptic transmission	178/3172	714/18679	2.56293e-08	3.80883e-07	2.46965e-07	HCN4/CSPG5/ADCY1/PLK2/NMU/ADCY7/CHRNA5/CHRNA7/CHRNB2/RAB3C/SEZ6/COMT/CRH/RIMS4/SYT9/SYT6/CTNNB1/ADRB2/KCNG3/NQO1/DLG3/DRD2/DRD4/EDN1/PTK2B/FGF12/NLGN4Y/ADGRL1/NLGN1/NCDN/SYT11/ARHGEF9/ARC/CUX2/ADNP/SYT14/GABRB3/GABRP/GAD1/SLITRK5/GDNF/KCNV1/GLS2/AMPH/GLS/GLUL/GNG3/GNG4/GPM6B/GPER1/GRIA4/GRIK1/GRIK3/GRM2/GRM3/GRM4/GRM8/APBA1/APBA2/HTR1E/CPLX4/KCNC1/KCND2/KCNJ2/KCNJ8/KCNJ12/KCNK1/KCNK2/KCNMA1/KCNN1…	178
BP	GO:0007435	salivary gland morphogenesis	21/3172	36/18679	2.56717e-08	3.80883e-07	2.46965e-07	SEMA3A/SEMA3C/EDA/EGFR/FGF8/FGFR1/PLXND1/IL6/MET/NFIB/NKX3-1/PAX6/NTN4/BMP7/SNAI2/TGFB1/TGFB2/TGM2/TNF/NRP1/CDC42	21
BP	GO:0040013	negative regulation of locomotion	73/3172	230/18679	2.60279e-08	3.8539e-07	2.49887e-07	ADA/HDAC5/CITED2/SEMA3A/DLC1/IFITM3/OLFM1/IFITM2/SPINT2/COL3A1/ACVR1C/DACH1/DPYSL3/DRD2/AIF1/FLCN/FBLN1/FGF2/VASH1/SRGAP2/CLIC4/GATA3/GREM1/SCAI/RGCC/GSN/HMOX1/HOXA7/IGFBP3/ILK/ITGAV/MIA3/KRT16/ARHGAP4/ARHGDIB/TACSTD2/SMAD7/NOTCH1/EVL/SERPINF1/PKP2/WNT4/ABHD6/RAP2C/PTX3/BCL2/BCR/CCL2/SEMA3F/SFRP2/ARAP3/SP100/BST2/NR2F2/TGFB1/THBS1/THY1/TPM1/C5/WNT3/WNT5A/WNT11/IFITM1/CHRD/NRP1/C16orf45/SEMA5A/NOG…	73
BP	GO:0006725	cellular aromatic compound metabolic process	1096/3172	5688/18679	2.68398e-08	3.96615e-07	2.57165e-07	ADA/CDH3/ZGLP1/ZNF730/ZNF316/FOXO6/HDAC5/CHAF1A/KRBOX1/ADAM8/CDH13/LRPPRC/SUGP2/MBNL2/CEBPZ/CDK2/TSHZ1/CDK7/HRSP12/CDKN1A/IRX5/RAMP1/FSTL3/CDKN1C/CDKN2A/CDKN2B/TNIP1/TRIM22/KLF2/CITED2/IRF9/SCML2/CPQ/IFITM3/YAP1/CD2BP2/CDX1/CDX2/MAD2L2/CDX4/CAP1/CREB3/CEBPA/SEMA4D/CEBPB/DEAF1/CEBPE/BATF/HTATIP2/PAICS/POLR3G/IVNS1ABP/LEFTY1/CELF2/ADCY1/POLD3/NUP50/ZNF268/CGA/PPP1R13L/PAPOLA/EHMT2/SUB1/APOBEC2/SF3A…	1096
BP	GO:0060411	cardiac septum morphogenesis	25/3172	48/18679	2.77809e-08	4.09699e-07	2.65649e-07	CITED2/FGF8/HEY1/FZD2/GATA4/GATA6/HEYL/GJA5/ISL1/SMAD7/NOTCH1/NOTCH2/PITX2/EGLN1/PARVA/RARA/RARB/SOX11/TBX1/TBX3/WHSC1/WNT5A/WNT11/DHRS3/HAND1	25
BP	GO:0036294	cellular response to decreased oxygen levels	48/3172	129/18679	2.8295e-08	4.16446e-07	2.70024e-07	ADAM8/CITED2/NDRG1/EGLN3/ADRB2/DNMT3A/EDN1/EPAS1/STOX1/GATA6/ANKRD1/RGCC/HIPK2/HIF1A/HMOX1/AQP1/KCND2/KCNK2/LMNA/MDM2/NKX3-1/NOTCH1/P4HB/PDK3/PLAU/PMAIP1/EGLN1/PRKCE/PTGIS/PTN/BCL2/BDKRB2/S100B/CPEB1/SLC2A4/SLC8A1/SLC9A1/BMP7/BNIP3/TCEB2/TMBIM6/TERT/UBE2D1/UBE2D3/VEGFA/CPEB4/MGARP/UCN2	48
BP	GO:0007169	transmembrane receptor protein tyrosine kinase signaling pathway	219/3172	918/18679	3.13602e-08	4.60638e-07	2.98678e-07	CDH3/ARPC5/ACTR3/ARPC2/CDH13/RASGRP1/RASA4/ADAM10/SPRY1/CDKN1A/NET1/MYL12B/MYL9/SORBS1/SH2B2/MYL12A/ADCY1/NRG3/LECT1/CHN1/ADCY7/TRIM71/FGFBP3/CSF1/CSF1R/CSF2RA/CSPG4/CCBE1/CTNNB1/ADRA2A/CTNND1/ADRB2/DOK1/HBEGF/DUSP5/DUSP9/EFNA1/EFNB2/EGFR/EIF4E/EPHA4/EPHA7/EPHB3/EPHB6/ERBB2/ERBB3/F3/PTK2B/FAM83B/FGF1/FGF2/FGF8/FGF9/FGF12/FGFR1/FGFR3/ARHGEF9/MCF2L/ANKS1A/GAB1/NGEF/ADGRA2/TIPARP/TIAM2/GATA3/MYOF/GR…	219
BP	GO:0048704	embryonic skeletal system morphogenesis	39/3172	96/18679	3.51591e-08	5.14386e-07	3.33528e-07	IRX5/TWIST2/COL2A1/GSC/CTNNB1/RDH10/DLX2/EYA1/ALX3/GLI3/GNAS/HOXA2/HOXA3/HOXA5/HOXA7/HOXB2/HOXB3/HOXB4/HOXB5/HOXB6/HOXB8/HOXC9/HOXD3/SMAD2/SMAD3/MDFI/MMP14/MMP16/CHST11/PRRX2/PDGFRA/SIX1/BMP7/SOX11/TBX1/ZEB1/TGFBR2/GRHL2/NOG	39
BP	GO:0090100	positive regulation of transmembrane receptor protein serine/threonine kinase signaling pathway	39/3172	96/18679	3.51591e-08	5.14386e-07	3.33528e-07	CDKN1C/CDKN2B/CITED2/LEFTY1/PARP1/FLCN/FGF9/ZNF423/NPNT/GATA4/GATA6/GDF1/GDF10/GPC3/HIPK2/ILK/INHBA/HES5/GDF6/SMAD2/SMAD4/MSX1/NOTCH1/FURIN/POU5F1/C10orf54/BMP6/BMP7/BMPR2/SOX11/TGFB1/TGFB1I1/TGFB2/THBS1/ZIC2/ITGA8/ACVR2B/GDF15/GDF3	39
BP	GO:0071456	cellular response to hypoxia	47/3172	126/18679	3.59512e-08	5.2493e-07	3.40365e-07	ADAM8/CITED2/NDRG1/EGLN3/ADRB2/DNMT3A/EDN1/EPAS1/STOX1/GATA6/ANKRD1/RGCC/HIPK2/HIF1A/HMOX1/AQP1/KCND2/KCNK2/LMNA/MDM2/NKX3-1/NOTCH1/P4HB/PDK3/PLAU/PMAIP1/EGLN1/PRKCE/PTGIS/PTN/BCL2/BDKRB2/S100B/CPEB1/SLC2A4/SLC8A1/SLC9A1/BMP7/BNIP3/TCEB2/TMBIM6/TERT/UBE2D1/UBE2D3/VEGFA/MGARP/UCN2	47
BP	GO:0050890	cognition	77/3172	249/18679	3.81486e-08	5.55912e-07	3.60454e-07	ATP8A1/DEAF1/ADCY1/PLK2/CHRNA7/CHRNB2/COMT/CRH/ADRA1B/GPR155/ADRB2/LRRN4/DRD2/DRD4/EGFR/NLGN4Y/ARC/CUX2/CRTC1/ADNP/CNTNAP2/AMPH/GM2A/GNAS/GRM4/HIF1A/ITGA3/ITGB1/JUN/KCNK2/KIT/ASIC1/STS/MEF2C/ATP1A2/NQO2/NPTX2/NRGN/NTF4/NTRK2/NTS/OXTR/PAFAH1B1/PDE4D/SERPINF1/KCNK10/NLGN3/SOBP/PPT1/PRKAR1B/PRKAR2B/PRKCZ/PTGS1/NLGN4X/PTN/PTPRZ1/S100B/ATXN1/SCT/SGK1/TAC1/CNTN2/CLDN5/CACNA1C/BTG2/CALB1/BHLHB9/PPP1R1B/…	77
BP	GO:0050770	regulation of axonogenesis	49/3172	134/18679	3.8886e-08	5.65537e-07	3.66695e-07	CDH2/CDH4/SEMA3A/OLFM1/SEMA4D/CHN1/DPYSL2/EFNA1/CTTN/EPHA4/EPHB3/FN1/ADNP/GSK3B/IFRD1/ILK/DRAXIN/L1CAM/LRP4/MAPT/NGFR/NRCAM/NTRK2/NTRK3/PAFAH1B1/TRPV2/BCL11A/SSH1/FEZF2/ISLR2/RET/RNF6/SEMA3F/SKIL/BMPR2/CNTN2/THY1/VEGFA/WNT3/WNT5A/CACNA1A/RND2/SEMA7A/LINGO1/SSH2/NRP1/SEMA5A/NTN1/AATK	49
BP	GO:0050795	regulation of behavior	67/3172	207/18679	4.11682e-08	5.97547e-07	3.8745e-07	ADA/CDH13/ADAM10/SEMA3A/CREB3/CHRNB2/CCR1/CCR7/CRH/CSF1/DRD2/EDN1/EFNB2/ANO6/AIF1/F2RL1/F3/PTK2B/FGF1/FGF2/NLGN1/ADGRA2/GREM1/GJA1/CXCL1/HSPB1/IL6/KDR/LYN/SMAD3/MEF2C/MET/MPP1/ZFHX3/NOTCH1/NPY2R/NTRK3/PDGFB/PDGFRA/PDGFRB/PF4/FEZF2/CAMK1D/S100A14/S100A7/CCL2/CCL3/CXCL6/SEMA3F/BMPR2/STX3/TGFB1/THBS1/THBS4/TRH/C5/VEGFA/WNT3/WNT5A/PLA2G7/JAM3/FGF18/NRP1/PER3/SEMA5A/NRXN1/CXCL14	67
BP	GO:0042471	ear morphogenesis	45/3172	119/18679	4.32954e-08	6.27187e-07	4.06668e-07	TSHZ1/CTHRC1/USH1G/COL2A1/GSC/STRC/DLX5/EDN1/EYA1/STOX1/ALDH1A3/FGF8/FGF9/FGFR1/FRZB/FZD2/LRIG1/GATA2/GATA3/HOXA2/MSX1/MYO6/OTX1/OTX2/PAX2/PRRX2/ATP8A2/CLIC5/SOBP/BCR/SALL1/SIX1/SOX9/TBX1/ZEB1/WNT5A/FZD3/SLITRK6/ITGA8/HESX1/NRP1/NOG/SLC9A3R1/NTN1/MAFB	45
BP	GO:0090596	sensory organ morphogenesis	78/3172	254/18679	4.35031e-08	6.28957e-07	4.07816e-07	TSHZ1/IRX5/CTHRC1/FOXN4/USH1G/COL2A1/COL5A1/COL5A2/COL8A1/GSC/CTNNB1/STRC/DLX5/EDN1/EYA1/STOX1/ALDH1A3/FGF8/FGF9/FGFR1/FGFR3/FOXF2/AGTPBP1/FRZB/FZD2/PVRL3/LRIG1/GATA2/GATA3/GLI3/HIPK2/SOX8/HOXA2/HOXC13/VSX2/LRP6/MEIS1/MSX1/MYO6/NTRK2/OTX1/OTX2/PAX2/PAX6/PRRX2/ATP8A2/PITX2/CLIC5/SOBP/PTN/RARB/RARG/BCL2/BCR/SALL1/SIX1/BMP7/SOX9/SOX11/FOXL2/TBX1/ZEB1/TFAP2B/THY1/VEGFA/WNT5A/WNT2B/FZD5/CALB1/FZD3/SLI…	78
BP	GO:0043588	skin development	76/3172	246/18679	4.8755e-08	7.03505e-07	4.56153e-07	CDH3/YAP1/SOX21/COL1A2/COL3A1/COL5A1/COL5A2/CD109/CLDN4/APCDD1/CTNNB1/CTSV/DSP/EDA/EGFR/PALLD/EXPH5/CBX7/FOSL2/CLIC4/SLITRK5/GNAS/SFN/DLL1/ANXA1/HOXA7/HOXC13/INHBA/IRF6/ITGA3/ITGB4/JUP/KRT9/KRT16/KRT17/LRP4/LTB/SMAD4/STS/NGFR/NOTCH1/OVOL1/PAX6/GAL/ATP8A2/ERRFI1/POU3F1/PRKCH/PRR9/OVOL2/BCL2/S100A7/SRSF6/SOX9/TFAP2B/TFAP2C/TGFB2/TGM1/TNF/VDR/WNT5A/FZD3/GRHL2/MADCAM1/TCF7L1/TMEM79/CNFN/RUNX1/RUNX3/T…	76
BP	GO:0003208	cardiac ventricle morphogenesis	29/3172	62/18679	4.96595e-08	7.15156e-07	4.63707e-07	SEMA3C/PPP1R13L/CCM2L/DSP/FKBP1A/HEY1/GATA3/GATA4/HEYL/HIF1A/ISL1/SMAD7/MEF2C/MYL2/NOTCH1/NPY2R/NPY5R/PKP2/POU4F1/MESP1/HEG1/SFRP2/SOX11/TNNI3/TNNT2/TPM1/GRHL2/HAND1/HAND2	29
BP	GO:0048736	appendage development	58/3172	171/18679	5.2705e-08	7.56054e-07	4.90226e-07	SEMA3C/COL2A1/COMP/CTNNB1/RDH10/DLX5/EN1/SP8/FGF8/FGF9/FGFR1/ALX3/GREM1/GJA1/GJA5/B9D1/GPC3/GLI3/GNA12/GNAS/RAX/HOXA9/HOXA10/HOXA13/HOXC13/ITGB4/LRP4/SMAD4/MSX1/NOTCH1/CHST11/PBX1/PRRX2/PITX1/PITX2/PLXNA2/IMPAD1/SALL4/RARA/RARB/RARG/SALL1/SFRP2/BMP7/BMPR2/SOX9/SOX11/TBX3/TFAP2B/NR2F2/WNT3/WNT5A/ZBTB16/DYNC2H1/GRHL2/PKDCC/NOG/HAND2	58
BP	GO:0060173	limb development	58/3172	171/18679	5.2705e-08	7.56054e-07	4.90226e-07	SEMA3C/COL2A1/COMP/CTNNB1/RDH10/DLX5/EN1/SP8/FGF8/FGF9/FGFR1/ALX3/GREM1/GJA1/GJA5/B9D1/GPC3/GLI3/GNA12/GNAS/RAX/HOXA9/HOXA10/HOXA13/HOXC13/ITGB4/LRP4/SMAD4/MSX1/NOTCH1/CHST11/PBX1/PRRX2/PITX1/PITX2/PLXNA2/IMPAD1/SALL4/RARA/RARB/RARG/SALL1/SFRP2/BMP7/BMPR2/SOX9/SOX11/TBX3/TFAP2B/NR2F2/WNT3/WNT5A/ZBTB16/DYNC2H1/GRHL2/PKDCC/NOG/HAND2	58
BP	GO:0045446	endothelial cell differentiation	37/3172	90/18679	5.40086e-08	7.73248e-07	5.01374e-07	LECT1/CTNNB1/S1PR3/F2RL1/HEY1/CLIC4/ARHGEF26/DLL1/RAPGEF1/GSTM3/HOXA13/HOXB5/KDR/SMAD4/MET/NOTCH1/PDE2A/PDE4D/MESP1/HEG1/RAP2C/PTPRS/RDX/TNMD/BMP6/BMPR2/BTG1/NR2F2/CLDN5/TNF/SCUBE1/NRP1/MYADM/ACVR2B/TJP2/ROCK2/RAPGEF2	37
BP	GO:0019827	stem cell population maintenance	55/3172	159/18679	5.42696e-08	7.75475e-07	5.02818e-07	CDH2/YAP1/CDX2/MMP24/CTNNB1/DPPA2/EIF4E/EPAS1/FGF2/FGFR1/FGFR3/ZCCHC11/ASPM/GATA2/FOXD3/BCL9L/DLL1/KIT/HES5/SMAD2/SMAD4/NOTCH1/NOTCH2/PAX2/PBX1/PCM1/POU5F1/SALL4/BCL9/SALL1/SCT/PRDM16/PRDM14/BMP7/SOX2/SOX9/TBX3/TDGF1/TEAD3/TFAP2C/ZIC3/LIN28A/NANOG/TET1/SMC1A/EOMES/FZD7/TCF7L1/MED10/ZSCAN10/LDB2/SMC3/NOG/MED14/KLF4	55
BP	GO:0010467	gene expression	1004/3172	5184/18679	5.60273e-08	7.99041e-07	5.18099e-07	CDH3/ZGLP1/ZNF730/ZNF316/FOXO6/HDAC5/KRBOX1/ADAM8/CDH13/LRPPRC/SUGP2/MBNL2/CEBPZ/CDK2/TSHZ1/EIF1/CDK6/CDK7/HRSP12/CDKN1A/IRX5/FSTL3/CDKN1C/CDKN2A/CDKN2B/TNIP1/TRIM22/KLF2/CITED2/IRF9/SCML2/DLC1/IFITM3/YAP1/CD2BP2/OLFM1/CDX1/CDX2/MAD2L2/CDX4/CREB3/CEBPA/SEMA4D/CEBPB/DEAF1/CEBPE/BATF/HTATIP2/POLR3G/IVNS1ABP/GAS2L1/LEFTY1/CELF2/CTSC/NUP50/ZNF268/CGA/CGB/PPP1R13L/PAPOLA/EHMT2/SUB1/APOBEC2/SF3A3/MLLT1…	1004
BP	GO:0045926	negative regulation of growth	69/3172	217/18679	5.72588e-08	8.15024e-07	5.28462e-07	CDKN1A/CDKN2A/SEMA3A/GAS2L1/CGREF1/CCDC85B/ADRB2/FLCN/FGFR3/WWC1/FRZB/GREM1/GJA1/GPC3/TP53TG5/GNAS/GNG4/HIF1A/IRF8/IFRD1/INHBA/DRAXIN/KCNK2/SMAD3/SMAD4/MSX1/MT1B/MT1E/MT1G/MT1H/MT1M/MT1X/MT2A/MYL2/NPPB/GAL/PLAC8/SERPINE2/BCL11A/PML/PPARG/PPT1/NDRG3/BCL2/RNF6/BDKRB1/SEMA3F/SFRP2/SLIT3/BMPR2/SMARCA2/CAPRIN2/BST2/BTG1/TGFB1/TGFB2/TGFBR2/TNF/WNT3/WNT5A/WNT11/ING5/PNPT1/NRP1/SQSTM1/SEMA5A/NOG/NTN1/AATK	69
BP	GO:0045859	regulation of protein kinase activity	200/3172	831/18679	6.3362e-08	9.00157e-07	5.83662e-07	ADAM8/RASGRP1/RASA4/CDK7/SPRY1/CDKN1A/CDKN1C/CDKN2A/CDKN2B/CEBPA/ADCY1/NRG3/GADD45G/DUSP14/CHI3L1/FZD10/ADCY7/CHRNA7/CLU/CCR7/HEXIM2/MAP3K8/CSF1/CSF1R/CSF2RA/CSPG4/ADRA2A/PPP1R1C/ADRB2/GADD45A/DRD2/DRD4/HBEGF/DUSP1/DUSP5/DUSP9/EDN1/EFNA1/EGFR/EMP2/NRK/EPHA4/ERBB2/ERBB3/ERN1/PTK2B/STOX1/FGF1/FGF2/FGF8/FGF9/FGFR1/FGFR3/PPM1E/ADNP/SPDYA/GAB1/TAB3/WWTR1/PYDC1/GREM1/ELP4/STK39/GNG3/SFN/RAPGEF1/TRIB2/R…	200
BP	GO:1901888	regulation of cell junction assembly	30/3172	66/18679	6.58267e-08	9.33369e-07	6.05197e-07	DLC1/COL16A1/DAPK3/GREM1/GJA1/GPM6B/RAPGEF1/RHOD/KDR/LIMS1/SMAD3/MMP14/PKP2/WNT4/PRKCH/RCC2/EPB41L5/S100A10/SDC4/SLC9A1/SNAI2/SRC/TEK/THBS1/TNF/VEGFA/FZD5/ITGB1BP1/ROCK2/RAPGEF2	30
BP	GO:0050804	modulation of synaptic transmission	80/3172	265/18679	6.66787e-08	9.43631e-07	6.11851e-07	CSPG5/PLK2/NMU/CHRNB2/CRH/RIMS4/DRD2/DRD4/EDN1/PTK2B/NLGN4Y/NLGN1/NCDN/SYT11/ARC/CUX2/CRTC1/ADNP/GDNF/GLUL/GPM6B/GPER1/GRIK1/GRIK3/GRM2/GRM3/GRM4/GRM8/CPLX4/KIF5B/KIT/SHISA6/LAMA2/ARRB2/ASIC1/MEF2C/MYO6/ATP1A2/NFATC4/NGFR/ATP2A2/NPY2R/NPY5R/NRGN/NTRK2/OXTR/SERPINE2/NLGN3/PRKCE/PRKCZ/ABHD6/NLGN4X/NLGN2/PTN/RAB3A/RASGRF2/S100B/CCL2/CLSTN2/SLC1A3/SNCA/STAR/STX3/SYT1/TAC1/CNTN2/CACNA1A/SLC30A1/LRP8/C…	80
BP	GO:0051493	regulation of cytoskeleton organization	109/3172	395/18679	6.80825e-08	9.61649e-07	6.23534e-07	ARPC5/ACTR3/ARPC2/ABI2/APC2/DLC1/GAS2L1/PLK2/TMSB15A/DSTN/STMN2/CDC42EP1/FZD10/SYNPO/ARAP1/ADD2/CCR7/WHAMM/ARHGEF19/CHMP4B/JMY/CSF1R/CTNNB1/CTSV/AMOT/DAPK3/SYNE4/EDN1/CTTN/F2RL1/PTK2B/PPM1E/CLIC4/CLIP3/SENP6/GPM6B/RGCC/PYCARD/GSN/TMOD3/RHOD/ILK/KIF11/TACSTD2/SMAD3/MAPT/NTRK3/PAFAH1B1/NOX4/PAK3/STMN3/SBDS/EVL/LIMA1/PDGFRA/PDGFRB/CHMP3/WNT4/SSH1/MAGEL2/ODAM/CCDC88A/PRKCE/RCC2/PDXP/ACTR3B/TWF1/RDX/R…	109
BP	GO:0045665	negative regulation of neuron differentiation	54/3172	156/18679	6.956e-08	9.80636e-07	6.35845e-07	SEMA3A/PLK2/STMN2/CIT/SEZ6/DPYSL3/DTX1/EDNRB/EFNA1/EIF4E/EPHA4/NLGN1/NGEF/C3orf17/ASPM/GLI3/DLL1/GSK3B/SOX8/HOXA2/IFRD1/ISL1/DRAXIN/HES5/LRP4/MEIS1/NFATC4/NGFR/NOTCH1/NOTCH3/PAFAH1B1/PAX6/PBX1/BCL11A/NLGN3/FEZF2/RNF6/SEMA3F/BMP7/SOX2/SOX3/SOX9/SPOCK1/CNTN2/THY1/WNT3/WNT5A/LINGO1/DIXDC1/NRP1/SEMA5A/NTN1/AATK/RAPGEF2	54
BP	GO:1990138	neuron projection extension	44/3172	117/18679	7.35565e-08	1.03499e-06	6.71091e-07	CDH4/SEMA3A/OLFM1/DPYSL2/CTTN/FN1/ADNP/GSK3B/IFRD1/ILK/ITGB1/DRAXIN/L1CAM/MAPT/NRCAM/NTRK3/PAFAH1B1/TRPV2/BCL11A/NLGN3/PRKCZ/ISLR2/RNF6/SEMA3F/RAPH1/SLIT3/BMPR2/SYT1/SYT4/VEGFA/WNT3/WNT5A/USP9X/SYT3/SEMA7A/IQGAP1/NRP2/NRP1/SEMA5A/DCLK1/LHX2/NTN1/AATK/RIMS2	44
BP	GO:0023061	signal release	119/3172	442/18679	7.61478e-08	1.06941e-06	6.93407e-07	NMU/RAB3C/ACVR1C/CPT1A/CRH/RIMS4/SYT9/SYT6/ADRA2A/DRD2/DRD4/EDN1/ADGRL1/NLGN1/PASK/SYT11/SYT14/GAD1/GATA3/GHRHR/GJA1/GLS2/GLS/GLUL/GNAS/GPER1/GPR39/GRM4/ANXA1/HADH/HIF1A/HLA-DRB1/HLA-DRB3/HLA-DRB4/HLA-DRB5/APBA1/CPLX4/IL6/IL11/INHBA/ISL1/KCNS3/FAM132A/LYN/ARRB1/SMAD2/ASIC1/MEF2C/NKX3-1/ATP2A2/NPY1R/P2RY1/GAL/CYB5R4/PCSK1/SYTL2/PPT1/SMPD3/SYBU/PRKAR1B/PRKAR2B/PRKCE/PTGS1/NLGN2/SYT13/RAB3A/SPCS3/SC…	119
BP	GO:0001889	liver development	45/3172	121/18679	7.72297e-08	1.08254e-06	7.0192e-07	ADA/CDKN2B/CITED2/CEBPA/CEBPB/SEC63/CPS1/E2F7/ADRB2/DBP/AFP/FRZB/PCSK9/GATA6/ANXA1/HHEX/JARID2/JUN/KLKB1/SMAD3/MET/MKI67/ASS1/NOTCH1/NTS/PLAU/WNT4/TET2/CCDC40/LIMS2/MESP1/PTN/PTPN3/SOX9/TNFAIP3/UCP2/XBP1/ZIC3/CAD/E2F8/CAST/ARID5B/CUL3/RUNX1/CCNE1	45
BP	GO:0003158	endothelium development	41/3172	106/18679	8.18124e-08	1.1446e-06	7.42156e-07	LECT1/CTNNB1/S1PR3/F2RL1/HEY1/CLIC4/ARHGEF26/GJA1/GJA5/DLL1/RAPGEF1/GSTM3/SLC40A1/HOXA13/HOXB5/KDR/SMAD4/MET/NOTCH1/PDE2A/PDE4D/MESP1/HEG1/RAP2C/PTPRS/OVOL2/RDX/TNMD/BMP6/BMPR2/BTG1/NR2F2/CLDN5/TNF/SCUBE1/NRP1/MYADM/ACVR2B/TJP2/ROCK2/RAPGEF2	41
BP	GO:0090304	nucleic acid metabolic process	956/3172	4923/18679	8.55003e-08	1.19392e-06	7.74139e-07	ZGLP1/ZNF730/ZNF316/FOXO6/HDAC5/CHAF1A/KRBOX1/ADAM8/CDH13/LRPPRC/SUGP2/MBNL2/CEBPZ/CDK2/TSHZ1/CDK7/HRSP12/CDKN1A/IRX5/FSTL3/CDKN1C/CDKN2A/CDKN2B/TNIP1/TRIM22/KLF2/CITED2/IRF9/SCML2/IFITM3/YAP1/CD2BP2/CDX1/CDX2/MAD2L2/CDX4/CREB3/CEBPA/SEMA4D/CEBPB/DEAF1/CEBPE/BATF/HTATIP2/POLR3G/IVNS1ABP/LEFTY1/CELF2/POLD3/NUP50/ZNF268/CGA/PPP1R13L/PAPOLA/EHMT2/SUB1/APOBEC2/SF3A3/MLLT11/CCDC85B/ATF7/VAX1/PIM2/NUDT…	956
BP	GO:0098727	maintenance of cell number	55/3172	161/18679	8.78629e-08	1.22459e-06	7.94024e-07	CDH2/YAP1/CDX2/MMP24/CTNNB1/DPPA2/EIF4E/EPAS1/FGF2/FGFR1/FGFR3/ZCCHC11/ASPM/GATA2/FOXD3/BCL9L/DLL1/KIT/HES5/SMAD2/SMAD4/NOTCH1/NOTCH2/PAX2/PBX1/PCM1/POU5F1/SALL4/BCL9/SALL1/SCT/PRDM16/PRDM14/BMP7/SOX2/SOX9/TBX3/TDGF1/TEAD3/TFAP2C/ZIC3/LIN28A/NANOG/TET1/SMC1A/EOMES/FZD7/TCF7L1/MED10/ZSCAN10/LDB2/SMC3/NOG/MED14/KLF4	55
BP	GO:0031960	response to corticosteroid	54/3172	157/18679	8.86838e-08	1.23369e-06	7.99928e-07	CDKN1A/CDO1/CEBPA/FBXO32/PPARGC1B/CPS1/CRH/CTSV/ADRB2/CYP11A1/DNMT3B/DUSP1/EDN1/AIF1/HEY1/FOSB/ALPL/GHRHR/GPER1/NR3C1/ANXA1/ANXA3/HNMT/APOA2/FAS/IL6/AQP1/ISL1/MAOB/ASS1/NOTCH1/ATP2B1/NTRK3/NTS/SERPINF1/ERRFI1/PTGS1/BCL2/S100B/CCL2/SDC1/BMP6/SLIT3/SSTR2/STAR/TGFB1/TNF/C3/TRH/CAD/TRIM63/CCNE1/SOCS3/UCN2	54
BP	GO:0048588	developmental cell growth	53/3172	153/18679	8.91591e-08	1.23698e-06	8.0206e-07	CDH4/SEMA3A/OLFM1/SEMA4D/PDLIM5/DPYSL2/CTTN/FN1/ADNP/GATA4/GSK3B/IFRD1/ILK/ITGB1/DRAXIN/L1CAM/MAPT/NRCAM/NTRK3/PAFAH1B1/GAL/TRPV2/BCL11A/NLGN3/PRKCZ/ISLR2/RARG/RNF6/SEMA3F/RAPH1/SLIT3/BMPR2/SOX9/SYT1/SYT4/TGFBR2/VEGFA/WNT3/WNT5A/RND2/USP9X/SYT3/SORBS2/SEMA7A/IQGAP1/NRP2/NRP1/SEMA5A/DCLK1/LHX2/NTN1/AATK/RIMS2	53
BP	GO:0051384	response to glucocorticoid	52/3172	149/18679	8.92564e-08	1.23698e-06	8.0206e-07	CDKN1A/CDO1/CEBPA/FBXO32/PPARGC1B/CPS1/CRH/CTSV/ADRB2/CYP11A1/DNMT3B/DUSP1/EDN1/AIF1/HEY1/FOSB/ALPL/GHRHR/NR3C1/ANXA1/ANXA3/HNMT/APOA2/FAS/IL6/AQP1/ISL1/MAOB/ASS1/ATP2B1/NTRK3/NTS/SERPINF1/ERRFI1/PTGS1/BCL2/S100B/CCL2/SDC1/BMP6/SLIT3/SSTR2/STAR/TGFB1/TNF/C3/TRH/CAD/TRIM63/CCNE1/SOCS3/UCN2	52
BP	GO:0051726	regulation of cell cycle	223/3172	950/18679	9.26361e-08	1.27955e-06	8.29661e-07	FEM1B/CDK2/CDK6/CDK7/CDKN1A/CDKN1C/CDKN2A/CDKN2B/CITED2/NDRG1/MAD2L2/CREB3/CEBPA/GAS2L1/CGREF1/PLK2/NEK6/ZNF268/GADD45G/RCC1/PIM2/CIT/PLA2G16/CHEK2/HEXIM2/PLK5/CHMP4B/MAP3K8/JMY/NACC2/NEK7/E2F7/TOM1L2/CTNNB1/PPP1R1C/DACH1/DAPK3/BRINP1/SYNE4/GADD45A/DDIT3/DRD2/DUSP1/E2F2/EDN1/EGFR/EIF4E/AIF1/CENPV/FLCN/NRK/ERN1/ETS1/FAP/STOX1/C6orf89/FGF8/FGFR1/FGFR3/VASH1/TTC28/BRD4/SPDYA/ASPM/L3MBTL1/SENP6/GAS1/…	223
BP	GO:0043087	regulation of GTPase activity	142/3172	552/18679	9.26757e-08	1.27955e-06	8.29661e-07	SH2D3C/SH2D3A/RASGRP1/RASA4/RASGRP2/SPRY1/NET1/DLC1/SEMA4D/RALBP1/RCC1/CDC42EP1/FZD10/CHN1/CHN2/SNX18/ARAP2/ARAP1/AGAP3/CCR7/RINL/ARHGEF19/STXBP5/AMOT/ARHGAP27/EPHA4/EPHB3/ERBB2/ALDH1A1/PTK2B/SPATA13/ARHGAP26/IQSEC2/TBC1D9/ARHGEF9/MCF2L/DOCK9/PSD3/SRGAP2/PSD4/ARHGAP8/ELMOD2/NGEF/PLEKHG4/PLEKHG3/ARHGEF26/TIAM2/GCGR/RGS17/GNAS/RAPGEF1/GSK3B/TAX1BP3/AGFG1/ITGB1/JUN/TBC1D10C/IPO5/ARHGAP4/ARHGDIB/LIMS…	142
BP	GO:2000278	regulation of DNA biosynthetic process	22/3172	41/18679	9.40476e-08	1.29606e-06	8.40366e-07	CDKN1A/CTNNB1/DACH1/DUSP1/PARM1/GREM1/GJA1/ANKRD1/RGCC/KCNK2/ARRB2/NOX4/PAK3/PDGFB/PDGFRB/PML/PPARG/BMPR2/TERF1/GRHL2/PIF1/KLF4	22
BP	GO:0001952	regulation of cell-matrix adhesion	36/3172	88/18679	9.45541e-08	1.3006e-06	8.43313e-07	CDH13/CDK6/CDKN2A/DLC1/CCR7/COL16A1/CSF1/DAPK3/EMP2/PTK2B/GREM1/GPM6B/GSK3B/RHOD/HOXA7/ILK/KDR/LIMS1/SMAD3/MMP14/PLAU/WNT4/PRKCZ/RCC2/EPB41L5/BCL2/S100A10/SDC4/SLC9A1/SRC/TDGF1/TEK/THBS1/VEGFA/ITGB1BP1/ROCK2	36
BP	GO:0032963	collagen metabolic process	44/3172	118/18679	9.81617e-08	1.34771e-06	8.73855e-07	ADAM10/COL1A2/COL2A1/COL3A1/COL4A1/COL4A2/COL4A6/COL5A1/COL5A2/COL6A3/COL8A1/COL9A1/COL9A2/COL12A1/COL13A1/COL16A1/COL6A6/ADAMTS14/CST3/CTSB/CTSK/CTSL/FAP/TNS2/RGCC/HIF1A/IL6/ITGB1/MMP2/MMP9/MMP10/MMP11/MMP14/MMP16/FURIN/SUCO/PDGFRB/ERRFI1/WNT4/PPARG/KLK6/CCL2/TGFB1/SERPINB7	44
BP	GO:0050807	regulation of synapse organization	40/3172	103/18679	1.03098e-07	1.41284e-06	9.16086e-07	CDH2/PDLIM5/CHRNB2/CTNNA2/DRD2/EPHB3/ADGRL1/SLITRK3/NLGN1/CUX2/ADNP/SLITRK5/SRPX2/AMIGO2/LRP4/MEF2C/NFATC4/NTRK2/NTRK3/OXTR/NLGN3/LRRN3/ADGRB1/IGSF9/NLGN2/ADGRB2/CLSTN2/LRRC4/SIX1/TPBG/WNT5A/BHLHB9/SLITRK6/CAMK1/CBLN1/NRXN3/NRXN1/LRRC4B/FRMPD4/CDC42	40
BP	GO:0006461	protein complex assembly	279/3172	1237/18679	1.09408e-07	1.49375e-06	9.68551e-07	CDH2/CHAF1A/ARPC5/ACTR3/ARPC2/RASGRP1/OPTN/AASS/TRIM22/OLFM1/CLGN/NRG3/NEK6/SEC24A/WASF3/EHD1/TMSB15A/RCC1/NUDT21/STMN2/TPPP/CDC42EP1/CHEK2/OIP5/CHRNB2/C1QTNF6/KCTD12/FCHO2/CCDC151/COX20/TRIM6/ADD2/CLU/CCR7/COL1A2/CHMP4B/COL16A1/JMY/CPT1A/HGSNAT/NACC2/NEK7/KCTD11/EXOC8/CTNNB1/ADRB2/SYNE4/KCNG3/DPYSL3/ANO6/AIF1/CTTN/TUBB/VMA21/FANCA/PTK2B/TYSND1/FKBP1A/NLGN1/ZBTB1/KIFAP3/CAND2/POGZ/FCHO1/MDN1/FMOD…	279
BP	GO:0070271	protein complex biogenesis	279/3172	1237/18679	1.09408e-07	1.49375e-06	9.68551e-07	CDH2/CHAF1A/ARPC5/ACTR3/ARPC2/RASGRP1/OPTN/AASS/TRIM22/OLFM1/CLGN/NRG3/NEK6/SEC24A/WASF3/EHD1/TMSB15A/RCC1/NUDT21/STMN2/TPPP/CDC42EP1/CHEK2/OIP5/CHRNB2/C1QTNF6/KCTD12/FCHO2/CCDC151/COX20/TRIM6/ADD2/CLU/CCR7/COL1A2/CHMP4B/COL16A1/JMY/CPT1A/HGSNAT/NACC2/NEK7/KCTD11/EXOC8/CTNNB1/ADRB2/SYNE4/KCNG3/DPYSL3/ANO6/AIF1/CTTN/TUBB/VMA21/FANCA/PTK2B/TYSND1/FKBP1A/NLGN1/ZBTB1/KIFAP3/CAND2/POGZ/FCHO1/MDN1/FMOD…	279
BP	GO:0046483	heterocycle metabolic process	1087/3172	5672/18679	1.10333e-07	1.5036e-06	9.74932e-07	ADA/ZGLP1/ZNF730/ZNF316/FOXO6/HDAC5/CHAF1A/KRBOX1/ADAM8/CDH13/LRPPRC/SUGP2/MBNL2/CEBPZ/CDK2/TSHZ1/CDK7/GPHN/HRSP12/CDKN1A/IRX5/RAMP1/FSTL3/CDKN1C/CDKN2A/CDKN2B/TNIP1/TRIM22/KLF2/CITED2/IRF9/SCML2/IFITM3/YAP1/CD2BP2/CDX1/CDX2/MAD2L2/CDX4/CAP1/CREB3/CEBPA/SEMA4D/CEBPB/DEAF1/CEBPE/BATF/HTATIP2/PAICS/POLR3G/IVNS1ABP/LEFTY1/CELF2/ADCY1/POLD3/NUP50/ZNF268/CGA/PPP1R13L/PAPOLA/EHMT2/SUB1/APOBEC2/SF3A3/ML…	1087
BP	GO:0043542	endothelial cell migration	50/3172	142/18679	1.13885e-07	1.54913e-06	1.00445e-06	HDAC5/CDH13/CCBE1/AMOT/BMPER/EDN1/EFNA1/EFNB2/EMP2/ETS1/PTK2B/FAP/FGF1/FGF2/VASH1/PLXND1/ADGRA2/GATA3/GREM1/SRPX2/RGCC/ANXA3/HSPB1/ITGB1/ITGB3/KDR/LOXL2/MET/MYH9/NOTCH1/PDGFB/SERPINF1/S100P/BMPR2/SP100/TDGF1/TEK/NR2F2/TGFB1/THBS1/VEGFA/WNT5A/FGF18/NRP2/NRP1/SEMA5A/ITGB1BP1/KLF4/ROCK2/BCAR1	50
BP	GO:0090183	regulation of kidney development	26/3172	54/18679	1.17148e-07	1.59057e-06	1.03133e-06	YAP1/CTNNB1/FLCN/WWTR1/GATA3/GREM1/GDNF/SOX8/TACSTD2/PAX2/PDGFB/PDGFRB/WNT4/RET/SALL1/SIX1/BMP7/SOX9/TGFB1/VEGFA/WNT2B/FAT4/LIN28A/SERPINB7/NOG/MAGED1	26
BP	GO:0010959	regulation of metal ion transport	93/3172	326/18679	1.18096e-07	1.6005e-06	1.03777e-06	CREB3/CCR1/NKAIN4/SLC31A2/CRH/CTNNB1/ADRA2A/ADRB2/DPP6/DRD2/DRD4/PTK2B/FGF12/FKBP1A/SGK3/PCSK9/GJA1/STK39/GLRX/GPER1/NKAIN3/GPR39/ANK2/GSTM2/KCNIP3/HSPA2/JAK3/KCNC1/KCNJ2/KCNQ1/KCNS1/KIF5B/LGALS3/LYN/ARRB2/ATP1A2/ATP1B2/ATP2B4/P2RX5/GAL/TRPV2/PDE4B/PDE4D/PDGFB/PDGFRB/CAB39/SERPINE2/PKP2/PLCB4/PLCG2/FXYD3/PML/FXYD6/TESC/PRKCE/PRSS8/B2M/JPH2/CEMIP/PTPN3/BCL2/BDKRB1/SCN2B/SCN4B/SCN5A/CCL2/CCL3/SGK1/…	93
BP	GO:0009798	axis specification	38/3172	96/18679	1.1857e-07	1.60396e-06	1.04001e-06	FRAT1/CITED2/CDX1/CDX2/CDX4/CTNNB1/DDIT3/HEY1/GPC3/DLL1/HHEX/LRP4/LRP6/SMAD2/SMAD4/SMAD6/MDFI/NRARP/NOTCH1/OTX2/PAX6/IRX4/PITX2/BCOR/ARMC4/MNS1/EPB41L5/TBX3/TDGF1/WNT3/WNT5A/WNT6/FZD5/WLS/PGAP1/CXXC4/TCF7L1/GDF3	38
BP	GO:0032101	regulation of response to external stimulus	197/3172	823/18679	1.21761e-07	1.64411e-06	1.06604e-06	ADA/ADAM8/CDH13/ADAM10/TNIP1/SEMA3A/CREB3/CSPG5/MGLL/IL22RA2/AP1S1/TRIM6/CCR1/CCR7/CHMP4B/STXBP5/CD109/CSF1/CTNNA2/CTSK/ADRB2/CD55/OTUD7A/ADAMTS18/DRD2/EDN1/EDNRB/EFNB2/ANO6/AIF1/APOBEC3F/CTTN/EPHA4/ERN1/ETS1/F2RL1/F3/F12/FABP7/PTK2B/FAP/FGF1/FGF2/BRD4/IL27/ELMOD2/KLK5/ADGRA2/TKFC/GATA3/GREM1/GJA1/DKKL1/STK39/METRNL/GPER1/CXCL1/GUCA1B/LMCD1/ANXA2/CFH/HIF1A/HLA-A/HLA-DRB4/HSPB1/IL1R1/IL6/IL6ST/IDO…	197
BP	GO:0003013	circulatory system process	115/3172	427/18679	1.23194e-07	1.66041e-06	1.07661e-06	ADA/HCN4/IRX5/SEMA3A/CELF2/PPP1R13L/CHGA/FOXN4/COL1A2/CPS1/CRH/FGFBP3/ADRA1B/ADRA2A/CTSZ/ADRB2/AMOT/CYP2J2/ADAMTS16/DRD2/DSC2/RCAN1/DSP/HBEGF/EDN1/EDNRB/EMP2/EPAS1/EPHX2/F2RL1/FLI1/DDAH1/GATA4/GCGR/GCH1/MYOF/GJA1/GJA5/STK39/DLL1/GPER1/ANK2/GSTM2/GUCY1A3/HMOX1/HOXB2/ITGA1/JUP/KCNJ2/KCNJ8/KCNJ12/KCNMA1/KCNQ1/SMAD7/MME/MYL2/NCF2/ATP1A2/NFE2/NPY/NPPB/ATP2A2/NPY1R/NTS/ATP2B4/OXTR/P2RY1/PDE2A/PDE4B/PDE…	115
BP	GO:0097306	cellular response to alcohol	39/3172	100/18679	1.29795e-07	1.74618e-06	1.13222e-06	KLF2/ADCY7/FBXO32/KLF6/CRH/CTNNB1/CYP24A1/DNMT3A/DNMT3B/EGFR/GPER1/IL6/AQP1/INHBA/JUP/LRP6/ASS1/ATP2B1/NTS/SERPINF1/ERRFI1/PRKCE/PTN/CCL2/SNAI2/BRCA1/SSTR2/STAR/TGFB1/VDR/LRP8/ZNF703/TRIM63/TRIM24/KLF4/TP53INP1/ROCK2/ADAMTS1/CDH1	39
BP	GO:0043010	camera-type eye development	85/3172	291/18679	1.33152e-07	1.78808e-06	1.15939e-06	CDK2/IRX5/CDKN1C/LAMC3/MERTK/PPP1R13L/VAX1/TWIST2/CLCN2/FOXN4/COL4A1/COL8A1/CRYBA1/CRYGC/CRYGD/CTNNB1/RDH10/DRD4/ALDH1A3/FGFR3/FOXF2/CLIC4/PVRL3/NPHP4/GATA3/GJA1/B9D1/GLI3/GPM6A/HIPK2/RAX/SOX8/HIF1A/HPCA/VSX2/RD3/INHBA/HES5/LRP6/SMAD3/MAF/MEIS1/NHS/ATP2B1/NTRK2/NTRK3/ATP2B4/PAX2/PAX6/PDGFRA/PDGFRB/SERPINF1/ATP8A2/PITX2/PTN/RARA/RARB/RARG/RET/BFSP1/SKIL/BMP7/BMPR2/SOX9/SOX11/FOXL2/ZEB1/TFAP2B/TGFB…	85
BP	GO:2000146	negative regulation of cell motility	63/3172	196/18679	1.3713e-07	1.83814e-06	1.19185e-06	ADA/HDAC5/CITED2/SEMA3A/DLC1/OLFM1/SPINT2/COL3A1/ACVR1C/DACH1/DPYSL3/DRD2/AIF1/FLCN/FBLN1/FGF2/VASH1/SRGAP2/CLIC4/GATA3/GREM1/SCAI/RGCC/HMOX1/HOXA7/IGFBP3/ILK/MIA3/KRT16/ARHGAP4/ARHGDIB/TACSTD2/SMAD7/NOTCH1/EVL/SERPINF1/PKP2/WNT4/ABHD6/RAP2C/BCL2/BCR/CCL2/SFRP2/ARAP3/SP100/BST2/NR2F2/TGFB1/THBS1/THY1/TPM1/C5/WNT11/IFITM1/CHRD/C16orf45/NOG/ITGB1BP1/ADGRG1/KLF4/SLC9A3R1/TP53INP1	63
BP	GO:0002682	regulation of immune system process	330/3172	1505/18679	1.40579e-07	1.88094e-06	1.2196e-06	ADA/TANK/ARPC5/ACTR3/ADAM8/ARPC2/RASGRP1/RASA4/ADAM10/CDK6/KLRG1/LRRC17/CDKN1A/FSTL3/CDKN2A/TNIP1/SPON2/MERTK/CREB3/CEBPB/POLR3G/GAS2L1/CSPG5/CHRNB2/AP1S1/TWIST2/TRIM6/CLU/CCR1/CCR7/SPNS2/COL3A1/MAP3K8/PPARGC1B/CR2/CSF1/CSF1R/CSF2RA/CSF3R/TICAM1/CTNNB1/CTSB/CTSH/CTSK/CTSL/CXADR/CD55/OTUD7A/COCH/TMEM64/DRD2/HBEGF/DTX1/DUSP5/DUSP9/EDN1/EGFR/ANO6/AIF1/ELF1/APOBEC3F/FLCN/ERBB2/ERBB3/ETS1/F2RL1/PTK2B/…	330
BP	GO:0044267	cellular protein metabolic process	927/3172	4772/18679	1.43572e-07	1.91751e-06	1.24332e-06	CDH2/HDAC5/SH2D3C/SH2D3A/UST/ADAM8/FEM1B/RASGRP1/LRPPRC/ABI2/RASA4/CHST4/CDK2/ADAM10/EIF1/CDK6/CDK7/GPHN/HRSP12/SPRY1/CDKN1A/RAMP1/CDKN1C/CDKN2A/CDKN2B/TNIP1/TRIM22/DLC1/WFDC2/SPON1/CD2BP2/MAD2L2/MERTK/CLGN/CEBPA/SEMA4D/ST6GALNAC2/LEFTY1/SPINT2/ADCY1/NRG3/CTSC/NUP50/PLK2/NEK6/ZNF268/SEC24A/CGA/CGB/PPP1R17/MAN1A2/GADD45G/EHMT2/PDIA5/KDELR3/PIM2/DUSP14/WDR5/ADAMTS13/CIT/KAT7/CHI3L1/CHEK2/FZD10/GALN…	927
BP	GO:0035270	endocrine system development	48/3172	135/18679	1.44369e-07	1.92466e-06	1.24795e-06	CDK6/FSTL3/CDKN1C/CITED2/CRH/DRD2/NR0B1/ETS1/FGF8/GATA2/GATA3/GATA6/GHRHR/GLI1/DLL1/NR3C1/GSK3B/ANXA1/HHEX/HOXA3/HOXA5/HOXB3/HOXD3/IL6/INSM1/INSR/ISL1/SMAD3/NEUROG3/PAX6/PBX1/PDGFRB/PITX1/PITX2/WNT4/SALL1/SIX1/BMP6/SOX2/SOX3/SOX9/TBX1/TG/WNT5A/WNT11/ARID5B/NOG/CDH1	48
BP	GO:0071772	response to BMP	49/3172	139/18679	1.45813e-07	1.9369e-06	1.25588e-06	FSTL3/COL2A1/GATA5/BMPER/DLX5/FGF8/ZNF423/CHRDL2/GATA3/GATA4/GATA6/HEYL/GDF1/GREM1/GPC3/HIPK2/HOXA13/ILK/ITGA3/HES5/GDF6/SMAD2/SMAD4/SMAD6/SMAD7/MSX1/NOTCH1/POU5F1/HTRA1/RGMA/TNMD/C10orf54/SFRP2/GREM2/BMP6/BMP7/BMPR2/SOX11/TDGF1/TFAP2B/UBE2D1/UBE2D3/WNT5A/USP9X/CHRD/CHRDL1/NOG/ACVR2B/GDF3	49
BP	GO:0071773	cellular response to BMP stimulus	49/3172	139/18679	1.45813e-07	1.9369e-06	1.25588e-06	FSTL3/COL2A1/GATA5/BMPER/DLX5/FGF8/ZNF423/CHRDL2/GATA3/GATA4/GATA6/HEYL/GDF1/GREM1/GPC3/HIPK2/HOXA13/ILK/ITGA3/HES5/GDF6/SMAD2/SMAD4/SMAD6/SMAD7/MSX1/NOTCH1/POU5F1/HTRA1/RGMA/TNMD/C10orf54/SFRP2/GREM2/BMP6/BMP7/BMPR2/SOX11/TDGF1/TFAP2B/UBE2D1/UBE2D3/WNT5A/USP9X/CHRD/CHRDL1/NOG/ACVR2B/GDF3	49
BP	GO:0001890	placenta development	51/3172	147/18679	1.46485e-07	1.94231e-06	1.25939e-06	ADA/CDKN1C/CDX2/CDX4/CEBPA/CEBPB/SPINT2/E2F7/CTSB/CTSV/DCN/DLX3/EGFR/EPAS1/NRK/BPTF/HEY1/GAB1/GATA2/FOXD3/HIF1A/HSD17B2/ITGA4/ITGB8/JUNB/KRT8/KRT19/MDFI/MET/PDGFB/EGLN1/PPARG/HTRA1/PTGIS/OVOL2/RPS6/SLC8A1/BMPR2/SPINT1/ZFP36L1/NR2F2/PHLDA2/VDR/FZD5/TFEB/E2F8/EOMES/RSPO3/GCM1/SOCS3/HAND1	51
BP	GO:0035019	somatic stem cell population maintenance	32/3172	75/18679	1.51006e-07	1.99865e-06	1.29593e-06	YAP1/CDX2/EPAS1/FGF2/FGFR3/GATA2/FOXD3/BCL9L/KIT/SMAD2/SMAD4/PAX2/PBX1/POU5F1/SALL4/BCL9/SALL1/PRDM16/PRDM14/BMP7/SOX2/SOX9/TDGF1/TFAP2C/ZIC3/LIN28A/NANOG/TCF7L1/ZSCAN10/LDB2/NOG/KLF4	32
BP	GO:0035987	endodermal cell differentiation	23/3172	45/18679	1.56871e-07	2.07255e-06	1.34384e-06	COL4A2/COL5A1/COL5A2/COL8A1/COL12A1/CTNNB1/FN1/GATA6/INHBA/ITGA4/ITGA7/ITGAV/ITGB5/LAMB1/LAMB3/MMP2/MMP9/MMP14/POU5F1/MESP1/SOX2/NANOG/EOMES	23
BP	GO:0051223	regulation of protein transport	175/3172	717/18679	1.59351e-07	2.10154e-06	1.36264e-06	ADAM8/RASGRP1/CDKN1A/CDKN2A/APC2/NMUR1/CREB3/ZNF268/SEC24A/TRIM6/CCR7/ACVR1C/STXBP5/CPT1A/CRH/PARP1/SYT9/CSF1R/ADRA2A/CTSK/TMEM30B/DRD2/DRD4/EDA/EGFR/ERBB2/F2RL1/FBLN1/EXPH5/MTCL1/FN1/BAMBI/WWTR1/PYDC1/LRRC32/GATA3/GREM1/GJA1/GJA5/ANKRD1/GLS2/TNFRSF21/GLI3/GLUL/GNAS/SFN/GPER1/DTWD2/GPR39/RGCC/PYCARD/CD274/GSK3B/ANXA1/HADH/ANXA4/HIF1A/HLA-DRB1/HLA-DRB3/HLA-DRB4/HLA-DRB5/HNMT/HPCA/APOA2/IL6/ISL1/JU…	175
BP	GO:0007015	actin filament organization	89/3172	310/18679	1.60662e-07	2.11504e-06	1.3714e-06	ARPC5/ACTR3/ARPC2/FRY/ABI2/DLC1/MAD2L2/NEBL/SORBS1/WASF3/TMSB15A/DSTN/KPTN/CDC42EP1/SYNPO/ARAP1/ADD2/CCR7/WHAMM/PPARGC1B/JMY/AMOT/DPYSL3/AIF1/EMP2/CTTN/F2RL1/PTK2B/FAT1/PHACTR1/PPM1E/RGCC/PYCARD/GSN/TMOD3/RHOD/FAM101B/ITGB5/LCP1/TACSTD2/ARRB1/SMAD3/NEDD9/NOX4/PAK3/EVL/LIMA1/WNT4/SSH1/MAGEL2/PPP1R9A/ENAH/PRKCE/PDXP/ACTR3B/TWF1/BCL2/RDX/S100A10/SDC4/SLC9A1/SPTBN1/SRC/TAC1/TNFAIP1/TNNT2/TPM1/VASP/VI…	89
BP	GO:0014033	neural crest cell differentiation	27/3172	58/18679	1.61691e-07	2.12479e-06	1.37772e-06	SEMA3A/SEMA3C/GSC/RDH10/EDN1/EDNRB/FRZB/GDNF/SOX8/HIF1A/CYP26C1/ISL1/LRP6/SMAD4/MEF2C/NRTN/PAX3/PITX2/OVOL2/RET/SEMA3F/SNAI2/SOX9/SOX11/TBX1/NRP1/HAND2	27
BP	GO:0045927	positive regulation of growth	71/3172	231/18679	1.65994e-07	2.17745e-06	1.41186e-06	CDH4/ADAM10/YAP1/SEMA4D/CSF1/PPP1R1C/ADRB2/DRD2/HBEGF/ERBB2/EXTL3/PTK2B/FGF2/FGF8/FGF9/FGFR1/FOXS1/FN1/ADNP/EXOSC2/GATA4/GATA6/GHRHR/SFN/DLL1/GSK3B/HIST1H1B/ACACB/ILK/INSR/KRT17/L1CAM/MAPT/MEF2C/MMP14/NOTCH1/NTRK3/PAFAH1B1/TRPV2/TAF9B/ATP8A2/BCL11A/PPIB/USP47/ISLR2/GPAM/BCL2/SFRP2/SLC9A1/BMPR2/SYT1/SYT4/TGFB2/TGFBR2/C3/VEGFA/VIL1/WFS1/WNT3/RND2/MKKS/SYT3/HOPX/SEMA7A/NRP1/SEMA5A/LGI1/CACNA2D2/NTN1…	71
BP	GO:1904018	positive regulation of vasculature development	44/3172	120/18679	1.72256e-07	2.25557e-06	1.46251e-06	CHI3L1/CHRNA7/CCBE1/CTSH/ETS1/F3/PTK2B/FGF1/FGF2/DDAH1/GATA2/GATA4/GATA6/GREM1/SRPX2/HIPK2/ANXA3/HIF1A/HMOX1/HSPB1/AQP1/ISL1/KDR/RHOB/PDGFB/PGF/PRKCB/MYDGF/PTGIS/SFRP2/BRCA1/BTG1/TEK/TGFBR2/THBS1/C3/C5/VEGFA/WNT5A/VASH2/RUNX1/SERPINB7/SEMA5A/RAPGEF2	44
BP	GO:0007264	small GTPase mediated signal transduction	215/3172	917/18679	1.74671e-07	2.28313e-06	1.48038e-06	CDH2/SH2D3C/SH2D3A/ARPC5/ACTR3/ARPC2/CDH13/RASGRP1/ABI2/RASA4/CDK2/RASGRP2/SPRY1/CDKN1A/NET1/CDKN2A/MYL12B/DLC1/MYL9/RASL10A/PLK2/RALBP1/RAB32/RAB35/RAB31/CIT/CDC42EP1/CHN1/CHN2/FMNL2/RHPN1/RAB42/RAB3C/RAB39B/ARAP2/ARAP1/AGAP3/COL1A2/COL3A1/ARHGEF19/ARL9/CSF1/CSF2RA/DIRAS1/CTNNB1/ADRA2A/AMOT/REM2/DOK1/HBEGF/DUSP5/DUSP9/EGFR/AIF1/FLCN/CTTN/ERBB2/ERBB3/F2RL1/SPATA13/FGF1/FGF2/FGF8/FGF9/FGFR1/FGFR3/…	215
BP	GO:0008015	blood circulation	114/3172	425/18679	1.75334e-07	2.28773e-06	1.48337e-06	ADA/HCN4/IRX5/SEMA3A/CELF2/PPP1R13L/CHGA/FOXN4/COL1A2/CPS1/CRH/FGFBP3/ADRA1B/ADRA2A/CTSZ/ADRB2/AMOT/CYP2J2/ADAMTS16/DRD2/DSC2/RCAN1/DSP/HBEGF/EDN1/EDNRB/EMP2/EPAS1/EPHX2/F2RL1/FLI1/DDAH1/GATA4/GCGR/GCH1/MYOF/GJA1/GJA5/STK39/DLL1/GPER1/ANK2/GSTM2/GUCY1A3/HMOX1/HOXB2/ITGA1/JUP/KCNJ2/KCNJ8/KCNJ12/KCNMA1/KCNQ1/SMAD7/MME/MYL2/NCF2/ATP1A2/NFE2/NPY/NPPB/ATP2A2/NPY1R/NTS/ATP2B4/OXTR/P2RY1/PDE2A/PDE4B/PDE…	114
BP	GO:0002683	negative regulation of immune system process	101/3172	365/18679	1.76641e-07	2.30071e-06	1.49178e-06	ADA/CDK6/LRRC17/FSTL3/CDKN2A/MERTK/CEBPB/GAS2L1/TWIST2/COL3A1/CTNNB1/CD55/DRD2/DTX1/ELF1/ERBB2/F2RL1/PTK2B/TKFC/LRRC32/GATA2/GREM1/TNFRSF21/GLI3/DLL1/GPER1/CD274/HLA-A/HLA-B/HLA-DOA/HLA-DRB1/HLA-DRB3/HLA-DRB4/HLA-DRB5/HMOX1/HOXA5/HOXA7/HOXA9/HOXB8/PRMT1/APOA2/FAS/IDO1/INHBA/JAK3/TBC1D10C/HES5/LAG3/LGALS3/LYN/ARRB2/MEIS1/MICB/NRARP/ATM/NFKBIA/NOTCH1/PCBP2/GAL/PF4/IL20RB/PPARG/HIST2H4B/HTRA1/GPAM/R…	101
BP	GO:0061008	hepaticobiliary system development	45/3172	124/18679	1.7751e-07	2.30794e-06	1.49647e-06	ADA/CDKN2B/CITED2/CEBPA/CEBPB/SEC63/CPS1/E2F7/ADRB2/DBP/AFP/FRZB/PCSK9/GATA6/ANXA1/HHEX/JARID2/JUN/KLKB1/SMAD3/MET/MKI67/ASS1/NOTCH1/NTS/PLAU/WNT4/TET2/CCDC40/LIMS2/MESP1/PTN/PTPN3/SOX9/TNFAIP3/UCP2/XBP1/ZIC3/CAD/E2F8/CAST/ARID5B/CUL3/RUNX1/CCNE1	45
BP	GO:1901565	organonitrogen compound catabolic process	97/3172	347/18679	1.83374e-07	2.37998e-06	1.54318e-06	ADA/AASS/CDO1/CPQ/CSPG5/SMPDL3A/APOBEC2/ADAMTS13/AFMID/COMT/HGSNAT/AMDHD1/VCAN/NCAN/CSPG4/CTBS/CTSH/DAO/ADAL/DCN/AHCY/APOBEC3F/LRTOMT/GPC2/GPC4/FGF2/GPC5/FMOD/ETHE1/DDAH1/PLA2G15/GAD1/GLS2/GPC3/AMPD3/GLB1/GLS/AMT/GLUL/GM2A/NUDT7/HDC/HMMR/HMOX1/HPRT1/APOC1/IDS/IDO1/LIPC/LTA4H/LUM/MAOB/NUDT1/MUTYH/NEU1/NTHL1/ATP2B4/OGG1/ALDH7A1/PDE2A/PDE4A/PDE4B/PDE4D/PDE9A/ENPP2/CECR1/SMOX/EGLN1/PPAT/TET2/PPT1/SMP…	97
BP	GO:0001656	metanephros development	36/3172	90/18679	1.85627e-07	2.40498e-06	1.55939e-06	SPRY1/YAP1/CTNNB1/CTSH/IRX2/RDH10/EYA1/FGF8/WWTR1/GATA3/GREM1/GDNF/GPC3/GLI3/SOX8/HES5/SMAD4/NKX3-1/PAX2/PDGFB/PDGFRA/PDGFRB/WNT4/POU3F3/KIF26B/BCL2/RET/SALL1/SIX1/BMP7/SOX9/TFAP2B/IRX1/CALB1/FAT4/ITGA8	36
BP	GO:0001764	neuron migration	48/3172	136/18679	1.86688e-07	2.41447e-06	1.56555e-06	SEMA3A/OLFM1/VAX1/COL3A1/UNC5D/CTNNB1/DRD2/CELSR3/CELSR2/FGFR1/SRGAP2/ASPM/GATA2/GATA3/LHX6/GJA1/GPM6A/TUBB2B/ITGA3/FEZF1/MAPT/MEF2C/ASTN1/NRCAM/NTRK2/NTRK3/PAFAH1B1/PAX6/PEX13/PITX2/FEZF2/MAPK8/SPOCK1/CNTN2/NR2F1/NR2F2/NDNF/FZD3/USP9X/NRP1/CCK/NAV1/DCLK1/DNER/ADGRG1/NTN1/KIF20B/RAPGEF2	48
BP	GO:0007219	Notch signaling pathway	65/3172	206/18679	1.88339e-07	2.43155e-06	1.57662e-06	HDAC5/CDH6/ADAM10/CDK6/CEBPA/POSTN/DLL3/DLX1/DLX2/DTX1/S1PR3/EYA1/BEND6/AAK1/ZNF423/HEY1/C3orf17/GATA2/HEYL/B4GALT1/GMDS/DLL1/ANXA4/HHEX/HIF1A/HOXD3/TSPAN33/IL6ST/KIT/KRT19/HES5/NOTCH2NL/LFNG/LLGL2/ARRB1/ARRB2/MFNG/NRARP/NFKBIA/NOTCH1/NOTCH2/NOTCH3/FURIN/PGAM2/NEURL1B/MESP1/C8orf4/OVOL2/PERP/BMP7/SNAI2/DLK2/SOX9/TGFB1/TGFBR2/TIMP4/TLE2/TLE4/TBL1XR1/APH1B/MAML2/SORBS2/DLK1/ITGB1BP1/DNER	65
BP	GO:0001775	cell activation	217/3172	929/18679	2.06607e-07	2.66273e-06	1.72652e-06	ADA/HDAC5/ADAM8/RASGRP1/ADAM10/CDK6/RASGRP2/CDKN1A/CDKN2A/NDRG1/MYL9/MERTK/CAP1/CEBPB/BATF/MYL12A/ADAMTS13/CHGA/MGLL/CHRNB2/BATF2/CLU/CCR7/ACKR2/COL1A2/COL3A1/KLF6/MAP3K8/CR2/CSF1/CSRP1/CST3/TICAM1/CTNNB1/ADRA2A/CXADR/ADRB2/CD55/BMPER/ADAMTS18/DTX1/EDN1/AIF1/ELF4/ERBB2/F2RL1/F2RL2/PTK2B/FKBP1A/IKZF3/ZBTB1/MMRN1/FN1/IL27/LRRC32/GATA2/GATA3/TNFRSF21/GLI3/GNA12/GNAS/GP1BB/DLL1/GPER1/RGCC/PYCARD/LGAL…	217
BP	GO:0001817	regulation of cytokine production	142/3172	559/18679	2.07612e-07	2.671e-06	1.73188e-06	CDH3/ADAM8/RASGRP1/KLF2/SPON2/CEBPB/POLR3G/CHRNA7/TWIST2/TRIM6/CLU/CCR7/CCM2L/CSF1R/CCBE1/TICAM1/CTNNB1/ADRA2A/DDIT3/DRD2/S1PR3/ELF1/F2RL1/FBLN1/FN1/IL27/TKFC/PYDC1/LRRC32/GATA3/GATA4/GATA6/ANKRD2/TNFRSF21/DLL1/TRIB2/RGCC/PYCARD/LGALS13/CD274/ANXA1/ANXA4/HIF1A/HLA-A/HLA-B/HLA-DRB1/HLA-DRB3/HLA-DRB4/HLA-DRB5/HMOX1/HSPB1/APOA2/IRF8/IL6/IL6ST/IDO1/INHBA/ISL1/JAK3/LAG3/LTB/LUM/LYN/ARRB1/SMAD3/SMAD4/A…	142
BP	GO:0006139	nucleobase-containing compound metabolic process	1053/3172	5495/18679	2.09973e-07	2.69667e-06	1.74852e-06	ADA/ZGLP1/ZNF730/ZNF316/FOXO6/HDAC5/CHAF1A/KRBOX1/ADAM8/CDH13/LRPPRC/SUGP2/MBNL2/CEBPZ/CDK2/TSHZ1/CDK7/HRSP12/CDKN1A/IRX5/RAMP1/FSTL3/CDKN1C/CDKN2A/CDKN2B/TNIP1/TRIM22/KLF2/CITED2/IRF9/SCML2/IFITM3/YAP1/CD2BP2/CDX1/CDX2/MAD2L2/CDX4/CAP1/CREB3/CEBPA/SEMA4D/CEBPB/DEAF1/CEBPE/BATF/HTATIP2/PAICS/POLR3G/IVNS1ABP/LEFTY1/CELF2/ADCY1/POLD3/NUP50/ZNF268/CGA/PPP1R13L/PAPOLA/EHMT2/SUB1/APOBEC2/SF3A3/MLLT11/…	1053
BP	GO:0051338	regulation of transferase activity	228/3172	985/18679	2.14139e-07	2.74539e-06	1.78011e-06	ADAM8/FEM1B/RASGRP1/RASA4/CDK2/CDK7/SPRY1/CDKN1A/CDKN1C/CDKN2A/CDKN2B/MYCNOS/MAD2L2/CEBPA/ADCY1/NRG3/GADD45G/DUSP14/CHI3L1/FZD10/ADCY7/CHRNA7/CLU/CCR7/HEXIM2/MAP3K8/CSF1/CSF1R/CSF2RA/CSPG4/CTNNB1/ADRA2A/PPP1R1C/ADRB2/GADD45A/DRD2/DRD4/HBEGF/DUSP1/DUSP5/DUSP9/EDN1/EFNA1/EGFR/EMP2/NRK/EPHA4/ERBB2/ERBB3/ERN1/PTK2B/STOX1/FGF1/FGF2/FGF8/FGF9/FGFR1/FGFR3/PPM1E/DCUN1D4/ADNP/SPDYA/GAB1/TAB3/PARM1/WWTR1/P…	228
BP	GO:0009612	response to mechanical stimulus	62/3172	194/18679	2.16051e-07	2.76508e-06	1.79288e-06	CHI3L1/COL3A1/CTSB/STRC/DCN/GADD45A/DRD2/EDN1/ETS1/ETV1/F3/PTK2B/FOSB/CNTNAP2/GATA4/GJA1/ANKRD1/FAS/IL6/AQP1/JUN/JUNB/JUP/KCNC1/KCNJ2/KCNK2/KIT/LCK/LTBR/MMP14/ATP1A2/NFKB1/NFKBIA/P2RY1/PDE2A/ATP8A2/SERPINE2/PPARG/MAPK8/BDKRB1/CCL2/PIEZO2/ANO3/SLC1A3/BMP6/SLC8A1/SLC9A1/BNIP3/SOX9/TGFBR2/TIMP3/BTG2/MKKS/CASP5/SLITRK6/NRXN1/NRXN2/TNFRSF8/BAG3/CD40/PIEZO1/CASP8AP2	62
BP	GO:0072079	nephron tubule formation	14/3172	20/18679	2.24319e-07	2.86591e-06	1.85825e-06	CTNNB1/IRX2/GATA3/GREM1/GDNF/SOX8/HES5/PAX2/SIX1/SOX9/WNT6/IRX1/NOG/HS2ST1	14
BP	GO:0023014	signal transduction by protein phosphorylation	202/3172	855/18679	2.32684e-07	2.96763e-06	1.92421e-06	CDH2/SH2D3C/SH2D3A/ADAM8/RASGRP1/RASA4/SPRY1/TNIP1/LEFTY1/GADD45G/DUSP14/CHI3L1/FZD10/PRKCDBP/CHRNA7/CCR1/CCR7/ACVR1C/MAP3K8/CSF1R/CSF2RA/CSPG4/ADRA1B/CTNNB1/ADRA2A/CTSH/GLIPR2/ADRB2/GADD45A/BMPER/DRD2/DRD4/HBEGF/DUSP1/DUSP5/DUSP9/EDN1/EFNA1/EGFR/FLCN/NRK/EPHA4/EPHA7/ERBB2/ERBB3/ERN1/F2RL1/PTK2B/FBLN1/FGF1/FGF2/FGF8/FGF9/FGF12/FGFR1/FGFR3/WWC1/FN1/ARHGAP8/GAB1/NPNT/TAB3/GDF1/GDF10/STK39/GNG3/RNF1…	202
BP	GO:0030336	negative regulation of cell migration	60/3172	186/18679	2.3463e-07	2.98727e-06	1.93695e-06	ADA/HDAC5/CITED2/SEMA3A/DLC1/OLFM1/COL3A1/ACVR1C/DACH1/DPYSL3/DRD2/AIF1/FLCN/FGF2/VASH1/SRGAP2/CLIC4/GREM1/SCAI/RGCC/HMOX1/HOXA7/IGFBP3/ILK/MIA3/KRT16/ARHGAP4/ARHGDIB/TACSTD2/SMAD7/NOTCH1/EVL/SERPINF1/PKP2/WNT4/ABHD6/RAP2C/BCL2/BCR/CCL2/SFRP2/ARAP3/SP100/BST2/NR2F2/TGFB1/THBS1/THY1/TPM1/C5/WNT11/IFITM1/CHRD/C16orf45/NOG/ITGB1BP1/ADGRG1/KLF4/SLC9A3R1/TP53INP1	60
BP	GO:0007612	learning	46/3172	129/18679	2.36258e-07	3.0028e-06	1.94702e-06	ATP8A1/DEAF1/CHRNB2/COMT/CRH/ADRA1B/ADRB2/LRRN4/DRD2/DRD4/NLGN4Y/ARC/CNTNAP2/AMPH/GRM4/HIF1A/ITGB1/JUN/KIT/ASIC1/ATP1A2/NPTX2/NRGN/NTRK2/NTS/NLGN3/PPT1/PRKAR2B/PTGS1/NLGN4X/PTN/ATXN1/SCT/TAC1/CNTN2/CLDN5/CACNA1C/BTG2/PPP1R1B/JPH4/TANC1/CHRFAM7A/IFT20/NRXN3/NRXN1/NRXN2	46
BP	GO:0071230	cellular response to amino acid stimulus	24/3172	49/18679	2.3843e-07	3.02518e-06	1.96153e-06	CEBPB/COL1A2/COL3A1/COL4A1/COL5A2/COL16A1/DNMT3A/DNMT3B/EGFR/IPO5/MMP2/ASS1/NTRK2/PDGFC/RRAGD/RRAGC/CPEB1/ZEB1/TNF/XBP1/CPEB4/CAPN2/LAMTOR3/SOCS1	24
BP	GO:0035148	tube formation	50/3172	145/18679	2.39776e-07	3.03703e-06	1.96921e-06	DLC1/DEAF1/SPINT2/CTHRC1/TRIM71/PRICKLE1/CTNNB1/IRX2/EDA/FZD2/GATA3/GREM1/GDNF/SOX8/HIF1A/HES5/LRP6/NFIB/NOTCH1/PAX2/PAX3/WNT4/ENAH/SALL4/OVOL2/RARA/RARG/RET/SALL1/SDC4/SFRP2/SIX1/SOX9/SOX11/SPINT1/TGM2/VASP/VEGFA/WNT5A/WNT6/ZIC2/IRX1/FZD3/GRHL2/NOG/ITGB1BP1/LHX2/HAND1/KIF20B/HS2ST1	50
BP	GO:0044236	multicellular organismal metabolic process	48/3172	137/18679	2.4046e-07	3.04046e-06	1.97143e-06	ADAM10/COL1A2/COL2A1/COL3A1/COL4A1/COL4A2/COL4A6/COL5A1/COL5A2/COL6A3/COL8A1/COL9A1/COL9A2/COL12A1/COL13A1/COL16A1/COL6A6/ADAMTS14/CST3/CTSB/CTSK/CTSL/ADRB2/FAP/TNS2/TIPARP/GPR39/RGCC/HIF1A/IL6/ITGB1/MMP2/MMP9/MMP10/MMP11/MMP14/MMP16/FURIN/SUCO/PDGFRB/CLIC5/ERRFI1/WNT4/PPARG/KLK6/CCL2/TGFB1/SERPINB7	48
BP	GO:0071902	positive regulation of protein serine/threonine kinase activity	83/3172	286/18679	2.52077e-07	3.18188e-06	2.06313e-06	ADAM8/RASGRP1/GADD45G/CHI3L1/FZD10/CHRNA7/CSF1R/CSPG4/ADRA2A/GADD45A/DRD4/DUSP5/DUSP9/EDN1/EFNA1/EGFR/EPHA4/ERBB2/ERN1/PTK2B/FGF1/FGF2/FGFR1/SPDYA/GAB1/TAB3/GNG3/RGCC/GRM4/HSPA2/IGF2/ILK/INSR/IRAK2/ITGA1/KIT/ARRB1/MDFI/MET/GADD45B/NTRK3/ATP2B4/NOX4/PAK3/PLCE1/PDGFB/PDGFRB/CAB39/ZAK/FAM20A/PARP16/MAPK10/MAP2K3/MAP2K6/CEMIP/AVPI1/PROK2/SNCA/SYK/TDGF1/TGFB1/THBS1/TNF/TPD52L1/C5/VEGFA/WNT5A/FZD5/MAPK…	83
BP	GO:0006939	smooth muscle contraction	36/3172	91/18679	2.57243e-07	3.24152e-06	2.10181e-06	ADA/NMUR1/NMU/CHRNB2/CNN1/ADRA1B/ADRA2A/ADRB2/DAPK3/DRD2/EDN1/EDNRB/CTTN/NPNT/GDNF/GPER1/GUCY1A3/KCNMA1/LCK/ATP1A2/NPY1R/NPY2R/OXTR/PLCE1/PDE4D/PTGS1/ACTA2/RGS2/PROK2/BDKRB2/SLC8A1/SSTR2/TNNI3/CACNA1C/MKKS/ROCK2	36
BP	GO:0007045	cell-substrate adherens junction assembly	29/3172	66/18679	2.67644e-07	3.36108e-06	2.17933e-06	DLC1/SORBS1/WHAMM/COL16A1/DAPK3/CTTN/PTK2B/GREM1/GPM6B/RHOD/KDR/LIMS1/SMAD3/MMP14/WNT4/RCC2/EPB41L5/BCL2/S100A10/SDC4/SLC9A1/SRC/TEK/THBS1/THY1/VEGFA/ACTN1/ITGB1BP1/ROCK2	29
BP	GO:0048041	focal adhesion assembly	29/3172	66/18679	2.67644e-07	3.36108e-06	2.17933e-06	DLC1/SORBS1/WHAMM/COL16A1/DAPK3/CTTN/PTK2B/GREM1/GPM6B/RHOD/KDR/LIMS1/SMAD3/MMP14/WNT4/RCC2/EPB41L5/BCL2/S100A10/SDC4/SLC9A1/SRC/TEK/THBS1/THY1/VEGFA/ACTN1/ITGB1BP1/ROCK2	29
BP	GO:0051047	positive regulation of secretion	94/3172	336/18679	2.71337e-07	3.40165e-06	2.20563e-06	ADAM8/RASGRP1/SEC24A/NMU/CHRNB2/TRIM6/STXBP5/CRH/SYT9/CSF1R/DPYSL2/DRD2/EDN1/EDNRB/F2RL1/NLGN1/EXPH5/PYDC1/GATA3/GDNF/GHRHR/GJA1/ANKRD1/GLUL/GPER1/GPR39/GRIK1/RGCC/PYCARD/CD274/HIF1A/HLA-DRB1/HLA-DRB3/HLA-DRB4/HLA-DRB5/IL6/AQP1/INHBA/ISL1/KCNN4/FAM132A/ARRB1/NKX3-1/NPPB/NPY2R/OXTR/P2RY1/GAL/PPIA/SYTL2/SMPD3/NLRP2/PRKCE/PRKCZ/MAP2K6/NLGN2/RAB3A/SCT/CCL3/SDC1/SDC4/SDCBP/BMP6/SNCA/SOX11/SPTBN1/VAMP7…	94
BP	GO:0002573	myeloid leukocyte differentiation	60/3172	187/18679	2.88922e-07	3.61595e-06	2.34458e-06	TSPAN2/LRRC17/FSTL3/CEBPA/CEBPB/CEBPE/BATF/BATF2/CCR1/CCR7/PPARGC1B/CD109/PARP1/CSF1/CSF1R/CTNNB1/TMEM64/F2RL1/GATA2/GATA3/GPC3/GNAS/SNX10/ANXA2/HHEX/HOXA7/INHBA/JUN/JUNB/KIT/LTBR/LYN/MMP9/MT1G/MYH9/PAFAH1B1/PDE2A/PF4/PPARG/TESC/FAM20C/CTNNBIP1/RARA/CCL3/PRDM16/SRC/TGFB1/TGFBR2/TNF/VEGFA/GPR68/OGT/UBASH3B/RUNX1/CBFA2T3/TNFRSF11A/CD86/GAB2/MAFB/CDC42	60
BP	GO:0048639	positive regulation of developmental growth	52/3172	154/18679	2.96779e-07	3.70798e-06	2.40425e-06	CDH4/YAP1/SEMA4D/CSF1/ADRB2/DRD2/FGF2/FGF8/FGF9/FGFR1/FOXS1/FN1/ADNP/GATA4/GATA6/GHRHR/DLL1/GSK3B/ACACB/ILK/INSR/L1CAM/MAPT/MEF2C/NOTCH1/NTRK3/PAFAH1B1/TRPV2/ATP8A2/BCL11A/PPIB/ISLR2/GPAM/BCL2/BMPR2/SYT1/SYT4/TGFBR2/C3/VEGFA/VIL1/WNT3/RND2/MKKS/SYT3/HOPX/SEMA7A/NRP1/SEMA5A/CACNA2D2/NTN1/RIMS2	52
BP	GO:0035107	appendage morphogenesis	51/3172	150/18679	3.01486e-07	3.75404e-06	2.43412e-06	SEMA3C/COL2A1/CTNNB1/RDH10/DLX5/EN1/SP8/FGF8/FGF9/FGFR1/ALX3/GREM1/GJA1/GJA5/B9D1/GPC3/GLI3/GNA12/GNAS/HOXA9/HOXA10/HOXA13/LRP4/SMAD4/MSX1/NOTCH1/CHST11/PBX1/PRRX2/PITX1/PITX2/PLXNA2/IMPAD1/SALL4/RARB/RARG/SALL1/SFRP2/BMP7/SOX9/SOX11/TBX3/TFAP2B/WNT3/WNT5A/ZBTB16/DYNC2H1/GRHL2/PKDCC/NOG/HAND2	51
BP	GO:0035108	limb morphogenesis	51/3172	150/18679	3.01486e-07	3.75404e-06	2.43412e-06	SEMA3C/COL2A1/CTNNB1/RDH10/DLX5/EN1/SP8/FGF8/FGF9/FGFR1/ALX3/GREM1/GJA1/GJA5/B9D1/GPC3/GLI3/GNA12/GNAS/HOXA9/HOXA10/HOXA13/LRP4/SMAD4/MSX1/NOTCH1/CHST11/PBX1/PRRX2/PITX1/PITX2/PLXNA2/IMPAD1/SALL4/RARB/RARG/SALL1/SFRP2/BMP7/SOX9/SOX11/TBX3/TFAP2B/WNT3/WNT5A/ZBTB16/DYNC2H1/GRHL2/PKDCC/NOG/HAND2	51
BP	GO:0022617	extracellular matrix disassembly	46/3172	130/18679	3.05994e-07	3.80373e-06	2.46634e-06	ADAM8/ADAM10/COL1A2/COL2A1/COL3A1/COL4A1/COL4A2/COL4A6/COL5A1/COL5A2/COL6A3/COL8A1/COL9A1/COL9A2/COL12A1/COL13A1/COL16A1/COL6A6/CST3/EXOC8/CTSB/CTSK/CTSL/CTSV/DCN/ETS1/FAP/FN1/KLKB1/LAMB1/LAMB3/LAMC2/LCP1/MFI2/MMP2/MMP9/MMP10/MMP11/MMP14/MMP16/NID1/FURIN/BMP1/TGFB1/ADAMTS4/CDH1	46
BP	GO:0030574	collagen catabolic process	32/3172	77/18679	3.13411e-07	3.88936e-06	2.52186e-06	ADAM10/COL1A2/COL2A1/COL3A1/COL4A1/COL4A2/COL4A6/COL5A1/COL5A2/COL6A3/COL8A1/COL9A1/COL9A2/COL12A1/COL13A1/COL16A1/COL6A6/ADAMTS14/CST3/CTSB/CTSK/CTSL/FAP/ITGB1/MMP2/MMP9/MMP10/MMP11/MMP14/MMP16/FURIN/KLK6	32
BP	GO:0030516	regulation of axon extension	30/3172	70/18679	3.26002e-07	4.0388e-06	2.61876e-06	CDH4/SEMA3A/OLFM1/DPYSL2/CTTN/FN1/ADNP/GSK3B/IFRD1/ILK/DRAXIN/L1CAM/MAPT/NRCAM/NTRK3/PAFAH1B1/TRPV2/BCL11A/ISLR2/RNF6/SEMA3F/BMPR2/VEGFA/WNT3/WNT5A/SEMA7A/NRP1/SEMA5A/NTN1/AATK	30
BP	GO:0007548	sex differentiation	77/3172	261/18679	3.28625e-07	4.06446e-06	2.6354e-06	IRX5/FSTL3/CITED2/SEMA3A/MERTK/CEBPB/CNTFR/CST3/CTNNB1/CTSV/RDH10/CYP11A1/DACH1/AFP/NR0B1/FANCA/FGF8/FGF9/FOXF2/ASPM/TIPARP/GATA3/GATA4/GATA6/NUPR1/AMH/SOX8/HOXA9/HOXA10/HOXA13/INHBA/INSR/AR/KDR/KIT/LFNG/LRP6/ARRB1/ARRB2/MMP14/NASP/NKX3-1/PBX1/PDGFRA/PITX2/WNT4/TESC/TEX15/LHX9/RARA/BCL2/SALL1/SDC1/DMRTA2/SFRP2/BMP6/SLIT3/BOK/SOX9/FOXL2/BRCA2/STAR/TBX3/TFAP2C/CAPN5/VEGFA/WNT5A/WNT2B/NCOA4/MKKS/ARI…	77
BP	GO:0045137	development of primary sexual characteristics	65/3172	209/18679	3.38837e-07	4.18372e-06	2.71273e-06	IRX5/FSTL3/CITED2/SEMA3A/CEBPB/CST3/CTSV/RDH10/CYP11A1/DACH1/AFP/NR0B1/FANCA/FGF8/FGF9/ASPM/TIPARP/GATA3/GATA4/GATA6/NUPR1/AMH/SOX8/HOXA9/HOXA10/INHBA/INSR/KDR/KIT/LFNG/ARRB1/ARRB2/MMP14/NASP/NKX3-1/PDGFRA/PITX2/WNT4/TESC/LHX9/RARA/BCL2/SALL1/SDC1/SFRP2/SLIT3/BOK/SOX9/FOXL2/BRCA2/STAR/TFAP2C/CAPN5/VEGFA/WNT5A/WNT2B/NCOA4/MKKS/ARID5B/CBX2/TOX2/EIF2S2/CCNE1/PCYT1B/ADAMTS1	65
BP	GO:0001892	embryonic placenta development	36/3172	92/18679	3.53985e-07	4.36345e-06	2.82926e-06	CDKN1C/CDX2/CDX4/CEBPA/CEBPB/SPINT2/E2F7/EGFR/EPAS1/NRK/BPTF/HEY1/GAB1/GATA2/FOXD3/HIF1A/ITGA4/JUNB/KRT8/KRT19/MDFI/PDGFB/EGLN1/OVOL2/SLC8A1/SPINT1/ZFP36L1/NR2F2/FZD5/TFEB/E2F8/EOMES/RSPO3/GCM1/SOCS3/HAND1	36
BP	GO:0045766	positive regulation of angiogenesis	41/3172	111/18679	3.56215e-07	4.38359e-06	2.84232e-06	CHI3L1/CHRNA7/CCBE1/CTSH/ETS1/F3/PTK2B/FGF1/FGF2/DDAH1/GATA2/GATA4/GATA6/GREM1/SRPX2/HIPK2/ANXA3/HIF1A/HMOX1/HSPB1/AQP1/ISL1/KDR/RHOB/PGF/PRKCB/MYDGF/PTGIS/SFRP2/BRCA1/BTG1/TEK/TGFBR2/THBS1/C3/C5/VEGFA/WNT5A/VASH2/RUNX1/SEMA5A	41
BP	GO:0033036	macromolecule localization	543/3172	2661/18679	3.62875e-07	4.45809e-06	2.89063e-06	CDH2/ADAM8/RASGRP1/LRPPRC/OPTN/GPHN/CDKN1A/RAMP1/SIGMAR1/CDKN2A/APC2/NMUR1/TRIM22/ATP8A1/CREB3/FBLN5/NPC2/SORBS1/NUP50/ZNF268/SEC24A/STARD10/EHD1/AP3M2/RAB32/SLC27A5/SLC27A2/TMSB15A/KDELR2/KDELR3/RAB35/RAB31/BTN3A2/CHI3L1/PKP3/SEC63/PACSIN2/SNX18/SLCO2B1/OSBPL9/RAB42/FCHO2/RAB3C/NUS1/RAB39B/AP1S1/TRIM6/CLU/CLTB/ANO4/FRMD6/PLIN2/CCR7/SPNS2/RINL/CHMP4B/ACVR1C/STARD4/STXBP5/CPT1A/CPT1B/NACC2/CRH/PAR…	543
BP	GO:0042476	odontogenesis	42/3172	115/18679	3.68834e-07	4.52375e-06	2.9332e-06	COL1A2/CSF1/CSF3R/CTNNB1/DLX1/DLX2/DLX3/EDA/EDN1/FGF8/ALPL/GLI3/AQP1/INHBA/ITGB4/LAMB1/LRP4/LRP6/MSX1/NGFR/TNFRSF11B/PITX2/FAM20A/BCOR/ODAM/HTRA1/FAM20C/SCN5A/SDC1/PERP/BMP7/TBX1/TGFB1/TGFB2/TUFT1/WNT6/SP6/HACD1/ACVR2B/HAND1/HAND2/ADAMTS1	42
BP	GO:0048645	organ formation	27/3172	60/18679	3.81283e-07	4.66865e-06	3.02716e-06	SPRY1/CITED2/CTNNB1/RDH10/EYA1/FGF1/FGF8/FGFR1/GATA6/GDNF/GLI3/HHEX/HOXA3/ISL1/MEF2C/NTF4/PAX2/PAX3/MESP1/SIX1/BMP7/TBX1/TGFBR2/WNT5A/WNT2B/NOG/HAND2	27
BP	GO:0007498	mesoderm development	44/3172	123/18679	3.86522e-07	4.7171e-06	3.05857e-06	APELA/CITED2/YAP1/DLL3/FGF8/FGFR1/IKZF3/AMH/INHBA/ITGA2/ITGA3/ITGB1/ITGB3/ITGB4/SMAD2/SMAD3/SMAD4/MATK/OVOL1/PAX2/POU4F1/MESP1/EPB41L5/SECTM1/SFRP2/BMP7/BMPR2/TBX1/TBX3/VEGFA/WNT3/ZIC2/PALB2/WLS/EOMES/TCF7L1/ITGA8/CHRD/NOG/ACVR2B/KLF4/LHX2/HAND1/GDF3	44
BP	GO:0044259	multicellular organismal macromolecule metabolic process	44/3172	123/18679	3.86522e-07	4.7171e-06	3.05857e-06	ADAM10/COL1A2/COL2A1/COL3A1/COL4A1/COL4A2/COL4A6/COL5A1/COL5A2/COL6A3/COL8A1/COL9A1/COL9A2/COL12A1/COL13A1/COL16A1/COL6A6/ADAMTS14/CST3/CTSB/CTSK/CTSL/FAP/TNS2/RGCC/HIF1A/IL6/ITGB1/MMP2/MMP9/MMP10/MMP11/MMP14/MMP16/FURIN/SUCO/PDGFRB/ERRFI1/WNT4/PPARG/KLK6/CCL2/TGFB1/SERPINB7	44
BP	GO:2001233	regulation of apoptotic signaling pathway	103/3172	380/18679	3.97272e-07	4.84027e-06	3.13844e-06	FEM1B/YAP1/CREB3/IVNS1ABP/CTSC/MLLT11/CLU/COL2A1/NACC2/TICAM1/CTNNB1/CTSH/DAPK3/DDIT3/DFNA5/CTTN/EYA1/UNC5B/FGFR1/FAIM2/IFI6/MPV17L/ANKRD2/GDNF/SFN/GPER1/PYCARD/GSK3B/GSN/HIF1A/HMOX1/HSPB1/FAS/INHBA/AR/ITGAV/LCK/LGALS3/LMNA/LTBR/SMAD3/ARRB2/MCL1/MMP9/MSX1/MUC1/ATF3/NFATC4/NGFR/NKX3-1/P4HB/TAF9B/PF4/PMAIP1/PML/SEPT4/WNT4/RRN3/USP47/PPP3CC/G2E3/MAPK8/ACKR3/BCL2/RET/BDKRB2/TMBIM1/SFRP2/SIAH1/SKIL/SN…	103
BP	GO:1901214	regulation of neuron death	71/3172	236/18679	4.13389e-07	5.02832e-06	3.26036e-06	ADAM8/OPTN/SIGMAR1/CEBPB/EGLN3/CLU/CNTFR/CHMP4B/CTNNB1/DDIT3/NQO1/DLX1/EPHA7/ERBB3/PTK2B/UNC5B/FGF8/FGFR3/FAIM2/TRIM2/ADNP/PCSK9/GABRB3/GATA3/GDNF/TOX3/HIPK2/NR3C1/GRM4/KCNIP3/HIF1A/HMOX1/IL6/ILK/ISL1/ITGA1/JUN/DRAXIN/MCL1/MEF2C/NAIP/NCF2/ATM/NGFR/NTRK2/PAK3/SERPINF1/PMAIP1/POU4F1/OXR1/PPT1/BCL2/SCT/CCL2/CCL3/SIX1/SNCA/SORL1/STAR/TFAP2B/TGFB2/WFS1/XRCC2/CACNA1A/BTG2/NDNF/CPEB4/BHLHB9/PICALM/NRP1/…	71
BP	GO:0043549	regulation of kinase activity	205/3172	877/18679	4.28834e-07	5.20757e-06	3.37659e-06	ADAM8/RASGRP1/RASA4/CDK7/SPRY1/CDKN1A/CDKN1C/CDKN2A/CDKN2B/MYCNOS/CEBPA/ADCY1/NRG3/GADD45G/DUSP14/CHI3L1/FZD10/ADCY7/CHRNA7/CLU/CCR7/HEXIM2/MAP3K8/CSF1/CSF1R/CSF2RA/CSPG4/ADRA2A/PPP1R1C/ADRB2/GADD45A/DRD2/DRD4/HBEGF/DUSP1/DUSP5/DUSP9/EDN1/EFNA1/EGFR/EMP2/NRK/EPHA4/ERBB2/ERBB3/ERN1/PTK2B/STOX1/FGF1/FGF2/FGF8/FGF9/FGFR1/FGFR3/PPM1E/ADNP/SPDYA/GAB1/TAB3/WWTR1/PYDC1/GREM1/ELP4/STK39/GNG3/SFN/RAPGEF1/…	205
BP	GO:0043200	response to amino acid	39/3172	104/18679	4.33321e-07	5.2534e-06	3.4063e-06	CDO1/CEBPB/COL1A2/COL3A1/COL4A1/COL5A2/COL16A1/CPS1/CYP11A1/DNMT3A/DNMT3B/EDN1/EGFR/GSN/HPCA/IL6/IPO5/LYN/MMP2/ASS1/NAIP/NTRK2/OGG1/PDGFC/RRAGD/CCL2/RRAGC/CPEB1/SLC1A2/SST/ZEB1/TMBIM6/TIMP3/TNF/XBP1/CPEB4/CAPN2/LAMTOR3/SOCS1	39
BP	GO:0045662	negative regulation of myoblast differentiation	16/3172	26/18679	4.37284e-07	5.29271e-06	3.4318e-06	CMTM5/PRICKLE1/DDIT3/ANKRD2/NMRK2/DLL1/SOX8/ZFHX3/NOTCH1/MBNL3/SOX9/TBX3/TGFB1/TNF/CXCL14/GDF3	16
BP	GO:0050803	regulation of synapse structure or activity	67/3172	219/18679	4.41543e-07	5.33549e-06	3.45953e-06	CDH2/PDLIM5/PLK2/CHRNB2/CRH/CTNNA2/DRD2/EPHB3/PTK2B/ADGRL1/SLITRK3/NLGN1/NCDN/ARC/CUX2/CRTC1/ADNP/SLITRK5/SRPX2/GRIK1/AMIGO2/KIT/SHISA6/LRP4/MEF2C/MYO6/NFATC4/NRGN/NTRK2/NTRK3/OXTR/SERPINE2/NLGN3/LRRN3/PPT1/PRKCZ/ABHD6/ADGRB1/IGSF9/NLGN2/ADGRB2/PTN/RAB3A/RASGRF2/S100B/CLSTN2/LRRC4/SIX1/SNCA/STAR/STX3/CNTN2/TPBG/WNT5A/CALB1/BHLHB9/SLITRK6/JPH4/CAMK1/PPFIA3/CBLN1/NRXN3/NRXN1/LRRC4B/RAPGEF2/FRMPD4/C…	67
BP	GO:0045667	regulation of osteoblast differentiation	40/3172	108/18679	4.53552e-07	5.47162e-06	3.5478e-06	HDAC5/CDK6/CEBPA/SEMA4D/CEBPB/CTHRC1/TWIST2/CTNNB1/FGFR1/HEY1/NPNT/GDF10/GJA1/GLI1/GLI3/GNAS/HOXA2/IL6/IL6ST/ILK/SMAD3/MEF2C/NOTCH1/SUCO/WNT4/FAM20C/CTNNBIP1/SFRP2/BMP6/BMP7/BMPR2/SNAI2/SOX11/TNF/IFITM1/CHRD/NOG/PDLIM7/ACVR2B/HAND2	40
BP	GO:0006937	regulation of muscle contraction	52/3172	156/18679	4.68886e-07	5.64735e-06	3.66174e-06	ADA/HCN4/MYL9/NMU/CNN1/ADRA1B/ADRA2A/ADRB2/DAPK3/DSC2/DSP/EDN1/CTTN/FGF12/NPNT/GATA4/GJA1/GJA5/GPER1/ANK2/GSTM2/GUCY1A3/JUP/KCNJ2/KCNMA1/KCNQ1/LCK/SMAD7/MYL2/ATP1A2/ATP2A2/NPY2R/OXTR/PLCE1/PDE4B/PDE4D/PKP2/PTGS1/RGS2/PROK2/SCN2B/SCN4B/SCN5A/SLC8A1/SLC9A1/SSTR2/TNNC2/TNNI3/TNNT1/TNNT2/TPM1/CACNA1C	52
BP	GO:2000736	regulation of stem cell differentiation	41/3172	112/18679	4.70456e-07	5.657e-06	3.668e-06	YAP1/OLFM1/MAD2L2/PRICKLE1/CTNNB1/GLIPR2/EFNA1/BAMBI/WWTR1/GATA4/GATA6/GREM1/GDNF/BCL9L/RGCC/GSK3B/HOXB4/HES5/TACSTD2/SMAD2/SMAD3/SMAD4/SMAD7/NOTCH1/PAX2/PDGFRA/EPB41L5/OVOL2/SERPINB3/C10orf54/SFRP2/BMP7/SOX5/SOX9/TEAD3/TGFB1/TGFB1I1/TGFB2/ZNF703/ELL3/TCF7L1	41
BP	GO:2000177	regulation of neural precursor cell proliferation	30/3172	71/18679	4.73262e-07	5.68146e-06	3.68386e-06	VAX1/TRIM71/KCTD11/CTNNB1/DRD2/ASPM/GATA2/GLI1/GLI3/RAPGEF1/HIF1A/ILK/INSM1/LYN/NOTCH1/PAX6/CEND1/LIMS2/PTPRZ1/PTBP2/RSU1/SALL1/DMRTA2/LHX5/TGFB1/VEGFA/BTG2/FZD3/ELL3/ADGRG1	30
BP	GO:0008593	regulation of Notch signaling pathway	28/3172	64/18679	4.7782e-07	5.72684e-06	3.71328e-06	POSTN/DLX1/DLX2/DTX1/EYA1/BEND6/AAK1/HEY1/C3orf17/GATA2/DLL1/TSPAN33/IL6ST/KIT/HES5/LFNG/LLGL2/MFNG/NRARP/NFKBIA/NOTCH1/MESP1/C8orf4/OVOL2/BMP7/DLK2/DLK1/ITGB1BP1	28
BP	GO:0007049	cell cycle	363/3172	1698/18679	4.92823e-07	5.89705e-06	3.82365e-06	CHAF1A/ACTR3/FEM1B/CDH13/OPTN/CDK2/CDK6/CDK7/HRSP12/SPRY1/CDKN1A/CDKN1C/CDKN2A/CDKN2B/CITED2/NDRG1/MAD2L2/CREB3/CEBPA/TACC2/GAS2L1/CGREF1/POLD3/NUP50/PLK2/NEK6/ZNF268/BLCAP/GADD45G/RAB35/RCC1/PIM2/CNTRL/CIT/PLA2G16/CHEK2/SNX18/OIP5/ARAP1/HEXIM2/PLK5/CHMP4B/TRIM71/MAP3K8/JMY/NACC2/CREBL2/NEK7/PIWIL4/E2F7/TOM1L2/KCTD11/CTNNB1/PPP1R1C/DACH1/DAPK3/BRINP1/SYNE4/GADD45A/DDIT3/DDX11/DHFR/DNMT3A/DRD2/DUS…	363
BP	GO:0060021	palate development	33/3172	82/18679	5.03396e-07	6.01378e-06	3.89934e-06	TSHZ1/VAX1/WFIKKN2/COL2A1/DLX5/EPHB3/FOXF2/FZD2/GABRB3/TIPARP/GLI3/INHBA/LRP6/SMAD2/SMAD4/MSX1/BCOR/PRDM16/MMP25/CSRNP1/SNAI2/SOX11/TBX1/TBX3/TGFBR2/CLDN5/WNT5A/WNT11/ARID5B/PKDCC/DHRS3/ACVR2B/HAND2	33
BP	GO:0007179	transforming growth factor beta receptor signaling pathway	61/3172	194/18679	5.06241e-07	6.03797e-06	3.91502e-06	CDKN1C/CDKN2B/CITED2/LEFTY1/WFIKKN2/COL1A2/COL3A1/CD109/PARP1/FLCN/HTRA4/FKBP1A/PEG10/FMOD/FUT8/NPNT/BAMBI/WWTR1/GDF10/BCL9L/HIPK2/HPGD/ITGA3/ITGB5/JUN/JUNB/SMAD2/SMAD3/SMAD4/ARRB2/SMAD6/SMAD7/FURIN/CHST11/PARD6A/PDGFB/PML/PRKCZ/HTRA1/PMEPA1/CCL2/PRDM16/SKIL/SOX11/SRC/ZEB1/TDGF1/TGFB1/TGFB1I1/TGFB2/TGFBR2/THBS1/CLDN5/UBE2D1/UBE2D3/ZYX/ZNF703/USP9X/ITGA8/ZFYVE9/GDF15	61
BP	GO:1903532	positive regulation of secretion by cell	86/3172	304/18679	5.1546e-07	6.13798e-06	3.97987e-06	ADAM8/RASGRP1/SEC24A/NMU/CHRNB2/TRIM6/STXBP5/CRH/SYT9/CSF1R/DPYSL2/DRD2/EDN1/F2RL1/NLGN1/EXPH5/PYDC1/GATA3/GDNF/GHRHR/GJA1/ANKRD1/GLUL/GPER1/GPR39/RGCC/PYCARD/CD274/HIF1A/HLA-DRB1/HLA-DRB3/HLA-DRB4/HLA-DRB5/IL6/INHBA/ISL1/KCNN4/FAM132A/ARRB1/NKX3-1/NPY2R/OXTR/P2RY1/GAL/PPIA/SMPD3/NLRP2/PRKCE/PRKCZ/NLGN2/RAB3A/SCT/CCL3/SDC1/SDC4/SDCBP/BMP6/SNCA/SOX11/SPTBN1/VAMP7/SYK/TAC1/TEK/TGFB1/TGFB2/TNF/TRH/C…	86
BP	GO:0001954	positive regulation of cell-matrix adhesion	21/3172	41/18679	5.18624e-07	6.16568e-06	3.99783e-06	CDH13/CDK6/CCR7/COL16A1/CSF1/EMP2/PTK2B/GSK3B/ILK/KDR/LIMS1/SMAD3/WNT4/PRKCZ/EPB41L5/S100A10/SDC4/TDGF1/TEK/VEGFA/ITGB1BP1	21
BP	GO:0060350	endochondral bone morphogenesis	25/3172	54/18679	5.26803e-07	6.25281e-06	4.05432e-06	COL2A1/COL9A1/COL13A1/COMP/DLX5/FGFR3/ALPL/GNAS/MEF2C/MMP14/MMP16/NAB1/IMPAD1/CSGALNACT1/PTHLH/RARA/RARB/RARG/BMP6/BMPR2/SOX9/TEK/TGFBR2/THBS1/FGF18	25
BP	GO:0042472	inner ear morphogenesis	38/3172	101/18679	5.50273e-07	6.51051e-06	4.22142e-06	CTHRC1/USH1G/COL2A1/STRC/DLX5/EYA1/STOX1/ALDH1A3/FGF8/FGF9/FGFR1/FRZB/FZD2/LRIG1/GATA2/GATA3/MYO6/OTX1/OTX2/PAX2/PRRX2/ATP8A2/CLIC5/SOBP/BCR/SIX1/SOX9/TBX1/ZEB1/WNT5A/FZD3/SLITRK6/ITGA8/HESX1/NRP1/SLC9A3R1/NTN1/MAFB	38
BP	GO:0021536	diencephalon development	31/3172	75/18679	5.51168e-07	6.51051e-06	4.22142e-06	SEMA3A/CHRNB2/CRH/DRD2/NR0B1/ETS1/FGF8/CNTNAP2/GATA2/GHRHR/GLI1/RAX/ISL1/KCNC1/LRP6/OTX1/OTX2/PAX6/PITX1/PITX2/WNT4/POU4F1/SALL1/SOX2/SOX3/TAL2/WNT5A/NRP1/SEMA5A/NOG/CDH1	31
BP	GO:0043149	stress fiber assembly	31/3172	75/18679	5.51168e-07	6.51051e-06	4.22142e-06	DLC1/SORBS1/SYNPO/ARAP1/AMOT/PTK2B/PHACTR1/PPM1E/RGCC/ITGB5/TACSTD2/ARRB1/SMAD3/NOX4/EVL/WNT4/S100A10/SDC4/SLC9A1/SRC/TAC1/TNFAIP1/TPM1/WNT11/ZYX/ALMS1/MKKS/CUL3/ITGB1BP1/ROCK2/BAG4	31
BP	GO:0006936	muscle contraction	83/3172	291/18679	5.58887e-07	6.59111e-06	4.27368e-06	ADA/HCN4/NMUR1/MYL12B/MYL9/SORBS1/MYL12A/PPP1R13L/NMU/CHRNB2/CNN1/ADRA1B/ADRA2A/ADRB2/DAPK3/DRD2/EDN1/EDNRB/CTTN/NPNT/GATA4/ANKRD2/MYOF/GDNF/GJA1/GJA5/GPER1/ANK2/GSTM2/TMOD3/GUCY1A3/MYLPF/ITGA1/ITGB5/KCNJ2/KCNJ12/KCNMA1/KCNQ1/LCK/SMAD7/MYBPC2/MYH2/MYL2/ATP1A2/ATP2A2/NPY1R/NPY2R/OXTR/PLCE1/PDE4B/PDE4D/ATP8A2/PGAM2/MAP2K3/MAP2K6/PTGS1/MYL7/ACTA2/RGS2/PROK2/BDKRB2/RYR3/SCN2B/SCN4B/SCN5A/SRSF1/SLC6A8…	83
BP	GO:0007162	negative regulation of cell adhesion	66/3172	216/18679	5.63741e-07	6.63771e-06	4.3039e-06	CDH13/ADAM10/CDKN2A/DLC1/MAD2L2/SEMA4D/CEBPB/SPINT2/CCM2L/ADRB2/ADAMTS18/DTX1/ERBB2/ERBB3/FBLN1/LRRC32/TNFRSF21/GLI3/RGCC/CD274/HLA-DRB1/HLA-DRB3/HLA-DRB4/HLA-DRB5/HOXA7/IDO1/JAK3/MIA3/LAG3/LGALS3/ARHGDIB/TACSTD2/MFI2/MMP14/NRARP/ASS1/MUC1/NOTCH1/SERPINE2/IL20RB/RCC2/EPB41L5/JAM2/RDX/C10orf54/SNAI2/SPN/SPOCK1/SRC/TBCD/TGFB1/TGFBI/THBS1/VTCN1/ZNF703/ACTN4/FZD7/UBASH3B/CBLB/CD164/SEMA5A/MYADM/ITGB1…	66
BP	GO:0009314	response to radiation	122/3172	472/18679	5.64995e-07	6.64186e-06	4.30658e-06	CDKN1A/NET1/CDS1/YAP1/DEAF1/NMU/CHEK2/CHRNB2/CIRBP/ERCC8/IKBIP/COL3A1/RDH12/ADRA1B/PLB1/RDH10/CYP11A1/LRRN4/GADD45A/DNMT3A/DNMT3B/DRD2/DRD4/DUSP1/EGFR/EYA1/FANCD2/GPC2/NAPEPLD/GPC4/GPC5/CRTC1/OPN3/AIPL1/NPHP4/FBXL21/GATA3/GPC3/MSH6/GUCA1B/ANXA1/HIF1A/APOA2/APOC3/IL1R1/AQP1/ITGB1/JUN/JUNB/KCNC1/KIT/KRT14/RHOB/LPL/ARRB1/MME/ATM/ATP1A2/NFATC4/NTS/OGG1/NOX4/SCARA3/DTL/ATP8A2/ZAK/SERPINE2/PMAIP1/PML/N…	122
BP	GO:0006887	exocytosis	102/3172	378/18679	5.67538e-07	6.66111e-06	4.31907e-06	RASGRP1/CAP1/RAB31/CHGA/RAB3C/CLU/CCR1/STXBP5/RIMS4/SYT9/SYT6/EXOC8/ADRA2A/F2RL1/ADGRL1/NLGN1/MMRN1/EXPH5/SYT11/EXOC6B/FN1/SYT14/RAB26/STEAP2/GATA2/GCGR/B4GALT1/ANK1/ANXA3/HMOX1/CPLX4/IGF2/ITGB3/MIA3/KIT/LAMP2/LLGL2/LYN/NOTCH1/PDGFB/PF4/PPIA/SYTL2/TRPV6/SMPD3/TRIM36/SYT13/RAB3A/BCR/S100A13/CCL3/SDC1/SDC4/SDCBP/SLC17A9/SNCA/STX3/VAMP7/SYK/SYT1/SYT4/TGFB1/TGFB2/THBS1/TLN1/TNFAIP2/TUBA4A/VEGFA/VSNL1…	102
BP	GO:0032956	regulation of actin cytoskeleton organization	78/3172	269/18679	5.94029e-07	6.96092e-06	4.51346e-06	ARPC5/ACTR3/ARPC2/ABI2/DLC1/TMSB15A/DSTN/CDC42EP1/FZD10/SYNPO/ARAP1/ADD2/CCR7/WHAMM/ARHGEF19/JMY/CSF1R/CTSV/AMOT/DAPK3/EDN1/CTTN/F2RL1/PTK2B/PPM1E/GPM6B/RGCC/PYCARD/GSN/TMOD3/RHOD/ILK/TACSTD2/SMAD3/NTRK3/NOX4/PAK3/EVL/LIMA1/PDGFRA/PDGFRB/WNT4/SSH1/MAGEL2/ODAM/CCDC88A/PRKCE/PDXP/ACTR3B/TWF1/RDX/S100A10/SDC4/SLC9A1/SPTBN1/BST2/TAC1/TEK/TGFB1/TPM1/VASP/VIL1/WIPF1/WNT11/ALMS1/BAIAP2L2/MKKS/CAPG/JAM3/…	78
BP	GO:0021543	pallium development	50/3172	149/18679	6.15615e-07	7.2024e-06	4.67004e-06	CDK6/SEMA3A/TACC2/COL3A1/CTNNB1/CYP11A1/DLX1/DLX2/EGFR/EMX2/FGF8/FGFR1/SRGAP2/ASPM/CNTNAP2/LHX6/GLI3/WDR62/GSK3B/ANXA3/HIF1A/LAMB1/LRP6/NPY/NTRK2/ATP2B4/PAFAH1B1/PAX6/PEX13/POU3F3/FEZF2/PTPRS/SCT/DMRTA2/LHX5/TACC1/TFAP2C/NR2F1/LRP8/BTG2/FAT4/MKKS/USP9X/EOMES/DIXDC1/NRP1/C16orf45/ADGRG1/LHX2/AKAP5	50
BP	GO:0034641	cellular nitrogen compound metabolic process	1187/3172	6290/18679	6.19752e-07	7.23929e-06	4.69396e-06	ADA/ZGLP1/ZNF730/ZNF316/FOXO6/HDAC5/CHAF1A/KRBOX1/ADAM8/CDH13/LRPPRC/SUGP2/MBNL2/CEBPZ/AASS/CDK2/TSHZ1/EIF1/CDK7/HRSP12/CDKN1A/IRX5/RAMP1/FSTL3/CDKN1C/CDKN2A/CDKN2B/TNIP1/TRIM22/CDO1/KLF2/CITED2/IRF9/SCML2/CDS1/CPQ/IFITM3/YAP1/CD2BP2/OLFM1/CDX1/CDX2/MAD2L2/CDX4/CAP1/CREB3/CEBPA/SEMA4D/CEBPB/DEAF1/CEBPE/BATF/HTATIP2/PAICS/ST6GALNAC2/POLR3G/IVNS1ABP/LEFTY1/CELF2/ADCY1/POLD3/NUP50/ZNF268/CGA/CGB/PPP…	1187
BP	GO:0050900	leukocyte migration	94/3172	342/18679	6.46594e-07	7.54087e-06	4.8895e-06	ADA/ADAM8/ADAM10/MERTK/CREB3/CHGA/CCR1/CCR7/SPNS2/COL1A2/CSF1/CSF3R/CXADR/EDN1/EDNRB/ANO6/AIF1/F2RL1/PTK2B/FN1/SLC16A8/GATA3/GCNT1/GREM1/B4GALT1/GRB14/PYCARD/CXCL1/HMOX1/HOXA7/IL6/ITGA1/ITGA3/ITGA4/ITGAV/ITGB1/ITGB3/MIA3/KIT/L1CAM/LCK/LGALS3/LYN/MMP9/MPP1/MYH9/ATP1B2/PODXL2/SBDS/PDE4B/PDE4D/PDGFB/PF4/TREM1/PPIA/SLC7A10/CAMK1D/S100A14/JAM2/RET/BCR/BDKRB1/S100A7/CEACAM1/CCL2/CCL3/CCL14/CXCL6/SLC3A2…	94
BP	GO:0072091	regulation of stem cell proliferation	36/3172	94/18679	6.56798e-07	7.64774e-06	4.9588e-06	YAP1/VAX1/KCTD11/CTNNB1/DPPA2/DRD2/FBLN1/FGF9/FGFR1/ASPM/GLI3/HIF1A/KDR/NFIB/NOTCH1/OVOL1/PAX6/PRRX2/CTNNBIP1/OVOL2/DMRTA2/SIX1/SNAI2/SOX9/SOX11/TBX1/TBX3/ZEB1/TERT/TGFB1/TGFBR2/VEGFA/WNT5A/WNT11/FZD3/CHRD	36
BP	GO:0043547	positive regulation of GTPase activity	128/3172	502/18679	6.61319e-07	7.68822e-06	4.98505e-06	SH2D3C/SH2D3A/RASGRP1/RASA4/RASGRP2/NET1/DLC1/SEMA4D/RALBP1/RCC1/CDC42EP1/FZD10/CHN1/CHN2/SNX18/ARAP2/ARAP1/AGAP3/CCR7/RINL/ARHGEF19/STXBP5/ARHGAP27/ERBB2/ALDH1A1/PTK2B/SPATA13/ARHGAP26/IQSEC2/TBC1D9/ARHGEF9/MCF2L/DOCK9/PSD3/SRGAP2/PSD4/ARHGAP8/ELMOD2/NGEF/PLEKHG4/PLEKHG3/ARHGEF26/TIAM2/GCGR/RGS17/GNAS/RAPGEF1/GSK3B/TAX1BP3/AGFG1/ITGB1/JUN/TBC1D10C/ARHGAP4/ARHGDIB/LIMS1/LLGL2/ARRB1/NTRK3/ARHGEF4/…	128
BP	GO:0008406	gonad development	63/3172	204/18679	6.70561e-07	7.78337e-06	5.04674e-06	IRX5/FSTL3/CITED2/SEMA3A/CEBPB/CST3/CTSV/RDH10/CYP11A1/AFP/NR0B1/FANCA/FGF8/FGF9/ASPM/TIPARP/GATA3/GATA4/GATA6/NUPR1/AMH/SOX8/HOXA9/HOXA10/INHBA/INSR/KDR/KIT/LFNG/ARRB1/ARRB2/MMP14/NASP/NKX3-1/PDGFRA/PITX2/WNT4/TESC/LHX9/RARA/BCL2/SALL1/SDC1/SFRP2/SLIT3/BOK/SOX9/FOXL2/BRCA2/STAR/TFAP2C/CAPN5/VEGFA/WNT5A/WNT2B/NCOA4/MKKS/ARID5B/TOX2/EIF2S2/CCNE1/PCYT1B/ADAMTS1	63
BP	GO:0022407	regulation of cell-cell adhesion	100/3172	370/18679	6.7437e-07	7.81526e-06	5.06742e-06	ADA/ADAM8/RASGRP1/FSTL3/CDKN2A/CITED2/MAD2L2/CEBPB/SPINT2/CCR7/MAP3K8/CCM2L/CTNNB1/ADRB2/CD55/ADAMTS18/DTX1/CELSR2/AIF1/EPHA7/EPHB3/ERBB2/ZBTB1/KIFAP3/IL27/LRRC32/GATA3/TNFRSF21/GLI3/RGCC/PYCARD/LGALS13/CD274/GSN/HLA-A/HLA-DMB/HLA-DOA/HLA-DQB1/HLA-DRB1/HLA-DRB3/HLA-DRB4/HLA-DRB5/IGF2/IL6/IL6ST/IDO1/ITGA4/JAK3/L1CAM/LAG3/LCK/LGALS3/LGALS8/LYN/SMAD7/NRARP/ASS1/MYB/PAK3/SERPINE2/IL20RB/WNT4/KIF26B/P…	100
BP	GO:0016070	RNA metabolic process	863/3172	4450/18679	6.81323e-07	7.87348e-06	5.10517e-06	ZGLP1/ZNF730/ZNF316/FOXO6/HDAC5/KRBOX1/ADAM8/CDH13/LRPPRC/SUGP2/MBNL2/CEBPZ/CDK2/TSHZ1/CDK7/HRSP12/IRX5/FSTL3/CDKN1C/CDKN2A/CDKN2B/TNIP1/TRIM22/KLF2/CITED2/IRF9/SCML2/IFITM3/YAP1/CD2BP2/CDX1/CDX2/MAD2L2/CDX4/CREB3/CEBPA/SEMA4D/CEBPB/DEAF1/CEBPE/BATF/HTATIP2/POLR3G/IVNS1ABP/LEFTY1/CELF2/NUP50/ZNF268/CGA/PPP1R13L/PAPOLA/EHMT2/SUB1/APOBEC2/SF3A3/MLLT11/CCDC85B/ATF7/VAX1/PIM2/NUDT21/DIDO1/WDR5/KAT7/S…	863
BP	GO:0000165	MAPK cascade	194/3172	827/18679	6.81534e-07	7.87348e-06	5.10517e-06	CDH2/SH2D3C/SH2D3A/ADAM8/RASGRP1/RASA4/SPRY1/TNIP1/LEFTY1/GADD45G/DUSP14/CHI3L1/FZD10/PRKCDBP/CHRNA7/CCR1/CCR7/MAP3K8/CSF1R/CSF2RA/CSPG4/ADRA1B/CTNNB1/ADRA2A/CTSH/GLIPR2/ADRB2/GADD45A/BMPER/DRD2/DRD4/HBEGF/DUSP1/DUSP5/DUSP9/EDN1/EFNA1/EGFR/FLCN/NRK/EPHA4/EPHA7/ERBB2/ERBB3/ERN1/F2RL1/PTK2B/FBLN1/FGF1/FGF2/FGF8/FGF9/FGF12/FGFR1/FGFR3/WWC1/FN1/ARHGAP8/GAB1/NPNT/TAB3/GDF1/GDF10/GNG3/RNF149/GPER1/RAPG…	194
BP	GO:0008016	regulation of heart contraction	54/3172	166/18679	6.84669e-07	7.89731e-06	5.12062e-06	ADA/HCN4/IRX5/SEMA3A/CELF2/FOXN4/ADRA1B/CXADR/ADRB2/CYP2J2/DRD2/DSC2/DSP/HBEGF/EDN1/EPAS1/FGF12/GATA4/GJA1/GJA5/ANK2/GSTM2/JUP/KCNJ2/KCNJ12/KCNQ1/SMAD7/MYL2/ATP1A2/ATP1B2/ATP2A2/ATP2B4/PDE4B/PDE4D/PKP2/RGS2/SCN2B/SCN4B/SCN5A/POPDC2/SLC1A1/SLC8A1/SLC9A1/SP4/TAC1/TGFB2/THRB/TNNT2/TPM1/CACNA1C/HOPX/CACNA1H/CACNA1G/CHRFAM7A	54
BP	GO:1903391	regulation of adherens junction organization	23/3172	48/18679	6.98013e-07	8.03862e-06	5.21225e-06	DLC1/COL16A1/DAPK3/GREM1/GPM6B/RHOD/KDR/LIMS1/SMAD3/MMP14/WNT4/RCC2/EPB41L5/RDX/S100A10/SDC4/SLC9A1/SRC/TEK/THBS1/VEGFA/ITGB1BP1/ROCK2	23
BP	GO:0045638	negative regulation of myeloid cell differentiation	33/3172	83/18679	7.00261e-07	8.0519e-06	5.22086e-06	CDK6/LRRC17/FSTL3/GAS2L1/TWIST2/CTNNB1/PTK2B/GATA2/DLL1/HOXA5/HOXA7/HOXA9/HOXB8/PRMT1/INHBA/LYN/MEIS1/NFKBIA/PF4/HIST2H4B/RARA/CCL3/PRDM16/ZBTB16/GPR68/HIST1H4A/HIST1H4F/HIST1H4K/HIST1H4J/HIST1H4L/UBASH3B/RUNX1/MAFB	33
BP	GO:0016331	morphogenesis of embryonic epithelium	52/3172	158/18679	7.31504e-07	8.39508e-06	5.44337e-06	DLC1/DEAF1/SPINT2/CTHRC1/TRIM71/PRICKLE1/CTNNB1/IRX2/RDH10/ALDH1A3/FGF8/FZD2/GATA3/GREM1/GDNF/SOX8/HHEX/HIF1A/HES5/LRP6/PAX2/PAX3/WNT4/ENAH/SALL4/EPB41L5/OVOL2/RARA/RARG/RET/SALL1/SDC4/SFRP2/SIX1/BMP7/SOX9/SOX11/SPINT1/TGFB1I1/VASP/WNT5A/WNT6/WNT2B/ZIC2/IRX1/FZD3/GRHL2/NOG/LHX2/HAND1/KIF20B/HS2ST1	52
BP	GO:1902589	single-organism organelle organization	505/3172	2468/18679	7.32388e-07	8.39508e-06	5.44337e-06	HDAC5/ARPC5/ACTR3/ARPC2/LRPPRC/FRY/ABI2/CDK2/SPRY1/CDKN2A/APC2/DLC1/MAD2L2/CAP1/NEBL/TACC2/SORBS1/GAS2L1/CSPG5/POLD3/PLK2/NEK6/ZNF268/SEC24A/WASF3/EHMT2/EHD1/TMSB15A/DSTN/RCC1/PIM2/STMN2/TPPP/WDR5/CIT/KPTN/CDC42EP1/KAT7/WDHD1/CHEK2/FZD10/PRKCDBP/PACSIN2/SNX18/OIP5/SYNPO/FMNL2/CCDC151/ARAP1/ADD2/CCR7/WHAMM/EARS2/CNN1/PLK5/ARHGEF19/CHMP4B/PPARGC1B/JMY/NACC2/CRMP1/HAPLN1/NEK7/NEURL2/PARP1/VTI1A/CSF1…	505
BP	GO:0009100	glycoprotein metabolic process	113/3172	432/18679	7.80273e-07	8.93006e-06	5.79025e-06	UST/RAMP1/TNIP1/SPON1/ST6GALNAC2/CSPG5/SEC24A/MAN1A2/LECT1/ADAMTS13/GALNT6/MGAT4B/MGAT4A/NUS1/MUCL1/GYLTL1B/CCR7/CANT1/COL2A1/PARP1/MUC15/VCAN/NCAN/CSPG4/MGAT5B/CST3/CTNNB1/DCN/HBEGF/STT3B/EXTL3/GPC2/HS3ST5/GPC4/GPC5/PHLDA1/TRAK1/DPY19L1/ADNP/SDF2L1/FUT8/ST6GALNAC3/GALNT1/TIPARP/GCNT1/GFPT1/B4GALT1/B3GAT1/GPC3/GLB1/ST6GALNAC6/HIF1A/IDS/JAK3/MAN1A1/ART4/MUC1/NEU1/CHST11/SAR1B/UBE2J1/PGM3/PMM1/ADAM…	113
BP	GO:0072659	protein localization to plasma membrane	63/3172	205/18679	8.09571e-07	9.25098e-06	5.99834e-06	CDH2/OPTN/RAMP1/SORBS1/RAB31/PKP3/FCHO2/DPP6/EMP2/EPB41L3/FYB/RAB26/CLIP3/LDLRAP1/ZDHHC22/GPER1/ANK1/ANK2/PACSIN1/ANXA2/KCNIP3/EHD2/TSPAN33/AR/ITGA3/ITGB1/JUP/KIF5B/KRT18/P2RY1/GOLGA7/PKP2/WNT4/TESC/PID1/PRKCZ/RDX/CLIP1/S100A10/TMBIM1/WNK3/SPTBN1/STX3/VAMP7/TGFB1/TNF/VIL1/PLEKHF1/STX7/VAMP8/VAMP4/LIN7A/MAP7/PKDCC/MYADM/CRB3/VAMP3/SLC9A3R1/NRXN1/ROCK2/BAG4/RAPGEF2/CDH1	63
BP	GO:0051056	regulation of small GTPase mediated signal transduction	80/3172	280/18679	8.23959e-07	9.4008e-06	6.09548e-06	CDH2/RASGRP1/RASA4/SPRY1/NET1/DLC1/RALBP1/CHN1/CHN2/ARAP2/ARAP1/COL3A1/ARHGEF19/CSF1/AMOT/FLCN/F2RL1/SPATA13/ARHGAP26/IQSEC2/ARHGEF9/MCF2L/PSD3/SRGAP2/PSD4/ARHGAP8/NGEF/PLEKHG4/PLEKHG3/ARHGEF26/TIAM2/SCAI/RAPGEF1/RHOD/APOC3/ITGA3/ITGB1/RHOB/RHOC/ARHGAP4/ARHGDIB/RHOH/ARRB1/NGFR/NOTCH2/ARHGEF4/ARHGEF3/STMN3/PLCE1/EPS8L1/ARFGEF3/PLEKHG1/ARHGAP31/RHOU/ARHGAP22/RASGRF2/RDX/BCR/ARAP3/EPS8L2/TNFAIP1/VAV…	80
BP	GO:0060828	regulation of canonical Wnt signaling pathway	68/3172	227/18679	8.54367e-07	9.73265e-06	6.31065e-06	CDH2/FRAT1/APC2/YAP1/MAD2L2/WIF1/CTHRC1/AMER1/PRICKLE1/CTNNB1/CTNND1/DAPK3/DDIT3/AES/DLX5/EDA/FGF9/FGFR3/FRAT2/FRZB/FZD2/BAMBI/ASPM/WWTR1/NPHP4/GREM1/GLI1/GLI3/RAPGEF1/GSK3B/RSPO4/ILK/ISL1/JUP/DRAXIN/LRP4/LRP6/SMAD3/NRARP/NFKB1/NOTCH1/DACT1/GPRC5B/WNT4/POU5F1/SCYL2/MESP1/PSMB8/SFRP2/SNAI2/CAPRIN2/SOX2/SOX9/SRC/TLE2/WNT5A/WNT11/WNT2B/FZD5/KREMEN2/WLS/ZNF703/SOX7/CUL3/RSPO3/DIXDC1/IFT20/NOG	68
BP	GO:0001649	osteoblast differentiation	62/3172	201/18679	8.57118e-07	9.74889e-06	6.32118e-06	HDAC5/CDK6/CEBPA/SEMA4D/CEBPB/CTHRC1/TWIST2/VCAN/CTNNB1/CYP24A1/DLX5/FGF9/FGFR1/FHL2/ITGA11/HEY1/ALPL/NPNT/WWTR1/GDF10/GJA1/GLI1/GLI3/GNAS/SOX8/HNRNPU/HOXA2/TNC/IGFBP3/IL6/IL6ST/ILK/JUNB/SMAD3/MEF2C/MSX2/NOTCH1/SUCO/WNT4/FAM20C/CTNNBIP1/PTHLH/RRBP1/CCL3/SFRP2/BMP6/BMP7/BMPR2/SNAI2/SOX2/SOX11/TNF/TPM4/WNT3/WNT11/SEMA7A/IFITM1/CHRD/NOG/PDLIM7/ACVR2B/HAND2	62
BP	GO:0001958	endochondral ossification	16/3172	27/18679	9.03642e-07	1.02464e-05	6.64376e-06	COL2A1/COL13A1/DLX5/FGFR3/ALPL/GNAS/MEF2C/MMP14/MMP16/NAB1/IMPAD1/CSGALNACT1/PTHLH/BMP6/TEK/FGF18	16
BP	GO:0036075	replacement ossification	16/3172	27/18679	9.03642e-07	1.02464e-05	6.64376e-06	COL2A1/COL13A1/DLX5/FGFR3/ALPL/GNAS/MEF2C/MMP14/MMP16/NAB1/IMPAD1/CSGALNACT1/PTHLH/BMP6/TEK/FGF18	16
BP	GO:0043933	macromolecular complex subunit organization	504/3172	2467/18679	9.17106e-07	1.03831e-05	6.73238e-06	CDH2/HDAC5/CHAF1A/ARPC5/ACTR3/ARPC2/RASGRP1/FRY/OPTN/ABI2/AASS/CDK2/HRSP12/CDKN2A/APC2/TRIM22/DLC1/CD2BP2/OLFM1/MAD2L2/CLGN/NEBL/TACC2/SORBS1/GAS2L1/NRG3/PLK2/NEK6/SEC24A/WASF3/EHMT2/EHD1/SF3A3/TMSB15A/DSTN/RCC1/NUDT21/STMN2/TPPP/WDR5/KPTN/CDC42EP1/KAT7/PSIP1/WDHD1/CHEK2/SP140/OIP5/SYNPO/CHRNB2/C1QTNF6/KCTD12/CIRBP/FCHO2/CCDC151/COX20/ARAP1/TRIM6/ADD2/CLU/CCR7/WHAMM/COL1A2/COL2A1/COL3A1/CHMP4B/CO…	504
BP	GO:1990778	protein localization to cell periphery	63/3172	206/18679	9.75313e-07	1.10251e-05	7.14867e-06	CDH2/OPTN/RAMP1/SORBS1/RAB31/PKP3/FCHO2/DPP6/EMP2/EPB41L3/FYB/RAB26/CLIP3/LDLRAP1/ZDHHC22/GPER1/ANK1/ANK2/PACSIN1/ANXA2/KCNIP3/EHD2/TSPAN33/AR/ITGA3/ITGB1/JUP/KIF5B/KRT18/P2RY1/GOLGA7/PKP2/WNT4/TESC/PID1/PRKCZ/RDX/CLIP1/S100A10/TMBIM1/WNK3/SPTBN1/STX3/VAMP7/TGFB1/TNF/VIL1/PLEKHF1/STX7/VAMP8/VAMP4/LIN7A/MAP7/PKDCC/MYADM/CRB3/VAMP3/SLC9A3R1/NRXN1/ROCK2/BAG4/RAPGEF2/CDH1	63
BP	GO:0097104	postsynaptic membrane assembly	9/3172	10/18679	9.8599e-07	1.11287e-05	7.21584e-06	CDH2/NLGN4Y/NLGN1/LRP4/NLGN3/NLGN4X/NLGN2/NRXN1/NRXN2	9
BP	GO:0060349	bone morphogenesis	34/3172	88/18679	1.04917e-06	1.18106e-05	7.658e-06	CDX1/COL2A1/COL9A1/COL13A1/COMP/FREM1/DLX5/FGFR3/ALPL/GLI3/GNAS/SP5/MEF2C/MMP14/MMP16/MSX1/MSX2/NAB1/IMPAD1/CSGALNACT1/PTHLH/RARA/RARB/RARG/SFRP2/BMP6/BMPR2/SOX9/TEK/TGFB1/TGFBR2/THBS1/FGF18/DHRS3	34
BP	GO:0048520	positive regulation of behavior	46/3172	135/18679	1.04962e-06	1.18106e-05	7.658e-06	CDH13/ADAM10/CREB3/CCR1/CCR7/CRH/CSF1/EDN1/ANO6/AIF1/F2RL1/F3/PTK2B/FGF2/NLGN1/GJA1/CXCL1/HSPB1/IL6/KDR/SMAD3/MEF2C/MET/NPY2R/NTRK3/PDGFB/PDGFRB/PF4/CAMK1D/S100A14/S100A7/CCL2/CCL3/CXCL6/BMPR2/STX3/TGFB1/THBS1/THBS4/VEGFA/WNT5A/PLA2G7/FGF18/NRP1/SEMA5A/CXCL14	46
BP	GO:1903034	regulation of response to wounding	101/3172	378/18679	1.05248e-06	1.18247e-05	7.66717e-06	ADA/ADAM8/TNIP1/MGLL/IL22RA2/CCR7/STXBP5/CD109/ADRA2A/ADRB2/CD55/OTUD7A/ADAMTS18/HBEGF/EDN1/EDNRB/ANO6/EPHA4/ETS1/F2RL1/F3/F12/FAP/FGF2/BRD4/GATA3/GJA1/STK39/METRNL/GPER1/GSN/ANXA2/CFH/HLA-DRB4/IL1R1/IL6/IL6ST/IDO1/ISL1/KLKB1/FAM132A/LYN/SMAD3/NFKB1/NPY5R/NTRK3/PDE2A/PDGFB/PDGFRA/GPRC5B/SERPINF1/SERPINE2/PLAU/IL20RB/WNT4/PPARG/FAM46A/PRKCE/PTGER3/PTGIS/BCR/RREB1/CCL3/CCL14/SRSF6/SLC7A2/SPN/VAMP7/…	101
BP	GO:0002065	columnar/cuboidal epithelial cell differentiation	45/3172	131/18679	1.06089e-06	1.1901e-05	7.71663e-06	CDK6/CDKN1A/GATA5/STRC/DLX3/EDNRB/LRTOMT/FGF8/FGFR1/GATA4/GATA6/B9D1/GLI3/DLL1/GSK3B/HIF1A/HOXA5/INSM1/KCNMA1/KIT/HES5/MEF2C/MYO6/NOTCH1/PAFAH1B1/PAX6/CLIC5/WNT4/MREG/BCCIP/C1GALT1/FAM20C/RARA/RARB/RARG/BCL2/BMP6/SOX11/KLF5/WNT5A/WNT11/SLITRK6/USP13/SLC9A3R1/ZEB2	45
BP	GO:0051100	negative regulation of binding	42/3172	119/18679	1.06326e-06	1.19095e-05	7.72214e-06	MAD2L2/TWIST2/WFIKKN2/CCM2L/ADRB2/DDIT3/AES/ADNP/HEY1/GSK3B/ANXA2/HMOX1/ISL1/ITGA4/JUN/LRPAP1/ARRB2/MDFI/MSX1/MSX2/NFATC4/NFIB/NFKBIA/NKX3-1/P2RY1/YBX2/PDGFB/MAPK8/B2M/CTNNBIP1/EPB41L5/SLN/SORL1/SOX11/SP100/TMBIM6/CAMK1/NOG/ITGB1BP1/LHX2/HAND1/HAND2	42
BP	GO:0030510	regulation of BMP signaling pathway	31/3172	77/18679	1.09493e-06	1.2227e-05	7.928e-06	FSTL3/BMPER/ZNF423/CHRDL2/GATA4/GATA6/GREM1/GPC3/HIPK2/HOXA13/ILK/ITGA3/HES5/SMAD2/SMAD4/SMAD6/SMAD7/MSX1/NOTCH1/HTRA1/C10orf54/SFRP2/GREM2/BMPR2/SOX11/TFAP2B/WNT5A/CHRD/CHRDL1/NOG/GDF3	31
BP	GO:0034446	substrate adhesion-dependent cell spreading	31/3172	77/18679	1.09493e-06	1.2227e-05	7.928e-06	ARPC2/NET1/MERTK/EFNA1/EPHB3/FBLN1/FN1/SRGAP2/ILK/ITGA4/ITGAV/ITGB3/LAMB1/LIMS1/TACSTD2/MFI2/RADIL/PARVA/RCC2/RREB1/S100A10/SRC/TEK/SRCIN1/ACTN4/FZD7/ITGA8/MYADM/ITGB1BP1/VAMP3/CDC42	31
BP	GO:2000021	regulation of ion homeostasis	57/3172	181/18679	1.11678e-06	1.24521e-05	8.07396e-06	HCN4/MLLT11/CCR7/COMT/DDIT3/DRD2/EDN1/EDNRB/PTK2B/FGF2/FGF12/IFI6/GJA1/GJA5/STK39/GPER1/GPR39/ANK2/GSTM2/ERO1A/LCK/LYN/SMAD7/ATP1A2/NGFR/NPPB/P2RX5/PDE4D/PLCG2/PML/PRKCE/B2M/CEMIP/PTPN3/BCL2/BDKRB1/SCN2B/SCN5A/CCL3/SLC30A5/WNK3/WNK2/SLC8A1/SNCA/SRC/TAC1/TGFB1/THY1/CACNA1C/SLC30A1/SLC30A3/SLC30A4/UBASH3B/CCK/CACNA1G/ATG5/AKAP5	57
BP	GO:0050801	ion homeostasis	162/3172	673/18679	1.1388e-06	1.26784e-05	8.2207e-06	HCN4/MLLT11/SLC46A1/CHRNA7/CKB/CCR1/CCR7/COMT/SLC31A2/CPS1/CRH/ADRA1B/TMTC2/CD55/DDIT3/TMEM64/DRD2/DRD4/S1PR3/EDN1/EDNRB/EPAS1/EPHX2/F2RL1/FABP3/PTK2B/SLC37A2/FGF2/FGF12/SLC9A8/SGK3/FTH1/IFI6/CLIC4/STEAP2/GATA2/KLHL3/GJA1/GJA5/STK39/GNG3/AQP11/GPER1/GPR39/ANK2/GSTM2/ERO1A/SLC40A1/HIF1A/HMOX1/JAK3/KCNJ2/KCNMA1/KDR/LCK/LYN/SMAD4/SMAD7/MFI2/MT2A/ATP1A2/ATP12A/NGFR/ATP1B2/NPPB/ATP2A2/NPY1R/NPY2R/ATP2…	162
BP	GO:0043393	regulation of protein binding	51/3172	156/18679	1.16731e-06	1.29762e-05	8.41375e-06	HDAC5/PLK2/ZNF268/CTHRC1/ADD2/WFIKKN2/CCM2L/TICAM1/ADRB2/AES/FKBP1A/PLXND1/ADNP/BAMBI/LDLRAP1/HIPK2/GSK3B/ANXA2/ISL1/ITGA4/LFNG/LRPAP1/ARRB1/ARRB2/MEF2C/MFNG/MMP9/NKX3-1/PAX7/PDGFB/PRMT7/MAPK8/B2M/CTNNBIP1/EPB41L5/TRIB3/BCL2/GREM2/AKTIP/CAPRIN2/SORL1/SRC/TMBIM6/HOPX/CAMK1/NRP1/NOG/ITGB1BP1/RAPGEF2/HERPUD1/CDC42	51
BP	GO:1901137	carbohydrate derivative biosynthetic process	180/3172	763/18679	1.17973e-06	1.30945e-05	8.49045e-06	ADA/UST/RAMP1/TNIP1/SPON1/CAP1/PAICS/ST6GALNAC2/CSPG5/ADCY1/SEC24A/MAN1A2/SLC35D2/ADAMTS13/GALNT6/MGAT4B/ADCY7/MGAT4A/NUS1/MUCL1/GYLTL1B/ADSSL1/CCR7/CANT1/CRH/PARP1/MUC15/VCAN/NCAN/CSPG4/MGAT5B/CTNNB1/ADRA2A/ADRB2/ADAL/DCN/DRD2/DRD4/HBEGF/EDN1/EDNRB/DHFRL1/FLCN/STT3B/EXTL3/PTK2B/GPC2/HS3ST5/GPC4/GPC5/PHLDA1/TRAK1/FMOD/DPY19L1/ADNP/SDF2L1/FUT8/ST6GALNAC3/GALNT1/TIPARP/GCNT1/GFPT1/B4GALT1/GHRHR/AMP…	180
BP	GO:0030111	regulation of Wnt signaling pathway	83/3172	296/18679	1.19779e-06	1.32749e-05	8.60745e-06	CDH2/FRAT1/APC2/YAP1/MAD2L2/WIF1/CTHRC1/AMER1/PRICKLE1/GSC/APCDD1/CTNNB1/CTNND1/DAPK3/DDIT3/AES/DLX5/EDA/FGF9/FGFR3/FRAT2/FRZB/FZD2/BAMBI/ASPM/WWTR1/NPHP4/GREM1/GLI1/GLI3/RAPGEF1/GSK3B/TAX1BP3/HHEX/RSPO4/ILK/ISL1/ITGA3/JUP/DRAXIN/LRP4/LRP6/SMAD3/MDFI/NRARP/NFKB1/NOTCH1/DACT1/GPRC5B/WNT4/POU5F1/SCYL2/MESP1/PSMB8/CTNNBIP1/SALL1/SFRP2/TMEM237/SNAI2/CAPRIN2/SOX2/SOX9/SRC/TERT/TLE2/WNT3/WNT5A/WNT11/WN…	83
BP	GO:0061387	regulation of extent of cell growth	32/3172	81/18679	1.21434e-06	1.34381e-05	8.71328e-06	CDH4/SEMA3A/OLFM1/SEMA4D/DPYSL2/CTTN/FN1/ADNP/GSK3B/IFRD1/ILK/DRAXIN/L1CAM/MAPT/NRCAM/NTRK3/PAFAH1B1/TRPV2/BCL11A/ISLR2/RNF6/SEMA3F/BMPR2/VEGFA/WNT3/WNT5A/RND2/SEMA7A/NRP1/SEMA5A/NTN1/AATK	32
BP	GO:0045669	positive regulation of osteoblast differentiation	25/3172	56/18679	1.22878e-06	1.35775e-05	8.80366e-06	CEBPA/CEBPB/CTHRC1/CTNNB1/HEY1/NPNT/GJA1/GLI3/GNAS/IL6/IL6ST/ILK/MEF2C/SUCO/WNT4/FAM20C/CTNNBIP1/SFRP2/BMP6/BMP7/BMPR2/SOX11/IFITM1/PDLIM7/ACVR2B	25
BP	GO:1901655	cellular response to ketone	27/3172	63/18679	1.25171e-06	1.38101e-05	8.95447e-06	KLF2/ADCY1/FBXO32/KLF6/CRH/DNMT3B/GNAS/IL6/AQP1/ASS1/ATP2B1/NTS/P2RY6/SERPINF1/ERRFI1/GNG2/PPARG/PRKAA2/PRKCE/CCL2/SRC/STAR/TGFB1/TRIM63/KLF4/ROCK2/ADAMTS1	27
BP	GO:0051893	regulation of focal adhesion assembly	22/3172	46/18679	1.26678e-06	1.39138e-05	9.02173e-06	DLC1/COL16A1/DAPK3/GREM1/GPM6B/RHOD/KDR/LIMS1/SMAD3/MMP14/WNT4/RCC2/EPB41L5/S100A10/SDC4/SLC9A1/SRC/TEK/THBS1/VEGFA/ITGB1BP1/ROCK2	22
BP	GO:0060324	face development	22/3172	46/18679	1.26678e-06	1.39138e-05	9.02173e-06	TWIST2/DLX5/ALDH1A3/TIPARP/HOXB3/ITGA4/LRP6/MMP2/MSX1/RARA/RARG/CSRNP1/SOX3/TBX1/TGFB1/TGFB2/CLDN5/WNT5A/GRHL2/MKKS/ARID5B/NOG	22
BP	GO:0090109	regulation of cell-substrate junction assembly	22/3172	46/18679	1.26678e-06	1.39138e-05	9.02173e-06	DLC1/COL16A1/DAPK3/GREM1/GPM6B/RHOD/KDR/LIMS1/SMAD3/MMP14/WNT4/RCC2/EPB41L5/S100A10/SDC4/SLC9A1/SRC/TEK/THBS1/VEGFA/ITGB1BP1/ROCK2	22
BP	GO:0050806	positive regulation of synaptic transmission	38/3172	104/18679	1.28659e-06	1.41103e-05	9.14916e-06	PLK2/NMU/CHRNB2/CRH/DRD2/DRD4/PTK2B/NLGN1/CUX2/CRTC1/GLUL/GPER1/GRIK1/KIF5B/LAMA2/ARRB2/NGFR/NRGN/NTRK2/OXTR/SERPINE2/NLGN3/PRKCE/PRKCZ/NLGN2/PTN/RASGRF2/S100B/CCL2/CLSTN2/SLC1A3/SNCA/STX3/SYT1/TAC1/LGI1/NRXN1/RIMS2	38
BP	GO:0043408	regulation of MAPK cascade	180/3172	764/18679	1.28953e-06	1.41215e-05	9.15636e-06	CDH2/ADAM8/RASGRP1/RASA4/SPRY1/TNIP1/LEFTY1/GADD45G/DUSP14/CHI3L1/FZD10/PRKCDBP/CHRNA7/CCR1/CCR7/MAP3K8/CSF1R/CSF2RA/CSPG4/ADRA1B/CTNNB1/ADRA2A/GLIPR2/ADRB2/GADD45A/BMPER/DRD2/DRD4/HBEGF/DUSP1/DUSP5/DUSP9/EDN1/EFNA1/EGFR/FLCN/NRK/EPHA4/EPHA7/ERBB2/ERBB3/ERN1/F2RL1/PTK2B/FBLN1/FGF1/FGF2/FGF8/FGF9/FGFR1/FGFR3/WWC1/FN1/ARHGAP8/GAB1/NPNT/TAB3/GDF1/GDF10/GNG3/RNF149/GPER1/RAPGEF1/TRIB2/HIPK2/PYCARD/GR…	180
BP	GO:0048771	tissue remodeling	47/3172	140/18679	1.30281e-06	1.42457e-05	9.23694e-06	ADAM8/SEMA3C/CTHRC1/PPARGC1B/CSF1R/CSPG4/ADRA1B/CST3/CTNNB1/CTSK/ADRB2/TMEM64/EPAS1/PTK2B/FGF8/NCDN/GREM1/B4GALT1/GJA1/GJA5/ANXA1/HIF1A/HOXA3/IL6/ITGA4/ITGB3/MEF2C/MMP14/NOTCH2/TNFRSF11B/NOX4/SUCO/PML/BCR/TMBIM1/BMPR2/SRC/SYK/TBX1/TGFB1/TGFB2/THBS4/TNFAIP3/VDR/UBASH3B/ACVR2B/ATG5	47
BP	GO:0097305	response to alcohol	89/3172	324/18679	1.30505e-06	1.42491e-05	9.23911e-06	CDK2/CDKN1A/CDO1/KLF2/ADCY7/CHRNB2/FBXO32/KLF6/CPS1/CRH/CST3/CTNNB1/CTSB/ADRB2/CYP11A1/CYP24A1/NQO1/DNMT3A/DNMT3B/DRD2/DRD4/DUSP1/EDN1/EGFR/ETS1/F3/PTK2B/FOSB/ALPL/GATA3/GPER1/GSN/ANXA1/IL6/AQP1/INHBA/JUP/LRP6/SMAD2/MAOB/MAP2/ASS1/NASP/NKX3-1/NPY1R/ATP2B1/NTRK3/NTS/OGG1/OXTR/PDGFB/PDGFRB/SERPINF1/ERRFI1/PRKCE/PTGS1/PTN/CCL2/CCL3/SLC2A4/BMP7/SLIT3/SNAI2/BRCA1/BRCA2/SSTR2/STAR/NR2F2/TGFB1/TGFBR2/C3…	89
BP	GO:0070371	ERK1 and ERK2 cascade	69/3172	234/18679	1.34086e-06	1.46183e-05	9.47852e-06	RASGRP1/SPRY1/TNIP1/CHI3L1/PRKCDBP/CCR1/CCR7/CSF1R/CTSH/GLIPR2/BMPER/DRD2/DUSP1/EGFR/FLCN/EPHA7/ERBB2/F2RL1/PTK2B/FBLN1/FGF1/FGF2/FGFR3/FN1/ARHGAP8/NPNT/GPER1/RAPGEF1/PYCARD/IL6/ITGAV/TBC1D10C/KDR/LYN/ARRB1/ARRB2/ATF3/OXTR/P2RY1/NOX4/PDGFB/PDGFRA/PDGFRB/ERRFI1/LMO3/PRKCZ/ACKR3/S100A7/CCL2/CCL3/CCL14/WNK2/SOX9/SRC/SYK/TEK/TNF/C3/VEGFA/DUSP26/SEMA7A/RIPK2/TNFRSF11A/FGF18/NRP1/ITGB1BP1/KLF4/SLC9A3R1…	69
BP	GO:0050921	positive regulation of chemotaxis	41/3172	116/18679	1.36222e-06	1.48292e-05	9.61528e-06	CDH13/ADAM10/CREB3/CCR1/CCR7/CSF1/EDN1/ANO6/AIF1/F2RL1/F3/PTK2B/FGF2/CXCL1/HSPB1/IL6/KDR/SMAD3/MET/NTRK3/PDGFB/PDGFRB/PF4/CAMK1D/S100A14/S100A7/CCL2/CCL3/CXCL6/BMPR2/STX3/TGFB1/THBS1/THBS4/VEGFA/WNT5A/PLA2G7/FGF18/NRP1/SEMA5A/CXCL14	41
BP	GO:0051963	regulation of synapse assembly	30/3172	74/18679	1.36517e-06	1.48394e-05	9.62188e-06	PDLIM5/CHRNB2/EPHB3/ADGRL1/SLITRK3/NLGN1/CUX2/ADNP/SLITRK5/SRPX2/AMIGO2/MEF2C/NTRK2/NTRK3/OXTR/NLGN3/LRRN3/ADGRB1/NLGN2/ADGRB2/CLSTN2/SIX1/TPBG/WNT5A/BHLHB9/SLITRK6/CBLN1/NRXN3/NRXN1/LRRC4B	30
BP	GO:0001838	embryonic epithelial tube formation	44/3172	129/18679	1.7298e-06	1.872e-05	1.21381e-05	DLC1/DEAF1/SPINT2/CTHRC1/TRIM71/PRICKLE1/CTNNB1/IRX2/FZD2/GATA3/GREM1/GDNF/SOX8/HIF1A/HES5/LRP6/PAX2/PAX3/WNT4/ENAH/SALL4/OVOL2/RARA/RARG/RET/SALL1/SDC4/SFRP2/SIX1/SOX9/SOX11/SPINT1/VASP/WNT5A/WNT6/ZIC2/IRX1/FZD3/GRHL2/NOG/LHX2/HAND1/KIF20B/HS2ST1	44
BP	GO:0030326	embryonic limb morphogenesis	44/3172	129/18679	1.7298e-06	1.872e-05	1.21381e-05	CTNNB1/RDH10/DLX5/EN1/SP8/FGF8/FGF9/FGFR1/ALX3/GREM1/GJA1/GJA5/B9D1/GPC3/GLI3/GNA12/GNAS/HOXA9/HOXA10/HOXA13/LRP4/SMAD4/MSX1/NOTCH1/CHST11/PBX1/PRRX2/PITX1/PITX2/IMPAD1/SALL4/RARB/RARG/SALL1/SFRP2/BMP7/TBX3/WNT3/WNT5A/ZBTB16/DYNC2H1/GRHL2/NOG/HAND2	44
BP	GO:0035113	embryonic appendage morphogenesis	44/3172	129/18679	1.7298e-06	1.872e-05	1.21381e-05	CTNNB1/RDH10/DLX5/EN1/SP8/FGF8/FGF9/FGFR1/ALX3/GREM1/GJA1/GJA5/B9D1/GPC3/GLI3/GNA12/GNAS/HOXA9/HOXA10/HOXA13/LRP4/SMAD4/MSX1/NOTCH1/CHST11/PBX1/PRRX2/PITX1/PITX2/IMPAD1/SALL4/RARB/RARG/SALL1/SFRP2/BMP7/TBX3/WNT3/WNT5A/ZBTB16/DYNC2H1/GRHL2/NOG/HAND2	44
BP	GO:0071548	response to dexamethasone	16/3172	28/18679	1.7754e-06	1.91853e-05	1.24397e-05	FBXO32/CPS1/CRH/ADRB2/DNMT3B/EDN1/IL6/AQP1/ASS1/NTS/SERPINF1/ERRFI1/CCL2/STAR/TGFB1/TRIM63	16
BP	GO:0003156	regulation of organ formation	18/3172	34/18679	1.81175e-06	1.95208e-05	1.26573e-05	SPRY1/CITED2/CTNNB1/EYA1/FGF1/FGF8/FGFR1/GDNF/ISL1/NOTCH1/POU5F1/MESP1/SIX1/BMP7/TBX1/WNT5A/WNT2B/HAND2	18
BP	GO:0045168	cell-cell signaling involved in cell fate commitment	18/3172	34/18679	1.81175e-06	1.95208e-05	1.26573e-05	SPRY1/CTNNB1/FGF1/FGF8/FGFR1/GDNF/DLL1/HIPK2/SOX8/WNT4/POU5F1/MESP1/SALL1/SIX1/SOX9/WNT3/WNT2B/FZD5	18
BP	GO:0006929	substrate-dependent cell migration	17/3172	31/18679	1.83822e-06	1.9777e-05	1.28234e-05	ADAM8/SEMA3A/CTTN/FBLN1/FGFR1/ITGA11/ANKS1A/FN1/ITGA2/CUZD1/EPB41L5/SDCBP/SNAI2/FMNL1/NRP1/ITGB1BP1/NTN1	17
BP	GO:0018193	peptidyl-amino acid modification	263/3172	1193/18679	1.84639e-06	1.98359e-05	1.28616e-05	ABI2/CDK2/CDKN2A/MAD2L2/MERTK/SEMA4D/ST6GALNAC2/NUP50/NEK6/SEC24A/MAN1A2/EHMT2/WDR5/KAT7/CHI3L1/EGLN3/MGAT4B/MGAT4A/FKBP9/IL22RA2/TRIM6/DNAJC24/CREBL2/MYO3B/PARP1/CSF1R/CSPG4/CTF1/CTNNB1/ADRA2A/SGK223/DCN/DNMT3B/PHC1/EEF2/EFNA1/EGFR/FLCN/STT3B/EPHA4/EPHA7/EPHB3/ERBB2/ERBB3/ERN1/EYA1/F10/PTK2B/STOX1/FGFR1/FGFR3/FKBP1A/LMTK2/FKBP5/MAST1/NUP210/AGTPBP1/DPY19L1/JADE2/ADNP/BRD4/KAT6B/SGK3/FUT8/ZDHHC20…	263
BP	GO:0051129	negative regulation of cellular component organization	137/3172	555/18679	1.85196e-06	1.98667e-05	1.28816e-05	APC2/SEMA3A/DLC1/MAD2L2/GAS2L1/PLK2/TMSB15A/STMN2/CIT/PACSIN2/ARAP1/ADD2/CLU/SEZ6/CHMP4B/TOM1L2/CST3/SYNE4/DNMT3B/DPYSL3/DUSP1/EFNA1/FLCN/EPHA4/FAP/FBLN1/FGFR3/NLGN1/MPV17L/NGEF/CLIP3/FBXO5/SACS/RGCC/GSK3B/GSN/TMOD3/PACSIN1/ANXA2/HMGA1/HSPA2/APOA2/APOC1/APOC3/IFRD1/AR/ITGA3/JARID2/DRAXIN/LGALS3/LMNA/LRP4/TACSTD2/ARRB2/SMAD6/SMAD7/MFI2/MMP14/MSX2/ATM/NFATC4/NGFR/PAFAH1B1/SBDS/ANAPC7/EVL/LIMA1/BCL1…	137
BP	GO:0003015	heart process	58/3172	188/18679	1.89435e-06	2.02919e-05	1.31573e-05	ADA/HCN4/IRX5/SEMA3A/CELF2/PPP1R13L/FOXN4/ADRA1B/ADRB2/CYP2J2/DRD2/DSC2/DSP/HBEGF/EDN1/EPAS1/GATA4/GJA5/ANK2/GSTM2/JUP/KCNJ2/KCNJ12/KCNQ1/SMAD7/MYL2/ATP1A2/ATP2A2/ATP2B4/PDE4B/PDE4D/PKP2/MAP2K3/MAP2K6/RGS2/SCN2B/SCN4B/SCN5A/POPDC2/SRSF1/SLC1A1/SLC8A1/SLC9A1/SP4/SRC/TAC1/TGFB2/THRB/TNNI3/TNNT2/TPM1/CACNA1C/HOPX/CACNA1H/CACNA1G/CHRFAM7A/ATG5/CDC42	58
BP	GO:0048638	regulation of developmental growth	77/3172	272/18679	1.93403e-06	2.06868e-05	1.34134e-05	CDH4/SEMA3A/YAP1/OLFM1/SEMA4D/CSF1/ADRB2/DPYSL2/DRD2/CTTN/NRK/FGF2/FGF8/FGF9/FGFR1/FGFR3/FOXS1/WWC1/FN1/ADNP/GATA4/GATA6/GHRHR/GJA1/GNAS/DLL1/GSK3B/ACACB/IFRD1/ILK/INSR/DRAXIN/KCNK2/L1CAM/MAPT/MEF2C/NOTCH1/NPY1R/NRCAM/NTRK3/PAFAH1B1/GAL/PLAC8/TRPV2/ATP8A2/BCL11A/PPIB/ISLR2/GPAM/BCL2/RNF6/SEMA3F/SFRP2/SIX1/BMPR2/SPR/SYT1/SYT4/TGFBR2/C3/VEGFA/VIL1/WNT3/WNT5A/CACNA1C/RND2/MKKS/SYT3/HOPX/SEMA7A/NRP1/…	77
BP	GO:0051248	negative regulation of protein metabolic process	230/3172	1024/18679	2.0892e-06	2.23141e-05	1.44685e-05	HRSP12/SPRY1/CDKN1A/CDKN1C/CDKN2A/CDKN2B/TNIP1/WFDC2/CD2BP2/OLFM1/MAD2L2/CEBPA/SEMA4D/SPINT2/GADD45G/DUSP14/CIRBP/CLU/SERPINA3/HEXIM2/WFIKKN2/COL6A3/TRIM71/CD109/OVOS2/CST3/CST5/CST6/CTNNB1/PPP1R1C/CD55/DAPK3/GADD45A/DLG3/DNMT3B/HBEGF/DUSP1/DUSP5/DUSP9/EDN1/EDNRB/EGFR/EIF4E/SERPINB1/FLCN/F2RL1/FBLN1/FKBP1A/PPM1E/SAMD4A/SF3B3/IFI6/TNFAIP8/WWTR1/PYDC1/GAS1/FBXO5/GREM1/GFRA2/CPAMD8/GPC3/PCDH11X/STK3…	230
BP	GO:0006820	anion transport	140/3172	571/18679	2.12316e-06	2.2644e-05	1.46824e-05	NMUR1/ATP8A1/NPC2/STARD10/SLC27A5/SLC27A2/SLC35D2/ADAMTS8/SLCO2B1/SLC46A1/CHRNB2/SLC16A10/CLCN2/CLCN4/CLCN5/ANO4/PLIN2/SLC43A2/CPT1A/CPT1B/CRH/SLC38A6/SLC16A14/DPYSL2/DRD2/DRD4/EDN1/ANO6/SLC51A/ANO5/FABP3/FABP6/SLC37A2/SLC16A8/CA14/GABRB3/GABRP/CLIC4/SLC13A4/GDNF/GJA1/GLS2/GLS/SLCO4A1/SLCO3A1/GPM6B/SLC27A6/GRIK1/GRM2/ANXA1/ACACB/APBA1/APOA2/APOC1/APOC3/SERINC2/SLCO4C1/AQP1/AQP9/KCNN4/MAOB/MYO6/AT…	140
BP	GO:0072175	epithelial tube formation	44/3172	130/18679	2.18912e-06	2.328e-05	1.50948e-05	DLC1/DEAF1/SPINT2/CTHRC1/TRIM71/PRICKLE1/CTNNB1/IRX2/FZD2/GATA3/GREM1/GDNF/SOX8/HIF1A/HES5/LRP6/PAX2/PAX3/WNT4/ENAH/SALL4/OVOL2/RARA/RARG/RET/SALL1/SDC4/SFRP2/SIX1/SOX9/SOX11/SPINT1/VASP/WNT5A/WNT6/ZIC2/IRX1/FZD3/GRHL2/NOG/LHX2/HAND1/KIF20B/HS2ST1	44
BP	GO:1903510	mucopolysaccharide metabolic process	44/3172	130/18679	2.18912e-06	2.328e-05	1.50948e-05	UST/CSPG5/SLC35D2/VCAN/NCAN/CSPG4/DCN/GPC2/GPC4/FGF2/GPC5/FMOD/B4GALT1/B3GAT1/GPC3/GLB1/HAS3/HMMR/IDS/LUM/CHST6/MKI67/NFKB1/CHST11/PDGFB/IMPAD1/CSGALNACT1/CEMIP/SDC1/SDC4/ST3GAL1/SLC9A1/TGFB1/B3GNT4/CHPF/NDNF/CHST9/NDST2/B4GALT3/ST3GAL5/CHST2/HS2ST1/SDC3/SPOCK2	44
BP	GO:0006024	glycosaminoglycan biosynthetic process	40/3172	114/18679	2.25167e-06	2.39106e-05	1.55037e-05	UST/CSPG5/SLC35D2/VCAN/NCAN/CSPG4/DCN/EXTL3/GPC2/HS3ST5/GPC4/GPC5/FMOD/B4GALT1/B3GAT1/GPC3/HAS3/LUM/CHST6/NFKB1/CHST11/PDGFB/PDGFRB/CSGALNACT1/SDC1/SDC4/ST3GAL1/TGFB1/B3GNT4/CHPF/CHST9/NDST2/B4GALT3/ST3GAL5/HS6ST2/CHST2/HS2ST1/SDC3/HS3ST2/HS3ST1	40
BP	GO:0002028	regulation of sodium ion transport	32/3172	83/18679	2.2774e-06	2.4149e-05	1.56582e-05	NKAIN4/ADRB2/DRD2/DRD4/FGF12/SGK3/PCSK9/GLRX/NKAIN3/ATP1A2/ATP1B2/ATP2B4/SERPINE2/PKP2/FXYD3/FXYD6/TESC/PRKCE/PRSS8/PTPN3/SCN2B/SCN4B/SCN5A/SGK1/WNK3/WNK2/SLC8A1/SLC9A1/TGFB1/NKAIN1/ACTN4/SLC9A3R1	32
BP	GO:0007269	neurotransmitter secretion	50/3172	155/18679	2.29375e-06	2.42873e-05	1.57479e-05	RAB3C/RIMS4/SYT9/SYT6/DRD4/ADGRL1/NLGN1/SYT11/SYT14/GAD1/GLS2/GLS/GPER1/GRM4/APBA1/CPLX4/ASIC1/MEF2C/ATP2A2/SYTL2/PPT1/SYT13/RAB3A/SLC1A1/SLC1A2/SLC1A3/SLC18A3/SNCA/STX3/SYT1/SYT4/XBP1/CACNA1A/SLC30A1/SYT3/DOC2B/DOC2A/SYTL1/PPFIA3/CADPS/SNAP23/LIN7A/SYT12/BZRAP1/NRXN3/NRXN1/NRXN2/SNCAIP/RIMS2/RIMS3	50
BP	GO:0051222	positive regulation of protein transport	109/3172	422/18679	2.30834e-06	2.44067e-05	1.58253e-05	ADAM8/RASGRP1/NMUR1/ZNF268/SEC24A/TRIM6/CRH/PARP1/CSF1R/CTSK/TMEM30B/DRD2/EDA/EGFR/ERBB2/F2RL1/EXPH5/MTCL1/BAMBI/PYDC1/GATA3/GREM1/GJA1/ANKRD1/GLS2/GLI3/GLUL/SFN/GPER1/DTWD2/GPR39/RGCC/PYCARD/CD274/GSK3B/HIF1A/HLA-DRB1/HLA-DRB3/HLA-DRB4/HLA-DRB5/HNMT/HPCA/IL6/ISL1/JUP/KCNN3/KCNN4/IPO5/FAM132A/ARRB1/SMAD3/SMAD4/OAZ2/PCM1/SH3GLB1/DACT1/CYB5R1/PDZK1/POU5F1/LEPROT/PPIA/ELMOD1/NLRP2/TMEM30A/PRKCE/PRKC…	109
BP	GO:0080134	regulation of response to stress	301/3172	1396/18679	2.42774e-06	2.56323e-05	1.662e-05	ADA/TANK/ADAM8/FEM1B/RASGRP1/CDK6/CDKN2A/TNIP1/CREB3/FBLN5/POLR3G/CSPG5/NUP50/NEK6/GADD45G/ZNF277/FZD10/MGLL/ERCC8/IL22RA2/AP1S1/TRIM6/CLU/CCR7/CHMP4B/MAP3K8/STXBP5/CD109/NACC2/CRH/PARP1/SESN3/TICAM1/ADRA2A/CTSB/CTSK/CTSL/PPP4R2/ADRB2/CD55/OTUD7A/GADD45A/DDIT3/COCH/ADAMTS18/DHFR/DRD2/HBEGF/EDN1/EDNRB/EGFR/ANO6/APOBEC3F/CTTN/NRK/EPHA4/ERN1/ETS1/EYA1/F2RL1/F3/F12/PTK2B/FAP/STOX1/FGF2/VASH1/RFTN1/NU…	301
BP	GO:0007568	aging	74/3172	260/18679	2.44718e-06	2.58006e-05	1.67291e-05	ADA/CDK6/CDKN1A/CDKN1C/CDKN2A/CDKN2B/CTSC/NEK6/ZNF277/CHEK2/SEC63/COL3A1/CTSV/ADRB2/DCN/NQO1/DNMT3A/EDN1/EDNRB/ENO3/F3/VASH1/FOXG1/AMH/GHRHR/GSN/MSH6/HMGA1/IL6/ILK/JUN/KRT14/KRT16/KRT83/LCK/LIMS1/LMNA/LOXL2/MME/ASS1/NCF2/ATM/ATP2B1/OGG1/P2RY1/FURIN/NOX4/PAX2/GLRX2/PDE4D/SERPINF1/ATP8A2/PML/ZMIZ1/PTGS1/BCL2/CCL2/SLC1A2/SNCA/BRCA2/TBX3/TERT/TGFB1/TGFBR2/TIMP3/TNFRSF1B/UCP2/MADCAM1/CAST/C2orf40/PNPT…	74
BP	GO:0046942	carboxylic acid transport	81/3172	292/18679	2.53995e-06	2.67403e-05	1.73385e-05	STARD10/SLC27A5/SLC27A2/SLCO2B1/SLC46A1/SLC16A10/PLIN2/SLC43A2/CPT1A/CPT1B/SLC38A6/SLC16A14/DPYSL2/DRD2/DRD4/EDN1/SLC51A/FABP3/FABP6/SLC16A8/GLS2/GLS/SLCO3A1/SLC27A6/GRIK1/GRM2/ANXA1/ACACB/APBA1/SERINC2/AQP9/MYO6/ATP1A2/NFKBIE/NPY5R/NTRK2/PRKAG2/MPC1/SLC26A4/PDZK1/ATP8B1/ABCB4/PPARG/PRKAA2/MAP2K6/SLC7A10/SLC7A14/ABCD3/RAB3A/BDKRB2/SLC13A3/SLC1A1/SLC1A2/SLC1A3/SLC3A2/SLC6A8/SLC7A2/SLC7A4/SLC16A2/S…	81
BP	GO:0051965	positive regulation of synapse assembly	25/3172	58/18679	2.71022e-06	2.84922e-05	1.84743e-05	EPHB3/ADGRL1/SLITRK3/NLGN1/CUX2/ADNP/SLITRK5/SRPX2/AMIGO2/NTRK2/NTRK3/OXTR/NLGN3/LRRN3/ADGRB1/NLGN2/ADGRB2/CLSTN2/TPBG/BHLHB9/SLITRK6/CBLN1/NRXN3/NRXN1/LRRC4B	25
BP	GO:0006812	cation transport	232/3172	1038/18679	2.74628e-06	2.883e-05	1.86934e-05	ADA/KCNJ18/HCN4/CDK2/RAMP1/NMUR1/ATP8A1/CREB3/SLC46A1/MFSD3/CHRNA5/CHRNA7/CHRNB2/CCR1/CCR7/NKAIN4/SLC31A2/CPT1A/CPT1B/CRH/SLC2A14/SLC38A6/CTNNB1/ADRA2A/ADRB2/DDIT3/KCNG3/DPP6/DRD2/DRD4/EDN1/ANO6/PTK2B/FAM26D/FGF2/FGF12/FKBP1A/LMTK2/SLC9A8/COMMD3/SGK3/FTH1/PCSK9/STEAP2/KLHL3/SLC13A4/GDNF/GJA1/KCNV1/GJA5/STK39/GLRX/GPM6A/GPM6B/GPER1/NKAIN3/GPR39/ANK2/GSTM2/ERO1A/SLC40A1/KCNIP3/ACACB/HSPA2/KCNT2/SER…	232
BP	GO:0030509	BMP signaling pathway	44/3172	131/18679	2.75973e-06	2.893e-05	1.87582e-05	FSTL3/BMPER/DLX5/FGF8/ZNF423/CHRDL2/GATA4/GATA6/GDF1/GREM1/GPC3/HIPK2/HOXA13/ILK/ITGA3/HES5/GDF6/SMAD2/SMAD4/SMAD6/SMAD7/MSX1/NOTCH1/POU5F1/HTRA1/RGMA/C10orf54/SFRP2/GREM2/BMP6/BMP7/BMPR2/SOX11/TDGF1/TFAP2B/UBE2D1/UBE2D3/WNT5A/USP9X/CHRD/CHRDL1/NOG/ACVR2B/GDF3	44
BP	GO:0051146	striated muscle cell differentiation	70/3172	243/18679	2.84124e-06	2.97421e-05	1.92848e-05	CDH2/HDAC5/NEBL/PDLIM5/EHD1/WFIKKN2/NEURL2/PRICKLE1/CXADR/EDN1/EFNB2/FHL2/GATA4/GATA6/ANKRD2/GREM1/ANKRD1/GSK3B/TMOD3/EHD2/IGF2/ITGB1/KRT8/KRT19/LMNA/MEF2C/MET/MSX1/MYH9/MYL2/NOTCH1/NOX4/MYEF2/PDGFRA/PDGFRB/PITX2/MESP1/MYOZ1/RARA/RARB/BCL2/BCL9/SORT1/SDC1/POPDC2/SLC8A1/SLC9A1/TBX1/TBX3/TDGF1/TNNT2/TPM1/VEGFA/XBP1/CAPN2/CAST/HOPX/SORBS2/PPAPDC3/TANC1/CFLAR/CACNA1H/IFT20/NEXN/HACD1/CACNA2D2/DNER/AT…	70
BP	GO:0032526	response to retinoic acid	38/3172	107/18679	2.86468e-06	2.99448e-05	1.94162e-05	YAP1/FZD10/CTSH/BRINP1/DUSP1/PHC1/PTK2B/GATA4/HOXA2/HSD17B2/AQP1/LTK/LYN/MICB/NTRK3/PAX2/PDGFRB/SERPINF1/GDAP1/PPARG/TESC/RARA/RARG/RET/CCL2/BMP6/SOX9/SP100/TBX1/WNT3/WNT5A/WNT6/WNT11/SLC10A3/FZD7/OGT/KLF4/PTGES	38
BP	GO:0006023	aminoglycan biosynthetic process	40/3172	115/18679	2.8916e-06	3.01833e-05	1.95709e-05	UST/CSPG5/SLC35D2/VCAN/NCAN/CSPG4/DCN/EXTL3/GPC2/HS3ST5/GPC4/GPC5/FMOD/B4GALT1/B3GAT1/GPC3/HAS3/LUM/CHST6/NFKB1/CHST11/PDGFB/PDGFRB/CSGALNACT1/SDC1/SDC4/ST3GAL1/TGFB1/B3GNT4/CHPF/CHST9/NDST2/B4GALT3/ST3GAL5/HS6ST2/CHST2/HS2ST1/SDC3/HS3ST2/HS3ST1	40
BP	GO:0060047	heart contraction	57/3172	186/18679	2.92126e-06	3.04498e-05	1.97437e-05	ADA/HCN4/IRX5/SEMA3A/CELF2/PPP1R13L/FOXN4/ADRA1B/ADRB2/CYP2J2/DRD2/DSC2/DSP/HBEGF/EDN1/EPAS1/GATA4/GJA5/ANK2/GSTM2/JUP/KCNJ2/KCNJ12/KCNQ1/SMAD7/MYL2/ATP1A2/ATP2A2/ATP2B4/PDE4B/PDE4D/PKP2/MAP2K3/MAP2K6/RGS2/SCN2B/SCN4B/SCN5A/POPDC2/SRSF1/SLC1A1/SLC8A1/SLC9A1/SP4/TAC1/TGFB2/THRB/TNNI3/TNNT2/TPM1/CACNA1C/HOPX/CACNA1H/CACNA1G/CHRFAM7A/ATG5/CDC42	57
BP	GO:0070372	regulation of ERK1 and ERK2 cascade	65/3172	221/18679	2.94885e-06	3.06804e-05	1.98932e-05	RASGRP1/SPRY1/TNIP1/CHI3L1/PRKCDBP/CCR1/CCR7/CSF1R/GLIPR2/BMPER/DRD2/DUSP1/EGFR/FLCN/EPHA7/ERBB2/F2RL1/PTK2B/FBLN1/FGF1/FGF2/FGFR3/FN1/ARHGAP8/NPNT/GPER1/RAPGEF1/PYCARD/IL6/TBC1D10C/KDR/LYN/ARRB1/ARRB2/ATF3/P2RY1/NOX4/PDGFB/PDGFRA/PDGFRB/ERRFI1/LMO3/PRKCZ/ACKR3/S100A7/CCL2/CCL3/CCL14/WNK2/SRC/SYK/TEK/TNF/C3/VEGFA/DUSP26/SEMA7A/RIPK2/TNFRSF11A/FGF18/NRP1/ITGB1BP1/KLF4/SLC9A3R1/RAPGEF2	65
BP	GO:0071702	organic substance transport	513/3172	2540/18679	2.95172e-06	3.06804e-05	1.98932e-05	ADA/ADAM8/RASGRP1/LRPPRC/OPTN/CDKN1A/RAMP1/SIGMAR1/CDKN2A/APC2/NMUR1/ATP8A1/CREB3/NPC2/SORBS1/NUP50/ZNF268/SEC24A/STARD10/EHD1/AP3M2/RAB32/SLC27A5/SLC27A2/KDELR2/KDELR3/RAB35/RAB31/SLC35D2/BTN3A2/CHGA/CHI3L1/SEC63/SNX18/SLCO2B1/SLC46A1/CHRNB2/OSBPL9/RAB42/RAB3C/NUS1/RAB39B/SLC16A10/AP1S1/TRIM6/CLU/CLTB/ANO4/PLIN2/SLC25A29/CCR7/SLC43A2/SPNS2/RINL/CHMP4B/ACVR1C/STARD4/STXBP5/CPT1A/CPT1B/CREBL2/CRH/…	513
BP	GO:0052547	regulation of peptidase activity	102/3172	391/18679	3.01016e-06	3.12437e-05	2.02584e-05	CDKN2A/DLC1/WFDC2/SPINT2/CTSC/EGLN3/SERPINA3/WFIKKN2/COL6A3/ACVR1C/CD109/OVOS2/CST3/CST5/CST6/TICAM1/CTSH/DAP/SERPINB1/EPHA7/F3/FBLN1/FN1/IFI6/TNFAIP8/PCOLCE2/CYFIP2/CPAMD8/GPC3/SFN/HMSD/GPER1/PYCARD/GSN/HIP1/FAS/IL6/AQP1/ANOS1/LCK/ARRB1/SMAD3/ARRB2/MMP9/MMP14/NAIP/NGFR/NKX3-1/FURIN/PAX2/SERPINA5/SERPINF1/SERPINE2/SERPINB8/PMAIP1/PML/PPARG/USP47/NLRP2/RET/MAPK12/SERPINB3/SERPINB4/PERP/SFRP2/SNCA/…	102
BP	GO:0044243	multicellular organismal catabolic process	32/3172	84/18679	3.08407e-06	3.19658e-05	2.07266e-05	ADAM10/COL1A2/COL2A1/COL3A1/COL4A1/COL4A2/COL4A6/COL5A1/COL5A2/COL6A3/COL8A1/COL9A1/COL9A2/COL12A1/COL13A1/COL16A1/COL6A6/ADAMTS14/CST3/CTSB/CTSK/CTSL/FAP/ITGB1/MMP2/MMP9/MMP10/MMP11/MMP14/MMP16/FURIN/KLK6	32
BP	GO:0071709	membrane assembly	15/3172	26/18679	3.19274e-06	3.30456e-05	2.14268e-05	CDH2/PACSIN2/EMP2/NLGN4Y/NLGN1/RFTN1/ANXA2/LRP4/NLGN3/NLGN4X/NLGN2/S100A10/SPTBN1/NRXN1/NRXN2	15
BP	GO:0010718	positive regulation of epithelial to mesenchymal transition	17/3172	32/18679	3.30078e-06	3.40679e-05	2.20896e-05	OLFM1/CTNNB1/GLIPR2/BAMBI/WWTR1/BCL9L/RGCC/SMAD2/SMAD3/SMAD4/NOTCH1/EPB41L5/SERPINB3/TGFB1/TGFB1I1/TGFB2/ZNF703	17
BP	GO:0031128	developmental induction	17/3172	32/18679	3.30078e-06	3.40679e-05	2.20896e-05	SPRY1/CTNNB1/FGF1/FGF8/FGFR1/GDNF/HIPK2/SOX8/WNT4/POU5F1/MESP1/SALL1/SIX1/SOX9/WNT3/WNT2B/FZD5	17
BP	GO:0010771	negative regulation of cell morphogenesis involved in differentiation	34/3172	92/18679	3.40808e-06	3.51261e-05	2.27758e-05	SEMA3A/MAD2L2/CIT/EFNA1/FBLN1/NLGN1/NGEF/IFRD1/DRAXIN/LRP4/TACSTD2/SMAD7/MFI2/NFATC4/NGFR/BCL11A/NLGN3/RCC2/OVOL2/RNF6/SALL1/SEMA3F/SFRP2/THY1/WNT3/WNT5A/ACTN4/LINGO1/NRP1/SEMA5A/ITGB1BP1/NTN1/AATK/RAPGEF2	34
BP	GO:0061351	neural precursor cell proliferation	43/3172	128/18679	3.54517e-06	3.6488e-05	2.36588e-05	TACC2/VAX1/TRIM71/KCTD11/CTNNB1/DRD2/EML1/EMX2/FABP7/FGF8/FGFR1/ASPM/GATA2/GLI3/RAPGEF1/HHEX/HIF1A/ILK/INSM1/TRNP1/LYN/NOTCH1/PAFAH1B1/PAX6/PCM1/CEND1/POU3F3/LIMS2/PTPRZ1/PTBP2/RSU1/SALL1/DMRTA2/LHX5/TACC1/TGFB1/VEGFA/BTG2/FZD3/ELL3/DIXDC1/IFT20/ADGRG1	43
BP	GO:0034762	regulation of transmembrane transport	100/3172	383/18679	3.59827e-06	3.69828e-05	2.39797e-05	KCNJ18/HCN4/CLCN2/CLCN4/CLCN5/SLC31A2/CRH/CTNNB1/ADRA2A/KCNG3/DPP6/DRD2/DRD4/ANO6/PTK2B/FGF12/FKBP1A/NLGN1/ARC/PCSK9/CLIC4/GJA1/KCNV1/GJA5/STK39/GLRX/ANK2/GRIK1/GSTM2/KCNIP3/HSPA2/APOA2/APOC3/KCNC1/KCND2/KCNJ2/KCNJ8/KCNJ12/KCNJ13/KCNMA1/KCNQ1/KCNS1/KCNS3/LGALS3/MEF2C/MMP9/ATP1A2/ATP1B2/ATP2B4/OAZ2/GAL/TRPV2/PDE4B/PDE4D/PDGFB/PDGFRB/CAB39/PDZK1/PLCG2/CLIC5/FXYD3/FXYD6/CLIC6/KCNK10/NLGN3/TESC/PRKCE…	100
BP	GO:0001709	cell fate determination	21/3172	45/18679	3.62482e-06	3.72037e-05	2.41229e-05	CTNNB1/GATA2/GATA3/GATA6/DLL1/HOXA2/IFRD1/ISL1/HES5/MCL1/MEF2C/NOTCH2/NTF4/OTX2/PAX2/PAX6/POU5F1/FEZF2/MESP1/KLF4/CDC42	21
BP	GO:0034109	homotypic cell-cell adhesion	125/3172	503/18679	3.63083e-06	3.72134e-05	2.41292e-05	ADA/ADAM8/RASGRP1/CDK6/CDKN2A/MYL9/SEMA4D/CEBPB/BATF/MYL12A/CCR7/MAP3K8/CCM2L/CSRP1/CTNNB1/CXADR/ADRB2/CD55/ADAMTS18/DSC2/DSP/DTX1/AIF1/ELF4/ERBB2/F2RL1/FKBP1A/ZBTB1/IL27/LRRC32/GATA3/TNFRSF21/GLI3/GNAS/PYCARD/LGALS13/CD274/GSN/ANXA1/HLA-A/HLA-DMB/HLA-DOA/HLA-DQB1/HLA-DRB1/HLA-DRB3/HLA-DRB4/HLA-DRB5/HSPB1/IGF2/FAS/IL6/IL6ST/ILK/IDO1/ITGB3/JAK3/JUP/KIT/L1CAM/LAG3/LCK/LCP1/LGALS3/LGALS8/RHOH/LYN/SM…	125
BP	GO:0031099	regeneration	53/3172	170/18679	3.6536e-06	3.73948e-05	2.42468e-05	CDK2/CDKN1A/CPQ/CEBPA/CEBPB/RTN4RL1/ADRB2/DHFR/AFP/ENO3/EPHA4/GAP43/GJA1/GSN/ANXA1/ANXA3/APOA2/TNC/IFRD1/ISL1/JUN/KLKB1/LIFR/MKI67/NNMT/NOTCH1/NTRK3/PAX7/PGF/PLAU/PPARG/PPAT/PRPS1/KLK6/PTPN3/BCL2/BCL9/CCL2/SOX2/TEK/TGFB1/TGFBR2/TIMP3/UCP2/CAD/CAST/FZD7/JAM3/HOPX/SOCS1/CFLAR/CCNE1/SOCS3	53
BP	GO:0021987	cerebral cortex development	37/3172	104/18679	3.6702e-06	3.74605e-05	2.42894e-05	SEMA3A/TACC2/COL3A1/CTNNB1/EGFR/EMX2/FGFR1/SRGAP2/ASPM/CNTNAP2/LHX6/GLI3/WDR62/GSK3B/HIF1A/LAMB1/LRP6/NPY/NTRK2/PAFAH1B1/PAX6/PEX13/POU3F3/PTPRS/DMRTA2/TACC1/TFAP2C/NR2F1/LRP8/FAT4/MKKS/EOMES/DIXDC1/NRP1/C16orf45/ADGRG1/LHX2	37
BP	GO:0046717	acid secretion	37/3172	104/18679	3.6702e-06	3.74605e-05	2.42894e-05	STARD10/NMU/DPYSL2/DRD2/DRD4/EDN1/GLS2/GLS/GPR39/GRIK1/GRM2/ANXA1/APBA1/AQP9/MYO6/NPY5R/NTRK2/OXTR/ABCB4/MAP2K6/RAB3A/BDKRB2/SCT/SGK1/SLC1A1/SLC1A2/SLC1A3/SNCA/SYK/SYT1/TRH/CACNA1A/PPFIA3/TNFRSF11A/CCK/BZRAP1/SLC9A3R1	37
BP	GO:0021700	developmental maturation	68/3172	236/18679	3.87745e-06	3.9521e-05	2.56254e-05	CDH3/FEM1B/CDKN1A/IRX5/CDKN1C/KLF2/CEBPA/SEMA4D/RAB32/SEZ6/CTNNB1/DDIT3/EDNRB/ANO6/EPAS1/PTK2B/FGFR1/FGFR3/ADGRL1/ANKS1A/CNTNAP2/GATA2/GATA3/FBXO5/LHX6/GREM1/GHRHR/GJA1/GSK3B/SOX8/HIF1A/HOXA5/GLDN/FAM101B/KCNMA1/KDR/HES5/MMP2/NFATC4/NRCAM/PAX2/GAL/CEND1/PLP1/SEPT4/PPARG/FAM20C/RAB3A/NTN4/BCL2/RET/BFSP1/BRCA2/CNTN2/TGFB2/VEGFA/XBP1/CACNA1A/FZD5/FAT4/PICALM/BFSP2/TMEM79/RUNX1/RUNX3/DCHS1/NRXN3/NRXN1	68
BP	GO:0015849	organic acid transport	81/3172	295/18679	3.90237e-06	3.972e-05	2.57544e-05	STARD10/SLC27A5/SLC27A2/SLCO2B1/SLC46A1/SLC16A10/PLIN2/SLC43A2/CPT1A/CPT1B/SLC38A6/SLC16A14/DPYSL2/DRD2/DRD4/EDN1/SLC51A/FABP3/FABP6/SLC16A8/GLS2/GLS/SLCO3A1/SLC27A6/GRIK1/GRM2/ANXA1/ACACB/APBA1/SERINC2/AQP9/MYO6/ATP1A2/NFKBIE/NPY5R/NTRK2/PRKAG2/MPC1/SLC26A4/PDZK1/ATP8B1/ABCB4/PPARG/PRKAA2/MAP2K6/SLC7A10/SLC7A14/ABCD3/RAB3A/BDKRB2/SLC13A3/SLC1A1/SLC1A2/SLC1A3/SLC3A2/SLC6A8/SLC7A2/SLC7A4/SLC16A2/S…	81
BP	GO:0045682	regulation of epidermis development	25/3172	59/18679	3.94797e-06	4.01286e-05	2.60194e-05	CDH3/CD109/MAFF/SFN/DLL1/HOXA7/KRT17/SMAD4/NAB1/NGFR/NOTCH1/GAL/ERRFI1/PRKCH/OVOL2/SRSF6/TFAP2C/TGFB2/TNF/VDR/GRHL2/TMEM79/TRADD/ROCK2/GDF3	25
BP	GO:0021545	cranial nerve development	20/3172	42/18679	4.18047e-06	4.24332e-05	2.75137e-05	SEMA3A/CHRNB2/ERBB3/GLI3/HOXA3/HOXB2/HOXB3/HOXD3/ISL1/HES3/PAX2/ATP8B1/POU4F1/SALL1/SEMA3F/SIX1/SLC1A3/TBX1/SLITRK6/NRP1	20
BP	GO:0007266	Rho protein signal transduction	50/3172	158/18679	4.24768e-06	4.30561e-05	2.79176e-05	CDH2/CDH13/NET1/DLC1/CDC42EP1/COL1A2/COL3A1/ARHGEF19/ADRA2A/FLCN/F2RL1/SPATA13/ARHGEF9/MCF2L/NGEF/PLEKHG4/PLEKHG3/ARHGEF26/TIAM2/GNA12/SCAI/RHOD/TAX1BP3/APOC3/ITGA3/ITGB1/RHOB/ARHGAP4/ARHGDIB/ARRB1/NGFR/PAK3/ARHGEF4/ARHGEF3/EPS8L1/PAK6/PLEKHG1/RASGRF2/BCR/ARAP3/EPS8L2/TNFAIP1/VAV2/CUL3/FGD3/KALRN/ADGRG1/ARHGAP29/NTN1/ROCK2	50
BP	GO:0050663	cytokine secretion	49/3172	154/18679	4.44905e-06	4.50352e-05	2.92008e-05	RASGRP1/OPTN/BTN3A2/CHI3L1/TRIM6/CCR7/CSF1R/DRD2/F2RL1/FBLN1/FN1/PYDC1/LRRC32/GATA3/TNFRSF21/RGCC/PYCARD/CD274/ANXA1/ANXA4/HLA-DRB1/HLA-DRB3/HLA-DRB4/HLA-DRB5/APOA2/IL6/LYN/NOTCH1/PML/TREM1/NLRP2/PRKCZ/GPAM/S100A13/CCL3/SPTBN1/SYK/TEK/TNF/C5/WNT5A/XBP1/VTCN1/CASP5/SOCS1/AIM2/ATG5/CD58/TNFSF15	49
BP	GO:0061035	regulation of cartilage development	26/3172	63/18679	4.59342e-06	4.64326e-05	3.01069e-05	CTNNB1/FRZB/GREM1/GLI3/FAM101B/LOXL2/SMAD3/MAF/PTHLH/RARA/RARB/RARG/BMP1/BMP6/BMPR2/SNAI2/SOX5/SOX9/TGFB1/TGFB2/WNT5A/WNT11/ZBTB16/FGF18/PKDCC/NOG	26
BP	GO:0071384	cellular response to corticosteroid stimulus	22/3172	49/18679	4.73066e-06	4.76705e-05	3.09096e-05	FBXO32/CRH/DNMT3B/EDN1/HEY1/GPER1/NR3C1/ANXA1/IL6/AQP1/ISL1/ASS1/ATP2B1/NTS/SERPINF1/ERRFI1/CCL2/SSTR2/STAR/TGFB1/TRIM63/UCN2	22
BP	GO:0001505	regulation of neurotransmitter levels	58/3172	193/18679	4.74158e-06	4.76705e-05	3.09096e-05	RAB3C/COMT/RIMS4/SYT9/SYT6/DRD2/DRD4/LRTOMT/ADGRL1/NLGN1/SYT11/SYT14/GAD1/GDNF/GLS2/GLS/GLUL/GPM6B/GPER1/GRM4/APBA1/CPLX4/ASIC1/MEF2C/ATP1A2/ATP2A2/ZNF219/SYTL2/PPT1/SYT13/RAB3A/SLC1A1/SLC1A2/SLC1A3/SLC18A3/SNCA/STX3/SYT1/SYT4/XBP1/CACNA1A/SLC30A1/SYT3/DOC2B/DOC2A/SYTL1/PPFIA3/CADPS/SNAP23/LIN7A/SYT12/BZRAP1/NRXN3/NRXN1/NRXN2/SNCAIP/RIMS2/RIMS3	58
BP	GO:0043627	response to estrogen	58/3172	193/18679	4.74158e-06	4.76705e-05	3.09096e-05	CDK2/CITED2/CRH/CST3/CTNNB1/ADRB2/CYP11A1/NQO1/DNMT3A/DNMT3B/DUSP1/EGFR/ETS1/F3/GATA3/GATA4/GATA6/GHRHR/GLI3/GPER1/GSTM3/ANXA1/HMOX1/APOA2/KRT19/LDHA/SMAD6/STS/MAP2/MMP14/ASS1/NPY1R/NTS/OGG1/TNFRSF11B/OXTR/GAL/PDGFB/PDGFRB/PPARG/RARA/BMP7/BRCA1/BRCA2/SSTR2/STAR/TEK/NR2F2/TGFB1/TGFBR2/TIMP3/C3/ZNF703/SOCS1/TRIM24/CCNE1/SOCS3/ARNT2	58
BP	GO:0042303	molting cycle	37/3172	105/18679	4.74827e-06	4.76705e-05	3.09096e-05	CDH3/PPP1R13L/SOX21/CD109/APCDD1/CTNNB1/CTSV/EDA/EGFR/GNAS/HOXC13/INHBA/KRT14/KRT16/KRT17/KRT83/LRP4/SMAD4/NGFR/NOTCH1/GAL/BCL2/SNRPE/SOX9/TERT/TFAP2C/TGFB2/TNF/FZD3/TMEM79/RUNX1/RUNX3/TRADD/LDB2/LHX2/FOXQ1/CDC42	37
BP	GO:0042633	hair cycle	37/3172	105/18679	4.74827e-06	4.76705e-05	3.09096e-05	CDH3/PPP1R13L/SOX21/CD109/APCDD1/CTNNB1/CTSV/EDA/EGFR/GNAS/HOXC13/INHBA/KRT14/KRT16/KRT17/KRT83/LRP4/SMAD4/NGFR/NOTCH1/GAL/BCL2/SNRPE/SOX9/TERT/TFAP2C/TGFB2/TNF/FZD3/TMEM79/RUNX1/RUNX3/TRADD/LDB2/LHX2/FOXQ1/CDC42	37
BP	GO:0032269	negative regulation of cellular protein metabolic process	215/3172	958/18679	4.80121e-06	4.81364e-05	3.12117e-05	HRSP12/SPRY1/CDKN1A/CDKN1C/CDKN2A/CDKN2B/TNIP1/WFDC2/CD2BP2/MAD2L2/CEBPA/SEMA4D/SPINT2/GADD45G/DUSP14/CIRBP/SERPINA3/HEXIM2/WFIKKN2/COL6A3/TRIM71/CD109/OVOS2/CST3/CST5/CST6/CTNNB1/PPP1R1C/CD55/DAPK3/GADD45A/DLG3/DNMT3B/DUSP1/DUSP5/DUSP9/EDN1/EDNRB/EIF4E/SERPINB1/FLCN/F2RL1/FBLN1/FKBP1A/PPM1E/SAMD4A/IFI6/TNFAIP8/WWTR1/PYDC1/GAS1/FBXO5/GREM1/GFRA2/CPAMD8/GPC3/PCDH11X/STK39/SFN/HMSD/RNF149/RAPGEF1/T…	215
BP	GO:0006897	endocytosis	146/3172	609/18679	4.83764e-06	4.84356e-05	3.14057e-05	ARPC5/ACTR3/ARPC2/CDH13/RAMP1/SPON2/MERTK/CAP1/CEBPE/RALBP1/EHD1/RAB31/PACSIN2/SNX18/MARCH3/FCHO2/NOSTRIN/AP1S1/CLCN5/CLTB/ACKR2/RINL/COL1A2/COL3A1/COL4A1/COL4A2/ADRB2/ADRBK2/SBSPON/DPYSL2/DRD2/ANO6/AIF1/ARHGAP27/CTTN/F2RL1/NLGN4Y/AAK1/NLGN1/FCHO1/ARC/FTH1/PCSK9/CLIP3/LRP10/DNM3/LDLRAP1/STEAP2/GATA2/GREM1/CYFIP2/GPC3/AMPH/BIN1/PYCARD/GSN/SNX10/PACSIN1/SH3KBP1/ANXA2/ANXA3/EHD2/HIP1/ANXA11/APLP1/IR…	146
BP	GO:0046661	male sex differentiation	47/3172	146/18679	4.84796e-06	4.8473e-05	3.14299e-05	FSTL3/CITED2/SEMA3A/CST3/CTNNB1/CTSV/CYP11A1/NR0B1/FANCA/FGF8/FGF9/ASPM/GATA3/GATA4/GATA6/NUPR1/AMH/SOX8/HOXA9/HOXA10/HOXA13/INHBA/INSR/KIT/MMP14/NASP/NKX3-1/PITX2/WNT4/TESC/TEX15/LHX9/RARA/BCL2/SDC1/SFRP2/BMP6/BOK/SOX9/STAR/TBX3/TFAP2C/WNT5A/WNT2B/NCOA4/ARID5B/EIF2S2	47
BP	GO:1903522	regulation of blood circulation	67/3172	233/18679	4.90679e-06	4.89947e-05	3.17682e-05	ADA/HCN4/IRX5/SEMA3A/CELF2/FOXN4/CPS1/ADRA1B/ADRA2A/CXADR/ADRB2/CYP2J2/DRD2/DSC2/DSP/HBEGF/EDN1/EPAS1/EPHX2/F2RL1/FGF12/GATA4/GJA1/GJA5/GPER1/ANK2/GSTM2/HMOX1/JUP/KCNJ2/KCNJ12/KCNQ1/SMAD7/MYL2/ATP1A2/ATP1B2/NPPB/ATP2A2/NPY1R/ATP2B4/OXTR/P2RY1/PDE4B/PDE4D/PKP2/PTGS1/RGS2/BDKRB2/SCN2B/SCN4B/SCN5A/POPDC2/SLC1A1/SLC8A1/SLC9A1/BMPR2/SP4/TAC1/TGFB2/THRB/TNNT2/TPM1/CACNA1C/HOPX/CACNA1H/CACNA1G/CHRFAM7A	67
BP	GO:0050708	regulation of protein secretion	99/3172	381/18679	5.02052e-06	5.00623e-05	3.24604e-05	ADAM8/RASGRP1/SEC24A/TRIM6/CCR7/ACVR1C/STXBP5/CPT1A/CRH/SYT9/CSF1R/ADRA2A/DRD2/DRD4/F2RL1/FBLN1/EXPH5/FN1/PYDC1/LRRC32/GATA3/GJA1/GJA5/ANKRD1/TNFRSF21/GLUL/GNAS/GPER1/GPR39/RGCC/PYCARD/CD274/ANXA1/HADH/ANXA4/HIF1A/HLA-DRB1/HLA-DRB3/HLA-DRB4/HLA-DRB5/APOA2/IL6/ISL1/KCNN4/KCNS3/FAM132A/LLGL2/LYN/ARRB1/PCSK1/PML/PPIA/SYBU/NLRP2/PRKAR1B/PRKAR2B/PRKCE/PRKCZ/NLGN2/GPAM/SPCS3/CCL3/DNAJC1/SLC2A1/BMP6/SPT…	99
BP	GO:0010638	positive regulation of organelle organization	126/3172	511/18679	5.03504e-06	5.01392e-05	3.25103e-05	ARPC5/ACTR3/ARPC2/ABI2/NMUR1/MLLT11/DSTN/STMN2/CDC42EP1/SYNPO/CCR7/WHAMM/JMY/CTNNB1/CTSK/ADRB2/AMOT/DNMT3B/EDN1/CTTN/F2RL1/PTK2B/FGF8/PPM1E/AUTS2/GLS2/SFN/GPER1/DTWD2/ANK1/RGCC/PYCARD/GSK3B/GSN/HIST1H1B/ANXA1/ANXA2/HIF1A/HNMT/HOXA13/IGF2/INSR/ISL1/JARID2/KCNN3/LCP1/ARRB1/SMAD3/SMAD4/MAPT/KMT2A/MMP9/MSX1/MUC1/MYB/NAP1L2/NTRK3/NOX4/PAX7/SH3GLB1/NUSAP1/EVL/PDGFB/PDGFRB/CYB5R1/PIP4K2A/PMAIP1/PML/WNT4…	126
BP	GO:0043406	positive regulation of MAP kinase activity	62/3172	211/18679	5.10643e-06	5.07814e-05	3.29267e-05	ADAM8/RASGRP1/FZD10/CHRNA7/CSPG4/ADRA2A/DRD4/DUSP5/DUSP9/EDN1/EFNA1/EGFR/EPHA4/ERBB2/ERN1/PTK2B/FGF1/FGF2/FGFR1/GAB1/TAB3/GNG3/GRM4/ILK/INSR/IRAK2/ITGA1/KIT/ARRB1/MDFI/MET/NTRK3/NOX4/PAK3/PLCE1/PDGFB/PDGFRB/ZAK/MAPK10/MAP2K3/MAP2K6/AVPI1/PROK2/SYK/TDGF1/TGFB1/THBS1/TNF/TPD52L1/C5/VEGFA/WNT5A/FZD5/MAPKAPK3/BIRC7/FZD8/PEA15/RIPK2/TNFRSF11A/FGF18/MAGED1/CD40	62
BP	GO:0034765	regulation of ion transmembrane transport	96/3172	367/18679	5.13939e-06	5.10402e-05	3.30945e-05	KCNJ18/HCN4/CLCN2/CLCN4/CLCN5/SLC31A2/CRH/CTNNB1/ADRA2A/KCNG3/DPP6/DRD2/DRD4/ANO6/PTK2B/FGF12/FKBP1A/NLGN1/ARC/PCSK9/CLIC4/GJA1/KCNV1/GJA5/STK39/GLRX/ANK2/GRIK1/GSTM2/KCNIP3/HSPA2/KCNC1/KCND2/KCNJ2/KCNJ8/KCNJ12/KCNJ13/KCNMA1/KCNQ1/KCNS1/KCNS3/LGALS3/MEF2C/MMP9/ATP1A2/ATP1B2/ATP2B4/GAL/TRPV2/PDE4B/PDE4D/PDGFB/PDGFRB/CAB39/PDZK1/PLCG2/CLIC5/FXYD3/FXYD6/CLIC6/KCNK10/NLGN3/TESC/PRKCE/JPH2/NLGN2/PTPN3…	96
BP	GO:0071300	cellular response to retinoic acid	27/3172	67/18679	5.20287e-06	5.1601e-05	3.34581e-05	YAP1/FZD10/BRINP1/PHC1/PTK2B/HOXA2/AQP1/LTK/LYN/NTRK3/PAX2/SERPINF1/PPARG/TESC/RARA/RARG/RET/CCL2/SOX9/TBX1/WNT3/WNT5A/WNT6/WNT11/FZD7/OGT/KLF4	27
BP	GO:0034405	response to fluid shear stress	18/3172	36/18679	5.28089e-06	5.23042e-05	3.39141e-05	KLF2/CITED2/ETS1/F3/PTK2B/GJA1/SMAD6/SMAD7/MEF2C/ASS1/NCF2/PDGFRB/PLAU/SRC/TGFB1/XBP1/KLF4/MTSS1	18
BP	GO:0015711	organic anion transport	105/3172	410/18679	5.29331e-06	5.23568e-05	3.39482e-05	ATP8A1/NPC2/STARD10/SLC27A5/SLC27A2/SLCO2B1/SLC46A1/SLC16A10/PLIN2/SLC43A2/CPT1A/CPT1B/SLC38A6/SLC16A14/DPYSL2/DRD2/DRD4/EDN1/SLC51A/FABP3/FABP6/SLC16A8/CA14/GJA1/GLS2/GLS/SLCO4A1/SLCO3A1/SLC27A6/GRIK1/GRM2/ANXA1/ACACB/APBA1/APOA2/APOC1/APOC3/SERINC2/SLCO4C1/AQP1/AQP9/KCNN4/MYO6/ATP1A2/NFKBIE/NPY5R/NTRK2/PRKAG2/MPC1/SLC26A4/PDZK1/ATP8A2/ATP8B1/ABCB4/PPARG/PRKAA2/TMEM30A/SLC22A11/MAP2K6/SLC7A10/PT…	105
BP	GO:0006469	negative regulation of protein kinase activity	61/3172	207/18679	5.47934e-06	5.41241e-05	3.50941e-05	SPRY1/CDKN1A/CDKN1C/CDKN2A/CDKN2B/CEBPA/GADD45G/DUSP14/HEXIM2/PPP1R1C/GADD45A/DUSP1/DUSP5/DUSP9/PPM1E/WWTR1/PYDC1/SFN/TRIB2/PYCARD/HHEX/HSPB1/IL6/ILK/LRP6/LYN/GADD45B/PRKAG2/ERRFI1/TESC/PKIB/PRKAR1B/PRKAR2B/DNAJC3/TRIB3/RGS2/RGS3/RGS4/SERPINB3/SFRP2/BMP7/SMPD1/SORL1/NR2F2/THY1/TNFAIP3/DUSP26/PRKRIP1/SRCIN1/PPP1R1B/C2orf40/CUL3/UBASH3B/SOCS1/SOCS3/GPRC5A/ITGB1BP1/SOCS6/CAMK2N2/SH3BP5/MVP	61
BP	GO:0043524	negative regulation of neuron apoptotic process	43/3172	130/18679	5.57171e-06	5.49627e-05	3.56379e-05	ADAM8/OPTN/CEBPB/CNTFR/DLX1/ERBB3/PTK2B/UNC5B/FGF8/FAIM2/ADNP/GABRB3/GDNF/TOX3/HIPK2/HIF1A/HMOX1/ILK/ISL1/JUN/DRAXIN/MEF2C/NAIP/NGFR/NTRK2/POU4F1/OXR1/PPT1/BCL2/SCT/CCL2/SIX1/SNCA/STAR/TFAP2B/WFS1/XRCC2/CACNA1A/BTG2/NDNF/CPEB4/BHLHB9/NRP1	43
BP	GO:0002062	chondrocyte differentiation	34/3172	94/18679	5.91257e-06	5.82471e-05	3.77674e-05	COL2A1/CTNNB1/FGF9/FGFR1/FGFR3/GREM1/GLI3/FAM101B/MIA3/LOXL2/SMAD3/MAF/MEF2C/NFIB/CHST11/IMPAD1/PTHLH/RARB/RARG/SFRP2/CREB3L2/BMP6/BMPR2/SNAI2/SOX5/SOX9/TGFB1/TGFBI/TGFBR2/WNT2B/ZBTB16/RUNX3/FGF18/PKDCC	34
BP	GO:0071383	cellular response to steroid hormone stimulus	46/3172	143/18679	6.22264e-06	6.12198e-05	3.96949e-05	HCN4/PGRMC2/FBXO32/CRH/DNMT3B/NR0B1/EDN1/EGFR/HEY1/NR6A1/GPER1/NR3C1/ANXA1/IL6/AQP1/AR/ISL1/ASS1/ATP1A2/NKX3-1/ATP2B1/NTS/SERPINF1/ERRFI1/PPARG/RARA/RARB/RARG/CCL2/BMP7/SRC/SSTR2/STAR/NR2F1/NR2F2/TGFB1/THRB/VDR/ZNF703/TRIM63/MGARP/PAQR8/TRIM24/UCN2/ROCK2/NR1D2	46
BP	GO:0044706	multi-multicellular organism process	65/3172	226/18679	6.69797e-06	6.58082e-05	4.26701e-05	ADCY7/ACVR1C/COL16A1/COMT/CLDN4/CRH/CST3/ADRA2A/CTSB/CTSV/ADRB2/CYP11A1/EDN1/EMP2/NRK/ETS1/FBLN1/FOSB/MAFF/B4GALT1/GNAS/NR3C1/HPGD/IDO1/INSL4/ITGA3/JUNB/LAMB1/ARHGDIB/STS/MAPT/MMP2/MMP9/NPAS1/OXTR/PAPPA/PGF/SERPINE2/PLAU/CLIC5/WNT4/PPAT/PTGIS/PTHLH/BCL2/CCL2/PRDM14/BMPR2/TAC1/TEAD3/NR2F2/TGFB1/TGFBR2/THBD/THRB/UBE2A/UCP2/VDR/CAD/VMP1/PPP1R1B/POLR1B/ENDOU/MBD2/AKAP5	65
BP	GO:0030001	metal ion transport	184/3172	804/18679	6.84926e-06	6.72049e-05	4.35757e-05	KCNJ18/HCN4/CDK2/RAMP1/NMUR1/CREB3/CHRNA7/CHRNB2/CCR1/CCR7/NKAIN4/SLC31A2/CRH/SLC38A6/CTNNB1/ADRA2A/ADRB2/DDIT3/KCNG3/DPP6/DRD2/DRD4/ANO6/PTK2B/FGF2/FGF12/FKBP1A/LMTK2/SLC9A8/COMMD3/SGK3/FTH1/PCSK9/STEAP2/KLHL3/SLC13A4/GJA1/KCNV1/GJA5/STK39/GLRX/GPM6A/GPER1/NKAIN3/GPR39/ANK2/GSTM2/ERO1A/SLC40A1/KCNIP3/HSPA2/KCNT2/NIPAL4/AQP1/ITGAV/JAK3/KCNC1/KCND2/KCNJ2/KCNJ8/KCNJ12/KCNJ13/KCNK1/KCNK2/KCNMA1/KCNN…	184
BP	GO:0014032	neural crest cell development	22/3172	50/18679	7.09801e-06	6.9553e-05	4.50982e-05	SEMA3A/SEMA3C/RDH10/EDN1/EDNRB/GDNF/SOX8/HIF1A/CYP26C1/ISL1/NRTN/PAX3/PITX2/OVOL2/RET/SEMA3F/SNAI2/SOX9/SOX11/TBX1/NRP1/HAND2	22
BP	GO:1901136	carbohydrate derivative catabolic process	54/3172	178/18679	7.31669e-06	7.16004e-05	4.64257e-05	ADA/CSPG5/APOBEC2/HGSNAT/VCAN/NCAN/CSPG4/CST3/CTBS/ADAL/DCN/AHCY/APOBEC3F/STT3B/GPC2/GPC4/FGF2/GPC5/FMOD/GPC3/AMPD3/GLB1/GM2A/NUDT7/HMMR/HPRT1/IDS/LUM/NUDT1/MUTYH/NEU1/NTHL1/OGG1/PDE2A/PDE4A/PDE4B/PDE4D/PDE9A/CECR1/PNLIPRP2/EGLN1/NAGK/NT5M/CEMIP/SDC1/SDC4/SLC9A1/TGFB1/UNG/UPP1/NUDT18/ENTPD4/SDC3/EDEM1	54
BP	GO:0098773	skin epidermis development	32/3172	87/18679	7.34345e-06	7.17668e-05	4.65337e-05	CDH3/SOX21/CD109/APCDD1/CTNNB1/CTSV/EDA/EGFR/GNAS/DLL1/HOXC13/INHBA/KRT17/LRP4/SMAD4/NGFR/NOTCH1/GAL/BCL2/SOX9/TFAP2C/TGFB2/TNF/FZD3/TMEM79/RUNX1/RUNX3/TRADD/LDB2/LHX2/FOXQ1/CDC42	32
BP	GO:0052548	regulation of endopeptidase activity	96/3172	370/18679	7.4104e-06	7.23251e-05	4.68956e-05	CDKN2A/DLC1/WFDC2/SPINT2/CTSC/EGLN3/SERPINA3/WFIKKN2/COL6A3/ACVR1C/CD109/OVOS2/CST3/CST5/CST6/TICAM1/CTSH/DAP/SERPINB1/EPHA7/F3/IFI6/TNFAIP8/CYFIP2/CPAMD8/SFN/HMSD/GPER1/PYCARD/GSN/HIP1/FAS/IL6/AQP1/ANOS1/LCK/ARRB1/SMAD3/ARRB2/MMP9/NAIP/NGFR/NKX3-1/FURIN/PAX2/SERPINA5/SERPINF1/SERPINE2/SERPINB8/PMAIP1/PML/PPARG/USP47/NLRP2/RET/SERPINB3/SERPINB4/PERP/SFRP2/SNCA/SORL1/SOX2/BOK/FOXL2/SPINK2/SPINT1/S…	96
BP	GO:0090184	positive regulation of kidney development	19/3172	40/18679	7.60276e-06	7.41042e-05	4.80492e-05	GATA3/GREM1/GDNF/SOX8/PAX2/PDGFB/PDGFRB/WNT4/RET/SALL1/SIX1/SOX9/TGFB1/VEGFA/WNT2B/LIN28A/SERPINB7/NOG/MAGED1	19
BP	GO:0009306	protein secretion	118/3172	476/18679	7.62037e-06	7.41776e-05	4.80968e-05	ADAM8/RASGRP1/OPTN/SEC24A/BTN3A2/CHI3L1/RAB3C/TRIM6/CCR7/ACVR1C/STXBP5/CPT1A/CRH/SYT9/CSF1R/ADRA2A/DRD2/DRD4/TVP23C/F2RL1/FBLN1/EXPH5/FN1/RAB26/PYDC1/LRRC32/GATA3/GJA1/GJA5/ANKRD1/TNFRSF21/GLUL/GNAS/GPER1/GPR39/RGCC/PYCARD/CD274/ANXA1/HADH/ANXA4/HIF1A/HLA-DRB1/HLA-DRB3/HLA-DRB4/HLA-DRB5/APOA2/IL6/ISL1/KCNN4/KCNS3/FAM132A/LLGL2/LYN/ARRB1/SMAD2/NOTCH1/PAFAH1B1/TVP23B/GAL/CYB5R4/PCSK1/PML/TREM1/PPIA…	118
BP	GO:0007565	female pregnancy	55/3172	183/18679	8.22184e-06	7.99268e-05	5.18245e-05	ADCY7/ACVR1C/COL16A1/COMT/CLDN4/CRH/CST3/ADRA2A/CTSB/CTSV/ADRB2/CYP11A1/EMP2/ETS1/FBLN1/FOSB/GNAS/HPGD/IDO1/INSL4/ITGA3/JUNB/LAMB1/ARHGDIB/STS/MAPT/MMP2/MMP9/OXTR/PAPPA/PGF/SERPINE2/PLAU/CLIC5/WNT4/PPAT/PTGIS/PTHLH/BCL2/CCL2/PRDM14/BMPR2/TEAD3/NR2F2/TGFB1/TGFBR2/THBD/UBE2A/UCP2/VDR/CAD/VMP1/POLR1B/ENDOU/AKAP5	55
BP	GO:0045321	leukocyte activation	162/3172	695/18679	8.31869e-06	8.07615e-05	5.23658e-05	ADA/HDAC5/ADAM8/RASGRP1/ADAM10/CDK6/CDKN1A/CDKN2A/NDRG1/MERTK/CEBPB/BATF/CHGA/CHRNB2/BATF2/CLU/CCR7/ACKR2/KLF6/MAP3K8/CR2/CSF1/TICAM1/CTNNB1/CXADR/CD55/DTX1/EDN1/AIF1/ELF4/ERBB2/F2RL1/PTK2B/FKBP1A/IKZF3/ZBTB1/IL27/LRRC32/GATA2/GATA3/TNFRSF21/GLI3/DLL1/GPER1/PYCARD/LGALS13/CD274/GSN/MSH6/ANXA1/ANXA3/HELLS/HHEX/HLA-A/HLA-DMB/HLA-DOA/HLA-DQB1/HLA-DRB1/HLA-DRB3/HLA-DRB4/HLA-DRB5/HMOX1/HPRT1/IGF2/FAS/…	162
BP	GO:0060563	neuroepithelial cell differentiation	29/3172	76/18679	8.4925e-06	8.23404e-05	5.33895e-05	STRC/DLX3/EDNRB/LRTOMT/FGF8/FGFR1/B9D1/GLI3/DLL1/INSM1/KCNMA1/KIT/HES5/MEF2C/MYO6/NOTCH1/PAFAH1B1/CLIC5/WNT4/MREG/BCCIP/FAM20C/BCL2/SOX11/WNT11/SLITRK6/USP13/SLC9A3R1/ZEB2	29
BP	GO:0071385	cellular response to glucocorticoid stimulus	21/3172	47/18679	8.51735e-06	8.24726e-05	5.34752e-05	FBXO32/CRH/DNMT3B/EDN1/HEY1/NR3C1/ANXA1/IL6/AQP1/ISL1/ASS1/ATP2B1/NTS/SERPINF1/ERRFI1/CCL2/SSTR2/STAR/TGFB1/TRIM63/UCN2	21
BP	GO:0090066	regulation of anatomical structure size	112/3172	448/18679	8.58597e-06	8.29775e-05	5.38027e-05	CDH4/ARPC5/ACTR3/ARPC2/ABI2/SEMA3A/OLFM1/SEMA4D/TMSB15A/DSTN/CDC42EP1/ADD2/CCR7/WHAMM/JMY/CPS1/ADRA1B/ADRA2A/ADRB2/AMOT/DPYSL2/EDN1/EDNRB/ANO6/CTTN/EPHX2/F2RL1/PTK2B/FN1/ADNP/GCH1/GJA1/GJA5/GPER1/PYCARD/GSK3B/GSN/TMOD3/GUCY1A3/HMOX1/IFRD1/AQP1/ILK/AQP9/ITGA1/DRAXIN/KCNJ8/KCNMA1/KCNN4/L1CAM/MAPT/ATP1A2/NPPB/NPY1R/NRCAM/NTRK3/NTS/OXTR/P2RY1/PAFAH1B1/PAK3/PAX2/TRPV2/EVL/LIMA1/BCL11A/SSH1/MAGEL2/PRKC…	112
BP	GO:0001885	endothelial cell development	23/3172	54/18679	8.59205e-06	8.29775e-05	5.38027e-05	LECT1/CTNNB1/S1PR3/F2RL1/CLIC4/ARHGEF26/RAPGEF1/GSTM3/HOXA13/MET/PDE2A/PDE4D/HEG1/RAP2C/PTPRS/RDX/TNMD/CLDN5/TNF/MYADM/TJP2/ROCK2/RAPGEF2	23
BP	GO:0030308	negative regulation of cell growth	47/3172	149/18679	8.95035e-06	8.62115e-05	5.58996e-05	CDKN1A/CDKN2A/SEMA3A/GAS2L1/CGREF1/CCDC85B/FLCN/FRZB/GREM1/GJA1/TP53TG5/GNG4/IFRD1/INHBA/DRAXIN/SMAD3/SMAD4/MSX1/MYL2/NPPB/GAL/SERPINE2/BCL11A/PML/PPARG/PPT1/NDRG3/BCL2/RNF6/BDKRB1/SEMA3F/SFRP2/SLIT3/BMPR2/SMARCA2/CAPRIN2/BST2/BTG1/TGFB1/TGFB2/WNT3/WNT5A/WNT11/NRP1/SEMA5A/NTN1/AATK	47
BP	GO:0051147	regulation of muscle cell differentiation	47/3172	149/18679	8.95035e-06	8.62115e-05	5.58996e-05	CDH2/HDAC5/CDH15/EHD1/CMTM5/PRICKLE1/CTNNA2/CTNNB1/DDIT3/EDN1/EFNB2/ANKRD2/GREM1/NMRK2/DLL1/SOX8/EHD2/IGFBP3/ILK/MEF2C/MSX1/ZFHX3/NOTCH1/MBNL3/MESP1/MAP2K6/BCL2/MAPK12/SOX9/TBX1/TBX3/TCF3/ZEB1/BTG1/TGFB1/TNF/XBP1/SETD3/MEGF10/HOPX/PPAPDC3/CAMK1/CFLAR/GDF15/CXCL14/GDF3/CDC42	47
BP	GO:0072089	stem cell proliferation	46/3172	145/18679	9.38754e-06	9.03045e-05	5.85535e-05	YAP1/VAX1/TRIM71/KCTD11/CTNNB1/DPPA2/DRD2/EML1/FBLN1/FGF9/FGFR1/ASPM/GPC3/GLI3/HIF1A/KDR/MSX1/NFIB/NOTCH1/OVOL1/PAFAH1B1/PAX6/PRRX2/CTNNBIP1/OVOL2/DMRTA2/SFRP2/SIX1/BMP7/SNAI2/SOX9/SOX11/TBX1/TBX3/ZEB1/TERT/TGFB1/TGFBR2/VEGFA/WNT5A/WNT11/WNT2B/FZD3/RUNX1/CHRD/HAND2	46
BP	GO:0001708	cell fate specification	32/3172	88/18679	9.67612e-06	9.2959e-05	6.02746e-05	APC2/GSC/CTNNB1/EYA1/FGF2/FGFR1/GLI3/DLL1/HOXA13/ISL1/ITGB1/JUP/MYL2/NOTCH1/NTRK3/OTX2/PAX2/PAX6/POU4F1/POU5F1/MESP1/DMRTA2/PRDM14/SFRP2/SIX1/SOX2/SOX9/TBX1/NANOG/EOMES/FZD7/NRP1	32
BP	GO:0030203	glycosaminoglycan metabolic process	52/3172	171/18679	9.9371e-06	9.53418e-05	6.18197e-05	UST/CSPG5/SLC35D2/HGSNAT/VCAN/NCAN/CSPG4/DCN/EXTL3/GPC2/HS3ST5/GPC4/FGF2/GPC5/FMOD/B4GALT1/B3GAT1/GPC3/GLB1/HAS3/HMMR/IDS/LUM/CHST6/MKI67/NFKB1/CHST11/PDGFB/PDGFRB/IMPAD1/CSGALNACT1/CEMIP/SDC1/SDC4/ST3GAL1/SLC9A1/TGFB1/B3GNT4/CHPF/NDNF/CHST9/NDST2/B4GALT3/ST3GAL5/HS6ST2/PAPSS2/CHST2/HS2ST1/SDC3/SPOCK2/HS3ST2/HS3ST1	52
BP	GO:0010876	lipid localization	87/3172	330/18679	1.00842e-05	9.66273e-05	6.26532e-05	SIGMAR1/ATP8A1/NPC2/STARD10/EHD1/SLC27A5/SLC27A2/SLCO2B1/OSBPL9/NUS1/CLU/ANO4/PLIN2/SPNS2/ACVR1C/STARD4/CPT1A/CPT1B/CRH/TMEM30B/DRD2/DRD4/EDN1/ANO6/SLC51A/ABCA3/FABP3/FABP6/OSBPL3/LDLRAP1/GM2A/SLCO3A1/SLC27A6/ANXA1/ACACB/APOA2/APOC1/APOC3/IL6/INHBA/AQP9/ITGAV/ITGB3/KCNN4/LIPC/LPL/LRP6/NFKB1/NFKBIA/NKX3-1/NME4/SERPINA5/GAL/ABHD5/PRKAG2/ATP8A2/ATP8B1/ABCB4/PLTP/PPARG/PRKAA2/TMEM30A/APOM/MAP2K6/ABCD…	87
BP	GO:0003281	ventricular septum development	20/3172	44/18679	1.01303e-05	9.68164e-05	6.27758e-05	CITED2/HEY1/FZD2/GATA3/GATA4/HEYL/GJA5/HOXA13/SMAD7/NOTCH1/PITX2/EGLN1/SALL4/HEG1/SALL1/SOX11/TBX3/WHSC1/WNT5A/WNT11	20
BP	GO:0048483	autonomic nervous system development	20/3172	44/18679	1.01303e-05	9.68164e-05	6.27758e-05	SEMA3A/CTNNB1/EDNRB/KIF26A/GATA3/GDNF/SOX8/HOXB2/INSM1/HES3/RET/SEMA3F/SIX1/SOX11/TBX1/TFAP2B/FZD3/NRP2/NRP1/HAND2	20
BP	GO:1903706	regulation of hemopoiesis	84/3172	316/18679	1.01725e-05	9.70943e-05	6.2956e-05	ADA/ADAM8/RASGRP1/CDK6/LRRC17/FSTL3/CDKN2A/CEBPB/GAS2L1/TWIST2/CCR1/PPARGC1B/CSF1/CSF1R/CSF3R/CTNNB1/TMEM64/DTX1/FLCN/ERBB2/ETS1/PTK2B/IKZF3/ZBTB1/IL27/L3MBTL1/GATA2/GATA3/GLI3/GNAS/DLL1/HIF1A/HLA-B/HLA-DOA/HOXA5/HOXA7/HOXA9/HOXB8/PRMT1/FAS/IL6/INHBA/JAK3/JUN/KDR/HES5/LCK/LYN/MEF2C/MEIS1/NRARP/MYB/NFKBIA/NOTCH1/PF4/TESC/HIST2H4B/PRKCZ/C8orf4/CTNNBIP1/RARA/RARG/CCL3/PRDM16/SYK/ZEB1/TGFBR2/TNF/XBP1…	84
BP	GO:0021602	cranial nerve morphogenesis	13/3172	22/18679	1.0283e-05	9.80214e-05	6.35571e-05	SEMA3A/CHRNB2/GLI3/HOXA3/HOXB2/HOXB3/HOXD3/PAX2/ATP8B1/SEMA3F/SIX1/TBX1/NRP1	13
BP	GO:0044091	membrane biogenesis	16/3172	31/18679	1.04801e-05	9.97314e-05	6.46659e-05	CDH2/PACSIN2/EMP2/NLGN4Y/NLGN1/RFTN1/CLIP3/ANXA2/LRP4/NLGN3/NLGN4X/NLGN2/S100A10/SPTBN1/NRXN1/NRXN2	16
BP	GO:0009948	anterior/posterior axis specification	22/3172	51/18679	1.04895e-05	9.97314e-05	6.46659e-05	CDX1/CDX2/CDX4/CTNNB1/DDIT3/HEY1/GPC3/HHEX/LRP6/SMAD4/NRARP/OTX2/EPB41L5/TBX3/TDGF1/WNT3/WNT5A/FZD5/WLS/PGAP1/TCF7L1/GDF3	22
BP	GO:0032103	positive regulation of response to external stimulus	72/3172	261/18679	1.10125e-05	0.000104569	6.78025e-05	ADAM8/CDH13/ADAM10/TNIP1/CREB3/CCR1/CCR7/CSF1/ADRB2/EDN1/ANO6/AIF1/F2RL1/F3/F12/PTK2B/FGF2/KLK5/CXCL1/HIF1A/HSPB1/IL6/IL6ST/IDO1/KDR/KLKB1/SMAD3/MET/NPY/NPY5R/NTRK3/PAFAH1B2/SH3GLB1/PDE2A/PDGFB/PDGFRB/GPRC5B/PF4/PGC/PIP4K2A/PRKAA2/CAMK1D/PTGER3/S100A14/S100A7/CCL2/CCL3/CCL14/CXCL6/BMP6/BMPR2/STX3/VAMP7/TAC1/TGFB1/THBS1/THBS4/TNF/C3/VEGFA/WNT5A/PLA2G7/VAMP8/TNFRSF11A/FGF18/NRP1/SQSTM1/SEMA5A/OSMR/…	72
BP	GO:0043279	response to alkaloid	42/3172	129/18679	1.10838e-05	0.000104975	6.80657e-05	ADA/HDAC5/CHRNA5/CHRNA7/CHRNB2/CRH/PARP1/ADRA1B/CYP11A1/DNMT3A/DNMT3B/DPYSL2/DRD2/DRD4/EDN1/AIF1/PTK2B/SDK1/FOSB/GSTM2/HMOX1/HNMT/IL6/ATP1A2/NFKB1/NTS/OXTR/PLAU/PPARG/PRKCE/BCL2/RYR3/SLC8A1/SMPD1/SNCA/STAR/TAC1/TNF/CAD/PEA15/CHRFAM7A/HOMER2	42
BP	GO:0090002	establishment of protein localization to plasma membrane	42/3172	129/18679	1.10838e-05	0.000104975	6.80657e-05	CDH2/OPTN/SORBS1/RAB31/PKP3/RAB26/CLIP3/LDLRAP1/GPER1/ANK1/ANK2/PACSIN1/ANXA2/TSPAN33/AR/ITGA3/ITGB1/JUP/KIF5B/KRT18/GOLGA7/PKP2/WNT4/TESC/PID1/RDX/CLIP1/S100A10/TMBIM1/WNK3/SPTBN1/VAMP7/TNF/VIL1/VAMP4/PKDCC/MYADM/VAMP3/SLC9A3R1/NRXN1/ROCK2/CDH1	42
BP	GO:0048709	oligodendrocyte differentiation	29/3172	77/18679	1.14294e-05	0.000108109	7.0098e-05	TSPAN2/WASF3/CLU/CTNNB1/DLX1/DLX2/ERBB2/FGFR3/TNFRSF21/GLI3/GSN/SOX8/HES5/LYN/NOTCH1/NTRK2/PAX6/PLP1/NLGN3/PPARG/PTPRZ1/BOK/SOX5/SOX9/SOX11/CNTN2/TGFB1/LINGO1/WDR1	29
BP	GO:0060627	regulation of vesicle-mediated transport	99/3172	388/18679	1.14592e-05	0.000108251	7.01903e-05	CDH13/MERTK/EHD1/PACSIN2/RAB3C/STXBP5/RIMS4/SYT9/SYT6/ADRA2A/DRD2/ANO6/F2RL1/AAK1/NLGN1/EXPH5/SYT11/PCSK9/RAB26/CLIP3/LDLRAP1/GAS1/GATA2/GREM1/B4GALT1/GPC3/BIN1/PYCARD/PACSIN1/ANXA1/ANXA2/EHD2/HIP1/HMOX1/APOC1/APOC3/ITGAV/LGALS3/LYN/ARRB1/ARRB2/NOTCH1/BET1L/PLCG2/PPARG/PPT1/TRPV6/SMPD3/SCYL2/SAR1A/B2M/CAMK1D/PTX3/RAB3A/RAB5C/RDX/BCR/CCL2/SDC1/SDC4/SDCBP/SNCA/SORL1/SRC/VAMP7/SYK/SYT1/SYT4/TGFB1/TN…	99
BP	GO:0006790	sulfur compound metabolic process	92/3172	355/18679	1.19605e-05	0.000112842	7.3167e-05	UST/AASS/CHST4/CDO1/CSPG5/SLC35D2/GSTO2/ACOT4/COMT/CPS1/VCAN/NCAN/CSPG4/CTNNB1/DCN/DNMT3A/DNMT3B/AHCY/EXTL3/GPC2/HS3ST5/GPC4/GPC5/FMOD/AHCYL2/ETHE1/ACOT9/SULT4A1/B4GALT1/GGT5/B3GAT1/GPC3/GLB1/NUDT7/THEM5/GSTA4/GSTM2/GSTM3/GSTM4/ACACB/IDS/GSTK1/LUM/CHST6/MGST2/MGST3/NOX4/CHST11/PCCA/GLRX2/PDK3/GDAP1/ELOVL2/IMPAD1/OXSM/FAR2/CSGALNACT1/GPAM/SQRDL/ELOVL5/BHMT/SDC1/SDC4/CHST8/ST3GAL1/SNCA/TDO2/CACNA1A…	92
BP	GO:0045860	positive regulation of protein kinase activity	142/3172	599/18679	1.20624e-05	0.000113658	7.36962e-05	ADAM8/RASGRP1/RASA4/CDKN1A/ADCY1/NRG3/GADD45G/CHI3L1/FZD10/ADCY7/CHRNA7/CLU/CCR7/MAP3K8/CSF1/CSF1R/CSF2RA/CSPG4/ADRA2A/ADRB2/GADD45A/DRD2/DRD4/HBEGF/DUSP5/DUSP9/EDN1/EFNA1/EGFR/EMP2/NRK/EPHA4/ERBB2/ERBB3/ERN1/PTK2B/STOX1/FGF1/FGF2/FGF8/FGF9/FGFR1/FGFR3/ADNP/SPDYA/GAB1/TAB3/GREM1/STK39/GNG3/RAPGEF1/RGCC/GRM4/HSPA2/IGF2/IL2RG/ILK/INSR/IRAK2/ITGA1/ITGB3/JAK1/JAK3/KIT/ARRB1/MDFI/MET/GADD45B/NKX3-1/NT…	142
BP	GO:0009101	glycoprotein biosynthetic process	97/3172	379/18679	1.2231e-05	0.0001151	7.46308e-05	UST/RAMP1/TNIP1/SPON1/ST6GALNAC2/CSPG5/SEC24A/MAN1A2/ADAMTS13/GALNT6/MGAT4B/MGAT4A/NUS1/MUCL1/GYLTL1B/CCR7/CANT1/PARP1/MUC15/VCAN/NCAN/CSPG4/MGAT5B/CTNNB1/DCN/HBEGF/STT3B/EXTL3/HS3ST5/PHLDA1/TRAK1/DPY19L1/ADNP/SDF2L1/FUT8/ST6GALNAC3/GALNT1/TIPARP/GCNT1/GFPT1/B4GALT1/B3GAT1/GLB1/ST6GALNAC6/JAK3/MAN1A1/ART4/MUC1/NEU1/CHST11/SAR1B/UBE2J1/PGM3/PMM1/ADAMTSL4/NECAB2/TET2/PARP16/GALNT10/CSGALNACT1/C1GAL…	97
BP	GO:0001942	hair follicle development	31/3172	85/18679	1.23761e-05	0.00011602	7.52275e-05	CDH3/SOX21/CD109/APCDD1/CTNNB1/CTSV/EDA/EGFR/GNAS/HOXC13/INHBA/KRT17/LRP4/SMAD4/NGFR/NOTCH1/GAL/BCL2/SOX9/TFAP2C/TGFB2/TNF/FZD3/TMEM79/RUNX1/RUNX3/TRADD/LDB2/LHX2/FOXQ1/CDC42	31
BP	GO:0022404	molting cycle process	31/3172	85/18679	1.23761e-05	0.00011602	7.52275e-05	CDH3/SOX21/CD109/APCDD1/CTNNB1/CTSV/EDA/EGFR/GNAS/HOXC13/INHBA/KRT17/LRP4/SMAD4/NGFR/NOTCH1/GAL/BCL2/SOX9/TFAP2C/TGFB2/TNF/FZD3/TMEM79/RUNX1/RUNX3/TRADD/LDB2/LHX2/FOXQ1/CDC42	31
BP	GO:0022405	hair cycle process	31/3172	85/18679	1.23761e-05	0.00011602	7.52275e-05	CDH3/SOX21/CD109/APCDD1/CTNNB1/CTSV/EDA/EGFR/GNAS/HOXC13/INHBA/KRT17/LRP4/SMAD4/NGFR/NOTCH1/GAL/BCL2/SOX9/TFAP2C/TGFB2/TNF/FZD3/TMEM79/RUNX1/RUNX3/TRADD/LDB2/LHX2/FOXQ1/CDC42	31
BP	GO:0032870	cellular response to hormone stimulus	165/3172	715/18679	1.25044e-05	0.000117074	7.59106e-05	HDAC5/HCN4/RASGRP1/RASA4/CDK2/RAMP1/PGRMC2/SORBS1/SH2B2/GAS2L1/ADCY1/RAB31/ADCY7/FBXO32/CPS1/CRH/PARP1/CSF2RA/ADRA2A/CTSB/CTSH/CTSL/CYP11A1/DNMT3B/HBEGF/DUSP1/DUSP5/DUSP9/NR0B1/EDN1/EGFR/EIF4E/AIF1/ERBB2/ERBB3/FGF1/FGF2/FGF8/FGF9/FGFR1/FGFR3/HEY1/FOSB/GAB1/PCSK9/GATA4/GATA6/GCGR/NR6A1/GHRHR/GNAS/GNG3/GNG4/GPER1/NR3C1/ANXA1/IGF2/IL2RG/IL6/AQP1/INHBA/INSR/AR/ISL1/JAK1/JAK3/JUN/JUNB/KIT/FAM132A/LCK/…	165
BP	GO:0032496	response to lipopolysaccharide	77/3172	285/18679	1.25754e-05	0.000117589	7.62448e-05	HDAC5/SPON2/CEBPB/CEBPE/TRIM6/CCR7/COMT/CPS1/TICAM1/CYP11A1/CD55/DCN/EDN1/EDNRB/F3/ALPL/GCH1/ANKRD1/PYCARD/CXCL1/IRF8/PALM3/IL6/IDO1/IRAK2/JUN/JUNB/KCNJ8/LYN/MAOB/MEF2C/ASS1/NCF2/NFKB1/NFKBIA/NGFR/NOTCH1/PDE4B/PDE4D/PF4/PLAU/PLCG2/PRKCE/MAPK8/B2M/PTGER3/S100A14/RARA/BCR/BDKRB1/S100A7/CCL2/CCL3/CXCL6/BMP6/SNCA/STAR/ABCC8/TAC1/TCF3/TG/TGFB1/THBD/TIMP4/TNF/TNFAIP3/TNFRSF1B/WNT5A/XBP1/MAPKAPK3/SOCS1/…	77
BP	GO:0043410	positive regulation of MAPK cascade	139/3172	585/18679	1.31515e-05	0.000122812	7.96314e-05	CDH2/ADAM8/RASGRP1/RASA4/GADD45G/CHI3L1/FZD10/PRKCDBP/CHRNA7/CCR1/CCR7/MAP3K8/CSF1R/CSF2RA/CSPG4/ADRA1B/CTNNB1/ADRA2A/GLIPR2/ADRB2/GADD45A/BMPER/DRD2/DRD4/HBEGF/DUSP5/DUSP9/EDN1/EFNA1/EGFR/NRK/EPHA4/ERBB2/ERBB3/ERN1/F2RL1/PTK2B/FGF1/FGF2/FGF8/FGF9/FGFR1/FGFR3/WWC1/ARHGAP8/GAB1/NPNT/TAB3/GNG3/GPER1/RAPGEF1/HIPK2/PYCARD/GRM4/PRMT1/IGF2/IGFBP3/IGFBP4/IL2RG/IL6/IL11/ILK/INSR/IRAK2/ITGA1/JAK1/JAK3/KDR…	139
BP	GO:0050707	regulation of cytokine secretion	43/3172	134/18679	1.31674e-05	0.000122812	7.96314e-05	RASGRP1/TRIM6/CCR7/CSF1R/DRD2/F2RL1/FBLN1/FN1/PYDC1/LRRC32/GATA3/TNFRSF21/RGCC/PYCARD/CD274/ANXA1/ANXA4/HLA-DRB1/HLA-DRB3/HLA-DRB4/HLA-DRB5/APOA2/IL6/LYN/PML/NLRP2/PRKCZ/GPAM/CCL3/SPTBN1/SYK/TEK/TNF/C5/WNT5A/XBP1/VTCN1/CASP5/SOCS1/AIM2/ATG5/CD58/TNFSF15	43
BP	GO:0043405	regulation of MAP kinase activity	76/3172	281/18679	1.37051e-05	0.000127666	8.27785e-05	ADAM8/RASGRP1/SPRY1/DUSP14/FZD10/CHRNA7/CSPG4/ADRA2A/DRD4/DUSP1/DUSP5/DUSP9/EDN1/EFNA1/EGFR/EPHA4/ERBB2/ERN1/PTK2B/FGF1/FGF2/FGFR1/GAB1/TAB3/GNG3/TRIB2/GRM4/ILK/INSR/IRAK2/ITGA1/KIT/LYN/ARRB1/MDFI/MET/NTRK3/NOX4/PAK3/PLCE1/PDGFB/PDGFRB/ZAK/MAPK10/MAP2K3/MAP2K6/TRIB3/RGS2/RGS3/RGS4/AVPI1/PROK2/SERPINB3/SFRP2/BMP7/SMPD1/SORL1/SYK/TDGF1/TGFB1/THBS1/TNF/TPD52L1/C5/VEGFA/WNT5A/FZD5/MAPKAPK3/BIRC7/FZD8…	76
BP	GO:0008347	glial cell migration	18/3172	38/18679	1.38385e-05	0.000128745	8.34783e-05	CSF1/VCAN/CSPG4/APCDD1/CTNNB1/EPHA4/SRGAP2/GLI3/LAMB1/MMP14/P2RY1/PAFAH1B1/CCL2/CCL3/TGFB2/LRP8/C16orf45/ADGRG1	18
BP	GO:0035264	multicellular organism growth	46/3172	147/18679	1.39852e-05	0.000129946	8.42569e-05	CDKN1C/KLF2/PPP1R13L/CSF1/ADRB2/DRD2/EN1/FOXS1/TNS2/CLIC4/WWTR1/GHRHR/GNAS/HHEX/APBA1/HOXA5/APBA2/NPY1R/PLAC8/PDE4D/ATP8A2/PPIB/HEG1/GPAM/RARA/RARB/RARG/RBBP6/BCL2/SLC1A2/SPR/BRCA2/ZFP36L1/TAL2/VIL1/XRCC2/PALB2/GRHL2/RMI1/MKKS/STK40/ARID5B/SLITRK6/PKDCC/CACNA2D2/CDC42	46
BP	GO:0044712	single-organism catabolic process	260/3172	1208/18679	1.40244e-05	0.000130145	8.43863e-05	ADA/OPTN/AASS/ADAM10/CDKN2A/CDO1/MAD2L2/CES1/CSPG5/NEK6/SMPDL3A/APOBEC2/SLC27A2/CIT/PLA2G16/MGLL/ACOT4/AFMID/CPT1C/COL1A2/COL2A1/COL3A1/COL4A1/COL4A2/COL4A6/CHMP4B/COL5A1/COL5A2/COL6A3/COL8A1/COL9A1/COL9A2/COL12A1/COL13A1/COL16A1/COL6A6/CPS1/CPT1A/CPT1B/HAPLN1/ADAMTS14/AMDHD1/VCAN/NCAN/CSPG4/ADRA1B/PROCA1/CST3/CTBS/ADRA2A/CTSB/PLB1/CTSK/CTSL/ADRB2/CYP24A1/DAO/ADAL/DCN/LIX1/AHCY/APOBEC3F/STT3B/CTT…	260
BP	GO:0002521	leukocyte differentiation	112/3172	453/18679	1.45859e-05	0.000135186	8.76548e-05	ADA/HDAC5/ADAM8/TSPAN2/RASGRP1/CDK6/LRRC17/FSTL3/CDKN2A/MERTK/CEBPA/CEBPB/CEBPE/BATF/BATF2/CCR1/CCR7/KLF6/PPARGC1B/CD109/CR2/PARP1/CSF1/CSF1R/CTNNB1/TMEM64/DTX1/ERBB2/F2RL1/PTK2B/IKZF3/ZBTB1/IL27/GATA2/GATA3/GPC3/GLI3/GNAS/DLL1/SNX10/ANXA1/ANXA2/HHEX/HLA-B/HLA-DOA/HOXA7/FAS/IL6/IL11/INHBA/ITGA4/ITGB1/JAK3/JUN/JUNB/KIT/LCK/LGALS8/RHOH/LTBR/LYN/MMP9/NRARP/MT1G/MYB/MYH9/ATM/PAFAH1B1/PDE2A/PF4/BCL11A…	112
BP	GO:0008584	male gonad development	40/3172	122/18679	1.47429e-05	0.000136298	8.83756e-05	FSTL3/CITED2/SEMA3A/CST3/CTSV/CYP11A1/NR0B1/FANCA/FGF9/ASPM/GATA3/GATA4/GATA6/NUPR1/SOX8/HOXA9/HOXA10/INHBA/INSR/KIT/MMP14/NASP/NKX3-1/PITX2/WNT4/TESC/LHX9/RARA/BCL2/SDC1/SFRP2/BOK/SOX9/STAR/TFAP2C/WNT5A/WNT2B/NCOA4/ARID5B/EIF2S2	40
BP	GO:0046546	development of primary male sexual characteristics	40/3172	122/18679	1.47429e-05	0.000136298	8.83756e-05	FSTL3/CITED2/SEMA3A/CST3/CTSV/CYP11A1/NR0B1/FANCA/FGF9/ASPM/GATA3/GATA4/GATA6/NUPR1/SOX8/HOXA9/HOXA10/INHBA/INSR/KIT/MMP14/NASP/NKX3-1/PITX2/WNT4/TESC/LHX9/RARA/BCL2/SDC1/SFRP2/BOK/SOX9/STAR/TFAP2C/WNT5A/WNT2B/NCOA4/ARID5B/EIF2S2	40
BP	GO:0030307	positive regulation of cell growth	44/3172	139/18679	1.54491e-05	0.000142647	9.24924e-05	CDH4/ADAM10/SEMA4D/PPP1R1C/HBEGF/ERBB2/EXTL3/PTK2B/FN1/ADNP/EXOSC2/SFN/GSK3B/HIST1H1B/ILK/KRT17/L1CAM/MAPT/MMP14/NTRK3/PAFAH1B1/TRPV2/TAF9B/BCL11A/USP47/ISLR2/BCL2/SFRP2/SLC9A1/BMPR2/SYT1/SYT4/TGFB2/VEGFA/WNT3/RND2/SYT3/SEMA7A/NRP1/SEMA5A/LGI1/NTN1/RIMS2/CDC42	44
BP	GO:0010817	regulation of hormone levels	117/3172	478/18679	1.54735e-05	0.000142693	9.25223e-05	CPQ/CGA/CGB/NMU/SLC16A10/ACVR1C/COMT/CPT1A/CRH/CRYM/SYT9/RDH12/ADRA2A/CTSZ/RDH10/CYP11A1/CYP19A1/AFP/DRD2/EDN1/ALDH1A1/ALDH1A3/PASK/TIPARP/GATA3/GHRHR/GJA1/GLUL/GNAS/SLCO4A1/GPER1/GPR39/NR3C1/ANXA1/HADH/SOX8/HIF1A/HLA-DRB1/HLA-DRB3/HLA-DRB4/HLA-DRB5/HSD3B1/HSD3B2/HSD17B1/CYP26C1/IL6/IL11/INHBA/ISL1/KCNMA1/KCNS3/FAM132A/LYN/ARRB1/SMAD2/MME/NKX3-1/NPY1R/P2RY1/FURIN/GAL/CYB5R4/HSD17B11/PCSK1/WNT4/SM…	117
BP	GO:0072608	interleukin-10 secretion	9/3172	12/18679	1.55962e-05	0.000143645	9.31396e-05	F2RL1/TNFRSF21/PYCARD/CD274/HLA-DRB1/HLA-DRB3/HLA-DRB4/HLA-DRB5/PRKCZ	9
BP	GO:0051051	negative regulation of transport	110/3172	444/18679	1.5753e-05	0.000144802	9.38894e-05	ADA/APC2/CREB3/ZNF268/CHGA/PACSIN2/ACVR1C/COMT/CRH/ADRA2A/DRD2/DRD4/EDN1/ERBB3/F2RL1/PTK2B/FBLN1/FGF12/SYT11/FN1/MPV17L/PCSK9/WWTR1/LRRC32/TNFRSF21/STK39/GPM6B/GPR39/RGCC/GSK3B/GSTM2/PACSIN1/ANXA1/ANXA2/HADH/ANXA4/HMOX1/APOA2/APOC1/APOC3/IL6/IL11/INHBA/ITGAV/ITGB3/TBC1D10C/LGALS3/ASIC1/MAOB/MAPT/MDFI/MMP9/ATP1A2/NFKB1/NFKBIA/NFKBIE/NOTCH1/NPY1R/NPY2R/NPY5R/OAZ2/OXTR/P2RY1/PDE2A/UBE2J1/CAB39/SERPI…	110
BP	GO:0006869	lipid transport	79/3172	296/18679	1.57611e-05	0.000144802	9.38894e-05	SIGMAR1/ATP8A1/NPC2/STARD10/SLC27A5/SLC27A2/SLCO2B1/OSBPL9/NUS1/CLU/ANO4/PLIN2/SPNS2/STARD4/CPT1A/CPT1B/CRH/TMEM30B/DRD2/DRD4/EDN1/ANO6/SLC51A/ABCA3/FABP3/FABP6/OSBPL3/LDLRAP1/GM2A/SLCO3A1/SLC27A6/ANXA1/ACACB/APOA2/APOC1/APOC3/INHBA/AQP9/ITGAV/ITGB3/KCNN4/LIPC/LRP6/NFKB1/NFKBIA/NKX3-1/NME4/SERPINA5/GAL/PRKAG2/ATP8A2/ATP8B1/ABCB4/PLTP/PPARG/PRKAA2/TMEM30A/APOM/MAP2K6/ABCD3/BDKRB2/ANO3/ABCG4/BMP6/S…	79
BP	GO:0006022	aminoglycan metabolic process	53/3172	178/18679	1.59249e-05	0.000146124	9.47466e-05	UST/CSPG5/SLC35D2/HGSNAT/VCAN/NCAN/CSPG4/CTBS/DCN/EXTL3/GPC2/HS3ST5/GPC4/FGF2/GPC5/FMOD/B4GALT1/B3GAT1/GPC3/GLB1/HAS3/HMMR/IDS/LUM/CHST6/MKI67/NFKB1/CHST11/PDGFB/PDGFRB/IMPAD1/CSGALNACT1/CEMIP/SDC1/SDC4/ST3GAL1/SLC9A1/TGFB1/B3GNT4/CHPF/NDNF/CHST9/NDST2/B4GALT3/ST3GAL5/HS6ST2/PAPSS2/CHST2/HS2ST1/SDC3/SPOCK2/HS3ST2/HS3ST1	53
BP	GO:0001935	endothelial cell proliferation	37/3172	110/18679	1.59858e-05	0.000146136	9.47549e-05	CDH13/LECT1/BMPER/ERN1/F3/FGF2/FGFR3/VASH1/GJA1/RGCC/HIF1A/HMOX1/ITGB3/JUN/KDR/LOXL2/MMP14/NRARP/PDGFB/PGF/MYDGF/CCL2/TNMD/BMP6/BMPR2/TEK/NR2F2/THBS1/THBS4/VEGFA/WNT5A/XBP1/VASH2/NRP2/NRP1/SEMA5A/ITGB1BP1	37
BP	GO:0035051	cardiocyte differentiation	37/3172	110/18679	1.59858e-05	0.000146136	9.47549e-05	NEBL/PDLIM5/PRICKLE1/CXADR/EFNB2/FHL2/GATA4/GATA6/GREM1/ISL1/ITGB1/LMNA/SMAD4/MEF2C/MYL2/NOTCH1/NOX4/PDGFRA/PDGFRB/PITX2/POU5F1/MESP1/RARA/RARB/POPDC2/SLC8A1/SLC9A1/TBX3/TDGF1/TGFB2/VEGFA/EOMES/SORBS2/IFT20/NEXN/HAND2/ATG5	37
BP	GO:0048813	dendrite morphogenesis	37/3172	110/18679	1.59858e-05	0.000146136	9.47549e-05	SEMA3A/SEMA4D/PDLIM5/CIT/CHRNB2/CTNNA2/EFNA1/CELSR2/EPHA4/EPHB3/NLGN1/CUX2/NGEF/SLITRK5/HPRT1/ILK/ITGB1/LRP4/MAP2/MAP6/NFATC4/PAFAH1B1/PAK3/NEUROG3/DACT1/NLGN3/MAPK8/CAPRIN2/VAMP7/CACNA1A/LRP8/SRCIN1/BHLHB9/PICALM/DCLK1/AKAP5/RAPGEF2	37
BP	GO:0009743	response to carbohydrate	57/3172	196/18679	1.68346e-05	0.000153705	9.96622e-05	GJD3/ACVR1C/CRH/CST3/ADRA2A/CTSB/CTSV/CYP11A1/ERN1/PTK2B/ADNP/GATA4/GJA1/GLUL/GPER1/GPR39/HIF1A/HLA-DRB1/HLA-DRB3/HLA-DRB4/HLA-DRB5/APOA2/IL1R1/FAM132A/LDHA/LPL/LYN/ARRB1/SMAD2/ME1/NCF2/NPTX1/NOX4/PAX2/PDK3/SERPINF1/PLAU/SYBU/PRKCB/PRKCE/APOM/MAP2K6/GPAM/SLC8A1/STAR/TGFB1/TGFBR2/THBS1/TRH/UCP2/VSNL1/XBP1/RMI1/GPR68/BRSK2/ACVR2B/NRXN1	57
BP	GO:0033674	positive regulation of kinase activity	146/3172	623/18679	1.7198e-05	0.000156827	0.000101687	ADAM8/RASGRP1/RASA4/CDKN1A/ADCY1/NRG3/GADD45G/CHI3L1/FZD10/ADCY7/CHRNA7/CLU/CCR7/MAP3K8/CSF1/CSF1R/CSF2RA/CSPG4/ADRA2A/ADRB2/GADD45A/DRD2/DRD4/HBEGF/DUSP5/DUSP9/EDN1/EFNA1/EGFR/EMP2/NRK/EPHA4/ERBB2/ERBB3/ERN1/PTK2B/STOX1/FGF1/FGF2/FGF8/FGF9/FGFR1/FGFR3/ADNP/SPDYA/GAB1/TAB3/GREM1/STK39/GNG3/RAPGEF1/RGCC/GRM4/HSPA2/IGF2/IL2RG/ILK/INSR/IRAK2/ITGA1/ITGB3/JAK1/JAK3/KIT/LYN/ARRB1/MDFI/MET/GADD45B/NKX3-…	146
BP	GO:0035914	skeletal muscle cell differentiation	26/3172	67/18679	1.72637e-05	0.000157232	0.000101949	VAX1/ZNF689/MAFF/ANKRD2/NUPR1/HEYL/ANKRD1/BCL9L/SOX8/MEF2C/ATF3/NGFR/NOTCH1/PAX7/HIVEP3/BCL9/S100B/DMRTA2/SIX1/SOX11/KLF5/TBX1/BTG2/EOMES/MEGF10/NR1D2	26
BP	GO:0045444	fat cell differentiation	54/3172	183/18679	1.7663e-05	0.00016067	0.000104179	CEBPA/CEBPB/CCDC85B/WIF1/CREBL2/ADRB2/DDIT3/FRZB/WWTR1/CLIP3/GATA2/GATA3/GDF10/DKKL1/NUDT7/METRNL/GPER1/TRIB2/GSK3B/ERO1A/SOX8/IL6/IL11/LAMB3/SMAD6/MMP11/PLAC8/DACT1/PPARG/LMO3/PSMB8/TRIB3/RGS2/SORT1/PRDM16/SFRP2/SLC2A4/SNAI2/DLK2/BNIP3/KLF5/TFAP2B/TGFB1/TGFB1I1/TNF/WNT5A/XBP1/ZBTB16/MKKS/TMEM120A/ARID5B/LRRC8C/SOCS1/KLF4	54
BP	GO:0032102	negative regulation of response to external stimulus	68/3172	246/18679	1.77369e-05	0.000161143	0.000104485	ADA/SEMA3A/IL22RA2/CHMP4B/CD109/CTNNA2/ADRB2/ADAMTS18/DRD2/EDN1/AIF1/EPHA4/ETS1/F12/FABP7/FAP/FGF2/TKFC/GATA3/GREM1/GJA1/METRNL/GPER1/ANXA2/HLA-DRB4/ISL1/KLKB1/FAM132A/SMAD3/MICB/NFKB1/NOTCH1/PCBP2/PDGFB/PDGFRA/SERPINF1/SERPINE2/PLAU/IL20RB/WNT4/PPARG/HTRA1/PTGIS/BCR/CCL2/SEMA3F/SNAI2/SPN/TEK/THBD/THBS1/TNFAIP3/TNFRSF1B/C5/WNT3/WNT5A/MKKS/UBASH3B/NRP1/CCK/IER3/CHRFAM7A/SOCS3/SEMA5A/KLF4/NRXN1/FEZ…	68
BP	GO:0015718	monocarboxylic acid transport	45/3172	144/18679	1.79234e-05	0.000162636	0.000105454	STARD10/SLC27A5/SLC27A2/SLCO2B1/PLIN2/CPT1A/CPT1B/SLC16A14/DRD2/DRD4/EDN1/SLC51A/FABP3/FABP6/SLC16A8/SLCO3A1/SLC27A6/GRIK1/ANXA1/ACACB/APBA1/AQP9/PRKAG2/MPC1/PDZK1/ATP8B1/ABCB4/PPARG/PRKAA2/MAP2K6/ABCD3/BDKRB2/SLC16A2/SLCO2A1/SLC22A5/SYK/THBS1/TRH/CACNA1A/SLC10A3/TNFRSF11A/SLC16A6/SLC16A4/SLC16A3/SLC9A3R1	45
BP	GO:0032409	regulation of transporter activity	56/3172	192/18679	1.81128e-05	0.000164153	0.000106437	CRH/ADRA2A/DRD2/DRD4/PTK2B/FGF12/FKBP1A/NLGN1/ARC/SGK3/PCSK9/STK39/GLRX/ANK2/GSTM2/HSPA2/APOA2/KCNS1/MEF2C/KMT2A/MMP9/ATP1A2/ATP1B2/GAL/PDE4B/PDE4D/CAB39/PLCG2/FXYD3/FXYD6/NLGN3/NDFIP2/PPARG/TESC/PRKCE/JPH2/NLGN2/PTPN3/RASGRF2/CACNG7/BCL2/SCN2B/SCN4B/SGK1/WNK3/WNK2/SLC9A1/SLN/SNCA/CACNB2/AHNAK/ACTN4/JPH4/SYNGR3/SLC9A3R1/NRXN1	56
BP	GO:1901215	negative regulation of neuron death	48/3172	157/18679	1.83175e-05	0.000165804	0.000107507	ADAM8/OPTN/CEBPB/CNTFR/CHMP4B/CTNNB1/DLX1/ERBB3/PTK2B/UNC5B/FGF8/FAIM2/ADNP/GABRB3/GDNF/TOX3/HIPK2/HIF1A/HMOX1/IL6/ILK/ISL1/JUN/DRAXIN/MEF2C/NAIP/NGFR/NTRK2/SERPINF1/POU4F1/OXR1/PPT1/BCL2/SCT/CCL2/SIX1/SNCA/SORL1/STAR/TFAP2B/WFS1/XRCC2/CACNA1A/BTG2/NDNF/CPEB4/BHLHB9/NRP1	48
BP	GO:0090190	positive regulation of branching involved in ureteric bud morphogenesis	12/3172	20/18679	1.83934e-05	0.000166286	0.00010782	GREM1/GDNF/SOX8/PAX2/SALL1/SIX1/SOX9/TGFB1/VEGFA/WNT2B/NOG/MAGED1	12
BP	GO:2000181	negative regulation of blood vessel morphogenesis	27/3172	71/18679	1.84774e-05	0.00016675	0.000108121	HDAC5/LECT1/COL4A2/ADRB2/AMOT/VASH1/RGCC/GTF2I/HHEX/HOXA5/NOTCH1/NPPB/SERPINF1/PF4/PML/WNT4/ADGRB1/ADGRB2/CCL2/TNMD/ECSCR/TEK/THBS1/THBS4/ITGB1BP1/KLF4/ROCK2	27
BP	GO:0015850	organic hydroxy compound transport	62/3172	219/18679	1.849e-05	0.00016675	0.000108121	NPC2/STARD10/SLC27A5/CHGA/SLCO2B1/CHRNB2/NUS1/CLU/CPT1A/CPT1B/CRH/ADRA2A/DRD2/DRD4/SLC51A/FABP6/SLC16A8/LDLRAP1/GDNF/GPM6B/ACACB/APOA2/APOC1/APOC3/AQP1/AQP9/LIPC/LRP6/MAOB/NFKB1/NFKBIA/NPY2R/OXTR/P2RY1/GAL/PRKAG2/PDZK1/ATP8B1/ABCB4/PLTP/PPARG/PRKAA2/APOM/SLC44A2/PTGS1/ABCG4/SLC5A3/SLC6A2/BMP6/SLC22A5/SNCA/STAR/SYK/TAC1/XBP1/PGAP1/SLC10A3/CADPS/CHRFAM7A/SLC16A3/SLC9A3R1/LIPG	62
BP	GO:0016358	dendrite development	53/3172	179/18679	1.89353e-05	0.000170557	0.000110589	FOXO6/SEMA3A/SEMA4D/PDLIM5/PLK2/CIT/CHRNB2/SEZ6/CTNNA2/EFNA1/CELSR2/EPHA4/EPHB3/SDK1/NLGN1/CUX2/CRTC1/SRGAP2/NGEF/SLITRK5/PACSIN1/HPRT1/ILK/ITGB1/LRP4/MAP2/MAP6/MEF2C/MYO6/NFATC4/PAFAH1B1/PAK3/NEUROG3/DACT1/BCL11A/NLGN3/FEZF2/MAPK8/CAMK1D/IGSF9/BMP7/CAPRIN2/VAMP7/CACNA1A/LRP8/SRCIN1/BHLHB9/PICALM/CAMK1/NRP1/DCLK1/AKAP5/RAPGEF2	53
BP	GO:0009749	response to glucose	50/3172	166/18679	1.94146e-05	0.00017466	0.00011325	GJD3/ACVR1C/CRH/ADRA2A/CTSB/CTSV/ERN1/PTK2B/GATA4/GJA1/GLUL/GPER1/GPR39/HIF1A/HLA-DRB1/HLA-DRB3/HLA-DRB4/HLA-DRB5/APOA2/IL1R1/FAM132A/LDHA/LPL/ARRB1/SMAD2/NCF2/NPTX1/NOX4/PAX2/PDK3/SERPINF1/PLAU/SYBU/PRKCE/APOM/GPAM/SLC8A1/STAR/TGFB1/TGFBR2/THBS1/TRH/UCP2/VSNL1/XBP1/RMI1/GPR68/BRSK2/ACVR2B/NRXN1	50
BP	GO:0031100	organ regeneration	28/3172	75/18679	1.94678e-05	0.000174712	0.000113283	CDK2/CDKN1A/CEBPA/CEBPB/ADRB2/AFP/ANXA3/APOA2/KLKB1/LIFR/MKI67/NNMT/NOTCH1/PGF/PPARG/PPAT/PRPS1/PTPN3/CCL2/TEK/TGFB1/TGFBR2/UCP2/CAD/CAST/SOCS1/CCNE1/SOCS3	28
BP	GO:1901343	negative regulation of vasculature development	28/3172	75/18679	1.94678e-05	0.000174712	0.000113283	HDAC5/LECT1/COL4A2/ADRB2/AMOT/VASH1/RGCC/GTF2I/HHEX/HOXA5/NOTCH1/NPPB/SERPINF1/PF4/PML/WNT4/ADGRB1/ADGRB2/CCL2/TNMD/ECSCR/BMP7/TEK/THBS1/THBS4/ITGB1BP1/KLF4/ROCK2	28
BP	GO:0051347	positive regulation of transferase activity	158/3172	685/18679	1.95589e-05	0.000175315	0.000113675	ADAM8/RASGRP1/RASA4/CDKN1A/ADCY1/NRG3/GADD45G/CHI3L1/FZD10/ADCY7/CHRNA7/CLU/CCR7/MAP3K8/CSF1/CSF1R/CSF2RA/CSPG4/CTNNB1/ADRA2A/ADRB2/GADD45A/DRD2/DRD4/HBEGF/DUSP5/DUSP9/EDN1/EFNA1/EGFR/EMP2/NRK/EPHA4/ERBB2/ERBB3/ERN1/PTK2B/STOX1/FGF1/FGF2/FGF8/FGF9/FGFR1/FGFR3/DCUN1D4/ADNP/SPDYA/GAB1/TAB3/PARM1/FBXO5/GREM1/STK39/GNG3/RAPGEF1/RGCC/GRM4/HSPA2/SERINC2/IGF2/IL2RG/ILK/INSR/IRAK2/ITGA1/ITGB3/JAK1/JAK3/K…	158
BP	GO:0006952	defense response	367/3172	1785/18679	1.96396e-05	0.000175825	0.000114005	ADA/TANK/HDAC5/ARPC5/ACTR3/ADAM8/TSPAN2/ARPC2/RASGRP1/OPTN/RASA4/CHST4/KLRG1/CDKN1A/TNIP1/TRIM22/CDO1/IRF9/IFITM3/SPON2/IFI30/CREB3/CEBPA/CEBPB/DEAF1/CEBPE/BATF/GNLY/IFITM2/POLR3G/CXCR6/CSPG5/ADCY1/ADAMTS13/CHGA/CHI3L1/SP140/ADCY7/MGLL/BATF2/IL22RA2/AP1S1/TRIM6/CLU/SERPINA3/CCR1/CCR7/ACKR2/PLK5/MAP3K8/CR2/CRH/CSF1/CSF1R/CSF2RA/CSF3R/CST3/TICAM1/CTNNB1/ADRA2A/CTSB/CTSK/CTSL/CXADR/ADRB2/CD55/DAPK3/…	367
BP	GO:0060384	innervation	13/3172	23/18679	1.99674e-05	0.000178325	0.000115626	SEMA3A/FGFR3/GABRB3/LRIG1/ISL1/NPTX1/NTF4/SERPINE2/POU4F1/RET/SLITRK6/NRP1/LRIG2	13
BP	GO:0061213	positive regulation of mesonephros development	13/3172	23/18679	1.99674e-05	0.000178325	0.000115626	GATA3/GREM1/GDNF/SOX8/PAX2/SALL1/SIX1/SOX9/TGFB1/VEGFA/WNT2B/NOG/MAGED1	13
BP	GO:0030325	adrenal gland development	14/3172	26/18679	2.00937e-05	0.000179236	0.000116217	FSTL3/CDKN1C/CITED2/CRH/NR0B1/NR3C1/INSM1/INSR/PBX1/PDGFRB/WNT4/SALL1/WNT11/ARID5B	14
BP	GO:0046578	regulation of Ras protein signal transduction	54/3172	184/18679	2.09236e-05	0.000186284	0.000120787	CDH2/RASGRP1/RASA4/SPRY1/NET1/DLC1/COL3A1/ARHGEF19/CSF1/FLCN/F2RL1/SPATA13/IQSEC2/ARHGEF9/MCF2L/PSD3/PSD4/NGEF/PLEKHG4/PLEKHG3/ARHGEF26/TIAM2/SCAI/RAPGEF1/APOC3/ITGA3/ITGB1/ARRB1/NGFR/NOTCH2/ARHGEF4/ARHGEF3/STMN3/PLCE1/EPS8L1/ARFGEF3/PLEKHG1/RASGRF2/RDX/BCR/ARAP3/EPS8L2/TNFAIP1/VAV2/MAPKAP1/ARHGAP24/CUL3/OGT/SQSTM1/FGD3/KALRN/ADGRG1/RASAL2/RALGPS1	54
BP	GO:0032535	regulation of cellular component size	83/3172	317/18679	2.09345e-05	0.000186284	0.000120787	CDH4/ARPC5/ACTR3/ARPC2/ABI2/SEMA3A/OLFM1/SEMA4D/TMSB15A/DSTN/CDC42EP1/ADD2/CCR7/WHAMM/JMY/AMOT/DPYSL2/EDN1/ANO6/CTTN/F2RL1/PTK2B/FN1/ADNP/PYCARD/GSK3B/GSN/TMOD3/IFRD1/AQP1/ILK/AQP9/DRAXIN/KCNMA1/KCNN4/L1CAM/MAPT/NRCAM/NTRK3/PAFAH1B1/PAK3/TRPV2/EVL/LIMA1/BCL11A/SSH1/MAGEL2/PRKCE/PDXP/ACTR3B/TWF1/ISLR2/RARG/RDX/RET/RNF6/SEMA3F/INF2/SLC12A4/BMPR2/SPTBN1/CNTN2/VASP/VAV2/VEGFA/VIL1/WIPF1/WNT3/WNT5A/BA…	83
BP	GO:0006996	organelle organization	676/3172	3490/18679	2.15972e-05	0.000191949	0.00012446	HDAC5/CHAF1A/ARPC5/ACTR3/ARPC2/LRPPRC/FRY/OPTN/ABI2/CDK2/SPRY1/CDKN2A/APC2/RTN3/NMUR1/DLC1/MAD2L2/CAP1/CEBPA/NEBL/TACC2/SORBS1/GAS2L1/CSPG5/POLD3/NUP50/PLK2/NEK6/ZNF268/SEC24A/WASF3/EHMT2/EHD1/MLLT11/RAB32/TMSB15A/RAB31/DSTN/RCC1/PIM2/CNTRL/STMN2/TPPP/WDR5/CIT/KPTN/CDC42EP1/KAT7/WDHD1/CHEK2/FZD10/PRKCDBP/PACSIN2/SNX18/SP140/OIP5/SYNPO/FMNL2/CIRBP/FCHO2/CCDC151/COX20/ARAP1/ADD2/CLU/CCR7/WHAMM/EARS…	676
BP	GO:0034220	ion transmembrane transport	214/3172	974/18679	2.17115e-05	0.000192542	0.000124844	KCNJ18/HCN4/ATP8A1/SLC27A5/SLC35D2/ADAMTS8/SLCO2B1/SLC46A1/CHRNA5/CHRNA7/CHRNB2/SLC16A10/CLCN2/CLCN4/CLCN5/ANO4/SLC43A2/GJD3/SLC31A2/CPT1A/CPT1B/CRH/SLC38A6/CTNNB1/ADRA2A/SLC16A14/KCNG3/DPP6/DRD2/DRD4/ANO6/ANO5/PTK2B/SLC37A2/FAM26D/FGF12/FKBP1A/NLGN1/ARHGEF9/ARC/SLC9A8/SLC16A8/SGK3/PCSK9/GABRB3/GABRP/CLIC4/SLC13A4/GJA1/KCNV1/GJA5/STK39/GLRX/GPM6A/SLCO4A1/SLCO3A1/ANK2/GRIA4/GRIK1/GRIK3/GSTM2/SLC40…	214
BP	GO:1903707	negative regulation of hemopoiesis	41/3172	128/18679	2.17162e-05	0.000192542	0.000124844	CDK6/LRRC17/FSTL3/CDKN2A/GAS2L1/TWIST2/CTNNB1/DTX1/ERBB2/PTK2B/GATA2/GLI3/DLL1/HOXA5/HOXA7/HOXA9/HOXB8/PRMT1/INHBA/JAK3/HES5/LYN/MEIS1/NRARP/NFKBIA/NOTCH1/PF4/HIST2H4B/RARA/CCL3/PRDM16/ZBTB16/GPR68/HIST1H4A/HIST1H4F/HIST1H4K/HIST1H4J/HIST1H4L/UBASH3B/RUNX1/MAFB	41
BP	GO:0048546	digestive tract morphogenesis	22/3172	53/18679	2.19569e-05	0.000194441	0.000126076	CTNNB1/EGFR/EPHB3/FGFR3/GATA4/GLI1/GLI3/HIF1A/SMAD2/SMAD3/NOTCH1/DACT1/PDGFRA/PITX2/EPB41L5/OVOL2/BCL2/SFRP2/SOX11/WNT5A/WNT11/ACVR2B	22
BP	GO:0008104	protein localization	464/3172	2316/18679	2.27048e-05	0.000200823	0.000130214	CDH2/ADAM8/RASGRP1/OPTN/GPHN/CDKN1A/RAMP1/CDKN2A/APC2/NMUR1/TRIM22/CREB3/FBLN5/SORBS1/NUP50/ZNF268/SEC24A/EHD1/AP3M2/RAB32/TMSB15A/KDELR2/KDELR3/RAB35/RAB31/BTN3A2/CHI3L1/PKP3/SEC63/PACSIN2/SNX18/RAB42/FCHO2/RAB3C/RAB39B/AP1S1/TRIM6/CLU/CLTB/FRMD6/CCR7/RINL/CHMP4B/ACVR1C/STXBP5/CPT1A/NACC2/CRH/PARP1/VTI1A/SYT9/CSF1R/PRICKLE1/TOM1L2/EXOC8/CTNNB1/ADRA2A/CTSK/AMOT/VPS37D/TMEM30B/TOR1AIP2/DLG3/DNMT3B…	464
BP	GO:0010463	mesenchymal cell proliferation	20/3172	46/18679	2.28185e-05	0.000201345	0.000130552	CTNNB1/FGF9/FGFR1/GPC3/KDR/MSX1/NFIB/PRRX2/CTNNBIP1/SIX1/BMP7/SOX9/TBX1/ZEB1/TGFBR2/VEGFA/WNT5A/WNT11/CHRD/HAND2	20
BP	GO:0051966	regulation of synaptic transmission, glutamatergic	20/3172	46/18679	2.28185e-05	0.000201345	0.000130552	DRD2/PTK2B/NLGN1/GLUL/GRIK1/GRIK3/GRM2/GRM3/GRM4/GRM8/MEF2C/ATP1A2/NGFR/NPY2R/OXTR/SERPINE2/NLGN3/NLGN2/SYT1/NRXN1	20
BP	GO:0061041	regulation of wound healing	39/3172	120/18679	2.35286e-05	0.000207362	0.000134453	STXBP5/CD109/ADRA2A/ADRB2/ADAMTS18/HBEGF/EDN1/ANO6/F2RL1/F3/F12/FAP/FGF2/GJA1/GSN/ANXA2/KLKB1/LYN/SMAD3/PDGFB/PDGFRA/SERPINE2/PLAU/WNT4/FAM46A/PRKCE/RREB1/SRSF6/SYK/TGFBR2/THBD/THBS1/TNFAIP3/VAV2/VIL1/LBH/HOPX/UBASH3B/PPAP2B	39
BP	GO:0097193	intrinsic apoptotic signaling pathway	77/3172	290/18679	2.43582e-05	0.000214416	0.000139028	CDKN1A/CREB3/CEBPB/IVNS1ABP/MLLT11/CHEK2/CLU/NACC2/DDIT3/DFNA5/E2F2/ERN1/PHLDA3/ANKRD2/NUPR1/SFN/HIPK2/PYCARD/GSK3B/MSH6/ERO1A/HIF1A/HMOX1/HSPB1/LCK/MAPT/MCL1/MMP9/MSX1/MUC1/ATM/NFATC4/NKX3-1/P4HB/TAF9B/PMAIP1/PML/SEPT4/RRN3/USP47/PPP3CC/G2E3/MAPK8/PRODH/ACKR3/FNIP2/USP28/TRIB3/BCL2/BDKRB2/PERP/SFRP2/SIAH1/SKIL/SNAI2/BNIP3/BOK/SRC/BRCA1/BRCA2/TMBIM6/TNF/TNFRSF1B/WFS1/XBP1/YWHAZ/PTTG1IP/PLEKHF1/EL…	77
BP	GO:0007265	Ras protein signal transduction	128/3172	537/18679	2.43961e-05	0.000214493	0.000139078	CDH2/CDH13/RASGRP1/ABI2/RASA4/CDK2/RASGRP2/SPRY1/CDKN1A/NET1/CDKN2A/DLC1/PLK2/RAB32/RAB35/RAB31/CDC42EP1/RAB42/RAB3C/RAB39B/COL1A2/COL3A1/ARHGEF19/CSF1/CSF2RA/ADRA2A/DOK1/HBEGF/DUSP5/DUSP9/EGFR/AIF1/FLCN/ERBB2/ERBB3/F2RL1/SPATA13/FGF1/FGF2/FGF8/FGF9/FGFR1/FGFR3/IQSEC2/ARHGEF9/MCF2L/PSD3/PSD4/NGEF/RAB26/PLEKHG4/PLEKHG3/ARHGEF26/TIAM2/GNA12/SCAI/RAPGEF1/RHOD/TAX1BP3/APOC3/IL2RG/ITGA3/ITGB1/JAK1/JAK…	128
BP	GO:0045773	positive regulation of axon extension	17/3172	36/18679	2.52127e-05	0.000221408	0.000143561	CDH4/FN1/ADNP/GSK3B/ILK/L1CAM/MAPT/NTRK3/PAFAH1B1/TRPV2/ISLR2/BMPR2/VEGFA/SEMA7A/NRP1/SEMA5A/NTN1	17
BP	GO:0007158	neuron cell-cell adhesion	10/3172	15/18679	2.5724e-05	0.000225629	0.000146298	NLGN4Y/NLGN1/ASTN1/NLGN3/NLGN4X/NLGN2/RET/NRXN3/NRXN1/NRXN2	10
BP	GO:0030534	adult behavior	45/3172	146/18679	2.63486e-05	0.000230833	0.000149672	CHRNA5/CHRNB2/SEZ6/DMBX1/PARP1/ADRA1B/DRD2/DRD4/EPHA4/SDK1/FGF12/CNTNAP2/SLITRK5/GDNF/GPR39/GRIK1/HIPK2/HOXB8/KCNMA1/ARRB2/MAPT/MET/ATP1A2/NPY/NTF4/PAFAH1B1/CEND1/NLGN3/OXR1/PPT1/NLGN4X/ATXN1/SLC1A2/SNCA/CNTN2/TRH/CACNA1A/CACNA1C/SLITRK6/ZFHX2/CHRFAM7A/NRXN3/NRXN1/NRXN2/HOMER2	45
BP	GO:0050714	positive regulation of protein secretion	55/3172	190/18679	2.70782e-05	0.000236942	0.000153633	ADAM8/RASGRP1/SEC24A/TRIM6/CRH/CSF1R/DRD2/F2RL1/EXPH5/PYDC1/GATA3/GJA1/ANKRD1/GLUL/GPER1/GPR39/RGCC/PYCARD/CD274/HIF1A/HLA-DRB1/HLA-DRB3/HLA-DRB4/HLA-DRB5/IL6/ISL1/KCNN4/FAM132A/ARRB1/PPIA/NLRP2/PRKCE/PRKCZ/NLGN2/CCL3/BMP6/SPTBN1/SYK/TEK/TGFB1/TGFB2/TNF/TRH/C5/VSNL1/WNT5A/XBP1/VTCN1/GPR68/CASP5/DOC2B/AIM2/STXBP5L/CD58/TNFSF15	55
BP	GO:0018958	phenol-containing compound metabolic process	33/3172	96/18679	2.72625e-05	0.000238272	0.000154495	CDH3/CPQ/CHRNB2/COMT/CRYM/CYP11A1/DAO/DRD2/DRD4/EPAS1/LRTOMT/GATA3/GCH1/SLCO4A1/HDC/AOC2/HPRT1/INSM1/MAOB/PNMT/BCL2/PMEL/SNCA/SPR/STAR/TG/TGFB2/WNT5A/CHRFAM7A/HAND2/SNCAIP/RAPGEF2/ZEB2	33
BP	GO:0060840	artery development	24/3172	61/18679	2.75394e-05	0.000240325	0.000155827	COL3A1/EYA1/FGF8/HEY1/GJA5/GLI3/HOXA13/HPGD/SMAD7/NKX3-1/NOTCH1/NOTCH3/PRRX2/PDGFRB/ZMIZ1/SIX1/BMPR2/TBX1/TFAP2B/VEGFA/WNT11/NRP1/ACVR2B/HAND2	24
BP	GO:0032906	transforming growth factor beta2 production	7/3172	8/18679	2.75954e-05	0.000240325	0.000155827	CDH3/GATA6/HIF1A/SMAD3/SMAD4/TGFB2/WNT11	7
BP	GO:0032909	regulation of transforming growth factor beta2 production	7/3172	8/18679	2.75954e-05	0.000240325	0.000155827	CDH3/GATA6/HIF1A/SMAD3/SMAD4/TGFB2/WNT11	7
BP	GO:0022402	cell cycle process	272/3172	1283/18679	2.83154e-05	0.000246304	0.000159703	ACTR3/FEM1B/OPTN/CDK2/CDK6/CDK7/HRSP12/SPRY1/CDKN1A/CDKN1C/CDKN2A/CDKN2B/NDRG1/MAD2L2/TACC2/GAS2L1/CGREF1/POLD3/NUP50/PLK2/NEK6/ZNF268/RAB35/RCC1/PIM2/CNTRL/CIT/CHEK2/SNX18/OIP5/ARAP1/PLK5/CHMP4B/TRIM71/JMY/NACC2/NEK7/E2F7/TOM1L2/CTNNB1/PPP1R1C/DACH1/DAPK3/BRINP1/SYNE4/GADD45A/DDIT3/DDX11/DHFR/DRD2/DUSP1/EDN1/EGFR/EIF4E/AIF1/EML1/CENPV/FLCN/TUBB/ERN1/EYA1/FANCA/FANCD2/FAP/STOX1/FGF8/FGFR3/VASH1/C…	272
BP	GO:0051346	negative regulation of hydrolase activity	100/3172	401/18679	2.84048e-05	0.00024679	0.000160019	RASA4/SPRY1/WFDC2/CD2BP2/SEMA4D/SPINT2/FZD10/SERPINA3/WFIKKN2/COL6A3/CD109/OVOS2/CST3/CST5/CST6/AMOT/DLG3/SERPINB1/FKBP1A/IFI6/TNFAIP8/CPAMD8/GPC3/PCDH11X/SFN/HMSD/ANXA1/APOA2/APOC1/APOC3/FAS/IL6/AQP1/ANOS1/IPO5/RHOH/ARRB1/ARRB2/MMP9/MYO1D/NAIP/FURIN/PAX2/SERPINA5/SERPINF1/SERPINE2/SERPINB8/EGLN1/SYTL2/USP47/PRKCZ/RCC2/ARFGEF3/SLC7A14/PPP4R4/PTPRN2/PTX3/RDX/RGS2/SORT1/SERPINB3/SERPINB4/SH2D4A/SFR…	100
BP	GO:0031400	negative regulation of protein modification process	138/3172	589/18679	2.93523e-05	0.000254722	0.000165162	SPRY1/CDKN1A/CDKN1C/CDKN2A/CDKN2B/TNIP1/CD2BP2/MAD2L2/CEBPA/SEMA4D/GADD45G/DUSP14/HEXIM2/CD109/CTNNB1/PPP1R1C/GADD45A/DLG3/DNMT3B/DUSP1/DUSP5/DUSP9/FLCN/F2RL1/FBLN1/FKBP1A/PPM1E/WWTR1/PYDC1/FBXO5/GREM1/GFRA2/PCDH11X/STK39/SFN/RNF149/RAPGEF1/TRIB2/PYCARD/HHEX/HSPB1/IGFBP3/IL6/ILK/INSM1/JARID2/JUN/TBC1D10C/LRP6/LYN/ARRB1/SMAD3/ARRB2/SMAD6/SMAD7/MSX2/GADD45B/MYO1D/ATF3/ATM/NTRK3/ATP2B4/PAFAH1B1/PAX6…	138
BP	GO:0021953	central nervous system neuron differentiation	51/3172	173/18679	3.06568e-05	0.000265728	0.000172298	CDH11/SEMA3A/CHRNB2/FOXN4/UNC5D/DLX1/DLX2/DRD2/EPHA4/EPHB3/FGF8/FGFR1/PHLDA1/FAIM2/AGTPBP1/GATA2/LHX6/GLI3/HPRT1/INHBA/ISL1/DRAXIN/HES5/MAP2/NFIB/NPY/NTRK2/PAFAH1B1/PAX3/PAX6/PAX7/CEND1/POU4F1/FEZF2/SALL1/LHX5/SOX5/SPOCK1/CNTN2/TFAP2C/WNT5A/CACNA1A/BTG2/DYNC2H1/EOMES/LINGO1/CBLN1/NRP1/DCLK1/NRXN1/RAPGEF2	51
BP	GO:0060688	regulation of morphogenesis of a branching structure	22/3172	54/18679	3.11452e-05	0.000269644	0.000174837	CTNNB1/FGFR1/GREM1/GDNF/SOX8/TACSTD2/MET/PAX2/PGF/NTN4/SALL1/SIX1/BMP7/SNAI2/SOX9/TGFB1/TNF/VEGFA/WNT5A/WNT2B/NOG/MAGED1	22
BP	GO:0045637	regulation of myeloid cell differentiation	53/3172	182/18679	3.13988e-05	0.00027152	0.000176054	CDK6/LRRC17/FSTL3/CEBPB/GAS2L1/TWIST2/CCR1/PPARGC1B/CSF1/CSF1R/CSF3R/CTNNB1/TMEM64/ETS1/PTK2B/L3MBTL1/GATA2/GNAS/DLL1/HIF1A/HOXA5/HOXA7/HOXA9/HOXB8/PRMT1/FAS/INHBA/JUN/LYN/MEF2C/MEIS1/NFKBIA/PF4/TESC/HIST2H4B/CTNNBIP1/RARA/RARG/CCL3/PRDM16/TNF/ZNF16/ZBTB16/GPR68/HIST1H4A/HIST1H4F/HIST1H4K/HIST1H4J/HIST1H4L/OGT/UBASH3B/RUNX1/MAFB	53
BP	GO:0016525	negative regulation of angiogenesis	26/3172	69/18679	3.16206e-05	0.000272797	0.000176882	HDAC5/LECT1/COL4A2/ADRB2/AMOT/VASH1/RGCC/GTF2I/HHEX/HOXA5/NOTCH1/NPPB/SERPINF1/PF4/PML/ADGRB1/ADGRB2/CCL2/TNMD/ECSCR/TEK/THBS1/THBS4/ITGB1BP1/KLF4/ROCK2	26
BP	GO:0030279	negative regulation of ossification	26/3172	69/18679	3.16206e-05	0.000272797	0.000176882	HDAC5/CDK6/SEMA4D/TWIST2/CCR1/ADRB2/PTK2B/FGFR1/GREM1/GDF10/HIF1A/HOXA2/FAM101B/LRP4/SMAD3/MEF2C/NOTCH1/BCOR/BCL2/CCL3/SOX9/TGFB1/TNF/CHRD/NOG/HAND2	26
BP	GO:0002244	hematopoietic progenitor cell differentiation	45/3172	147/18679	3.18031e-05	0.00027405	0.000177694	CDK6/FSTL3/CDKN2B/BATF/EEF2/EML1/FLCN/ZBTB1/FLI1/L3MBTL1/GATA2/GATA3/HOXB3/HOXB4/PRMT1/IL11/INHBA/KDR/KIT/HES5/MEF2C/MEIS1/MLF1/NOTCH1/PF4/PIP4K2A/TET2/TESC/AGPAT5/HIST2H4B/SMPD3/PTPRZ1/BCL2/TMEM91/TGFB1/ZNF16/WDR78/HIST1H4A/HIST1H4F/HIST1H4K/HIST1H4J/HIST1H4L/JAM3/RUNX1/ZBTB24	45
BP	GO:0002237	response to molecule of bacterial origin	78/3172	297/18679	3.26533e-05	0.000281048	0.000182231	HDAC5/SPON2/CEBPB/CEBPE/TRIM6/CCR7/COMT/CPS1/TICAM1/CYP11A1/CD55/DCN/EDN1/EDNRB/F3/ALPL/GCH1/ANKRD1/PYCARD/CXCL1/IRF8/PALM3/IL6/IDO1/IRAK2/JUN/JUNB/KCNJ8/LYN/MAOB/MEF2C/ASS1/NCF2/NFKB1/NFKBIA/NGFR/NOTCH1/PDE4B/PDE4D/PF4/PLAU/PLCG2/PRKCE/MAPK8/B2M/PTGER3/S100A14/RARA/BCR/BDKRB1/S100A7/CCL2/CCL3/CXCL6/BMP6/SNCA/STAR/ABCC8/TAC1/TCF3/TG/TGFB1/THBD/TIMP4/TNF/TNFAIP3/TNFRSF1B/WNT5A/XBP1/FZD5/MAPKAPK3/S…	78
BP	GO:2000647	negative regulation of stem cell proliferation	11/3172	18/18679	3.27828e-05	0.000281777	0.000182705	VAX1/KCTD11/FBLN1/NFIB/OVOL1/CTNNBIP1/OVOL2/SNAI2/TGFB1/WNT5A/WNT11	11
BP	GO:0019725	cellular homeostasis	173/3172	768/18679	3.28147e-05	0.000281777	0.000182705	POLD3/PDIA5/SLC46A1/CHRNA7/CKB/GYLTL1B/CCR1/CCR7/SLC31A2/CRH/ADRA1B/ADRA2A/AIFM3/CD55/DDIT3/TMEM64/QSOX2/DRD2/DRD4/S1PR3/EDN1/EDNRB/ANO6/EPHX2/ERN1/F2RL1/PTK2B/FGF2/SLC9A8/TNS2/SGK3/FTH1/CLIC4/GATA2/GATA4/GJA1/GLRX/GNG3/AQP11/GPER1/GPR39/ANK2/GSTM2/ERO1A/SLC40A1/HIF1A/HLA-DRB1/HLA-DRB3/HLA-DRB4/HLA-DRB5/HMOX1/IL1R1/IL6/AQP1/AQP9/JAK3/KCNJ2/KCNMA1/KCNN4/FAM132A/LCK/LYN/ARRB1/SMAD4/MCL1/MT2A/NELL2/…	173
BP	GO:0008306	associative learning	27/3172	73/18679	3.30632e-05	0.000283581	0.000183874	DEAF1/CHRNB2/CRH/ADRA1B/ADRB2/LRRN4/DRD2/DRD4/HIF1A/ITGB1/KIT/ASIC1/ATP1A2/NPTX2/NRGN/NTS/NLGN3/PPT1/ATXN1/SCT/TAC1/CACNA1C/BTG2/PPP1R1B/TANC1/CHRFAM7A/IFT20	27
BP	GO:0021983	pituitary gland development	18/3172	40/18679	3.31116e-05	0.000283665	0.000183928	DRD2/NR0B1/ETS1/FGF8/GATA2/GHRHR/GLI1/ISL1/PAX6/PITX1/PITX2/WNT4/SALL1/SOX2/SOX3/WNT5A/NOG/CDH1	18
BP	GO:0045786	negative regulation of cell cycle	118/3172	491/18679	3.41347e-05	0.00029209	0.000189391	CDK2/CDK6/CDK7/CDKN1A/CDKN1C/CDKN2A/CDKN2B/MAD2L2/CREB3/CEBPA/GAS2L1/CGREF1/PLK2/ZNF268/PLA2G16/CHEK2/HEXIM2/JMY/NACC2/E2F7/TOM1L2/CTNNB1/BRINP1/GADD45A/DDIT3/DUSP1/ERN1/ETS1/FAP/FGFR3/VASH1/BRD4/GAS1/GATA3/GATA6/FBXO5/NUPR1/BIN1/GAS2L3/GPER1/RGCC/HHEX/HPGD/ILK/INHBA/INSM1/IRF6/RHOB/SMAD3/MDM2/MLF1/MUC1/ZFHX3/ATM/NGFR/NKX3-1/NOTCH2/OVOL1/DACT1/PRKAG2/ANAPC7/CAB39/ZAK/PML/USP47/RFWD3/PRKAA2/MAP2K6…	118
BP	GO:0033554	cellular response to stress	383/3172	1883/18679	3.44466e-05	0.000294417	0.0001909	CHAF1A/SH2D3C/SH2D3A/ADAM8/FEM1B/RASGRP1/OPTN/CDK2/CDK6/CDK7/CDKN1A/NET1/CDKN2A/KLF2/CITED2/NDRG1/YAP1/MAD2L2/CREB3/CEBPB/FBLN5/BATF/GAS2L1/CSPG5/POLD3/NUP50/NEK6/GADD45G/PDIA5/KDELR3/ZNF277/CHEK2/FZD10/SEC63/EGLN3/ERCC8/CLU/ALKBH2/CCR7/USP43/PLK5/CHMP4B/COMT/KLF6/MAP3K8/PPARGC1B/JMY/NACC2/HAPLN1/PARP1/CRYGD/E2F7/RTN4RL1/CST3/CREB3L4/CTSK/CTSV/PPP4R2/ADRB2/DAP/GADD45A/DDIT3/DDX11/LIX1/DHFR/NQO1/D…	383
BP	GO:0006836	neurotransmitter transport	56/3172	196/18679	3.456e-05	0.000295043	0.000191306	RAB3C/RIMS4/SYT9/SYT6/DRD2/DRD4/ADGRL1/NLGN1/SYT11/SYT14/GAD1/GDNF/GLS2/GLS/GLUL/GPM6B/GPER1/GRM4/APBA1/CPLX4/ASIC1/MEF2C/ATP1A2/ATP2A2/SYTL2/PPT1/SYT13/RAB3A/SLC1A1/SLC1A2/SLC1A3/SLC6A8/SLC18A3/SNCA/STX3/SYT1/SYT4/XBP1/CACNA1A/SLC30A1/SYT3/DOC2B/DOC2A/SYTL1/PPFIA3/CADPS/SNAP23/LIN7A/SYT12/BZRAP1/NRXN3/NRXN1/NRXN2/SNCAIP/RIMS2/RIMS3	56
BP	GO:0006029	proteoglycan metabolic process	33/3172	97/18679	3.4652e-05	0.000295486	0.000191593	UST/CSPG5/LECT1/CANT1/COL2A1/VCAN/NCAN/CSPG4/CTNNB1/DCN/EXTL3/GPC2/HS3ST5/GPC4/GPC5/B3GAT1/GPC3/IDS/CHST11/IMPAD1/CSGALNACT1/SDC1/SDC4/CHST8/BMPR2/CHPF/NDNF/CHST9/NDST2/HS6ST2/HS2ST1/SDC3/SPOCK2	33
BP	GO:0051899	membrane depolarization	32/3172	93/18679	3.50699e-05	0.000298703	0.000193679	HCN4/CDKN2A/MLLT11/CHRNB2/EDN1/FGF12/IFI6/GJA1/GJA5/ANK2/GRIK1/JUN/KCNJ2/SMAD7/KMT2A/ATP1A2/NGFR/BEST2/PRKCZ/B2M/PTPN3/BCL2/SCN2B/SCN4B/SCN5A/SLC8A1/SRC/CACNA1A/CACNA1C/CCK/CACNA1H/CACNA1G	32
BP	GO:0061217	regulation of mesonephros development	14/3172	27/18679	3.52133e-05	0.000299577	0.000194246	GATA3/GREM1/GDNF/SOX8/TACSTD2/PAX2/SALL1/SIX1/SOX9/TGFB1/VEGFA/WNT2B/NOG/MAGED1	14
BP	GO:0048485	sympathetic nervous system development	12/3172	21/18679	3.62729e-05	0.000308236	0.00019986	SEMA3A/CTNNB1/GATA3/GDNF/INSM1/SEMA3F/SOX11/TFAP2B/FZD3/NRP2/NRP1/HAND2	12
BP	GO:0060445	branching involved in salivary gland morphogenesis	13/3172	24/18679	3.67878e-05	0.000311532	0.000201998	SEMA3A/SEMA3C/FGF8/FGFR1/PLXND1/IL6/MET/NTN4/BMP7/SNAI2/TGM2/TNF/NRP1	13
BP	GO:0071549	cellular response to dexamethasone stimulus	13/3172	24/18679	3.67878e-05	0.000311532	0.000201998	FBXO32/CRH/DNMT3B/IL6/AQP1/ASS1/NTS/SERPINF1/ERRFI1/CCL2/STAR/TGFB1/TRIM63	13
BP	GO:0090189	regulation of branching involved in ureteric bud morphogenesis	13/3172	24/18679	3.67878e-05	0.000311532	0.000201998	GREM1/GDNF/SOX8/TACSTD2/PAX2/SALL1/SIX1/SOX9/TGFB1/VEGFA/WNT2B/NOG/MAGED1	13
BP	GO:0048511	rhythmic process	83/3172	322/18679	3.83924e-05	0.000324747	0.000210566	ADA/CEBPB/ADCY1/PRKCDBP/CHRNB2/CLDN4/CPT1A/CRH/CST3/CIART/ADRB2/DBP/AFP/DRD2/DRD4/AHCY/ETS1/NLGN1/CRTC1/ADNP/OPN3/FBXL21/GFPT1/AMH/GSK3B/ANXA1/HNRNPD/HNRNPU/FAS/IL6/INHBA/JUN/KCND2/KCNMA1/KDR/KIT/LFNG/ARRB1/ARRB2/KMT2A/MMP14/ZFHX3/NFIL3/NGFR/NPY2R/NPY5R/NTRK2/NTRK3/OXTR/PDGFRA/SERPINF1/PML/MAGEL2/PPARG/PSPC1/PRKAA2/MAPK8/MAPK10/MAP2K6/BCL2/PROK2/SLIT3/FOXL2/STAR/TEF/TGFB2/TIMP4/TOP1/CAPN5/VEGFA/O…	83
BP	GO:0006584	catecholamine metabolic process	21/3172	51/18679	3.88101e-05	0.000327527	0.000212369	CHRNB2/COMT/DAO/DRD2/DRD4/EPAS1/LRTOMT/GATA3/GCH1/HDC/AOC2/HPRT1/INSM1/MAOB/PNMT/SNCA/SPR/TGFB2/CHRFAM7A/HAND2/SNCAIP	21
BP	GO:0009712	catechol-containing compound metabolic process	21/3172	51/18679	3.88101e-05	0.000327527	0.000212369	CHRNB2/COMT/DAO/DRD2/DRD4/EPAS1/LRTOMT/GATA3/GCH1/HDC/AOC2/HPRT1/INSM1/MAOB/PNMT/SNCA/SPR/TGFB2/CHRFAM7A/HAND2/SNCAIP	21
BP	GO:0033673	negative regulation of kinase activity	62/3172	224/18679	3.89856e-05	0.000328631	0.000213085	SPRY1/CDKN1A/CDKN1C/CDKN2A/CDKN2B/MYCNOS/CEBPA/GADD45G/DUSP14/HEXIM2/PPP1R1C/GADD45A/DUSP1/DUSP5/DUSP9/PPM1E/WWTR1/PYDC1/SFN/TRIB2/PYCARD/HHEX/HSPB1/IL6/ILK/LRP6/LYN/GADD45B/PRKAG2/ERRFI1/TESC/PKIB/PRKAR1B/PRKAR2B/DNAJC3/TRIB3/RGS2/RGS3/RGS4/SERPINB3/SFRP2/BMP7/SMPD1/SORL1/NR2F2/THY1/TNFAIP3/DUSP26/PRKRIP1/SRCIN1/PPP1R1B/C2orf40/CUL3/UBASH3B/SOCS1/SOCS3/GPRC5A/ITGB1BP1/SOCS6/CAMK2N2/SH3BP5/MVP	62
BP	GO:0065003	macromolecular complex assembly	308/3172	1481/18679	3.96312e-05	0.000333691	0.000216366	CDH2/CHAF1A/ARPC5/ACTR3/ARPC2/RASGRP1/OPTN/AASS/CDKN2A/TRIM22/CD2BP2/OLFM1/CLGN/NRG3/NEK6/SEC24A/WASF3/EHD1/SF3A3/TMSB15A/RCC1/NUDT21/STMN2/TPPP/CDC42EP1/PSIP1/CHEK2/OIP5/CHRNB2/C1QTNF6/KCTD12/CIRBP/FCHO2/CCDC151/COX20/TRIM6/ADD2/CLU/CCR7/COL1A2/CHMP4B/COL16A1/JMY/CPT1A/HGSNAT/NACC2/NEK7/KCTD11/EXOC8/CTNNB1/ADRB2/DACH1/SYNE4/KCNG3/DPYSL3/ANO6/EIF2S3/AIF1/CENPV/CTTN/TUBB/VMA21/FANCA/PTK2B/TYSND1/F…	308
BP	GO:0030879	mammary gland development	41/3172	131/18679	3.98039e-05	0.00033438	0.000216812	CDO1/CEBPB/DEAF1/NRG3/CSF1/CSF1R/GATA3/B4GALT1/GHRHR/GLI3/NR3C1/HIF1A/HOXA5/HOXA9/IRF6/MSX1/OXTR/PAX3/PML/ATP7B/WNT4/PPAT/PTHLH/RREB1/SOX9/SRC/BRCA2/TBX3/TDGF1/TFAP2C/TGFB1/TGFBR2/VDR/VEGFA/WNT3/WNT5A/XBP1/CAD/ZNF703/TNFRSF11A/NTN1	41
BP	GO:0090288	negative regulation of cellular response to growth factor stimulus	41/3172	131/18679	3.98039e-05	0.00033438	0.000216812	SPRY1/FSTL3/LECT1/CD109/BMPER/HTRA4/PEG10/BAMBI/CHRDL2/ADGRA2/GATA3/GREM1/BCL9L/HIPK2/HHEX/SMAD2/SMAD3/SMAD6/SMAD7/NGFR/NOTCH1/CHST11/WNT4/HTRA1/PMEPA1/PRDM16/PRDM14/SFRP2/GREM2/SKIL/TDGF1/TGFB1/TGFB1I1/TGFBR2/THBS1/WNT5A/CHRD/CHRDL1/NOG/ZFYVE9/GDF3	41
BP	GO:0051048	negative regulation of secretion	54/3172	188/18679	4.03121e-05	0.000337598	0.000218899	ADA/CHGA/ACVR1C/COMT/CRH/ADRA2A/DRD2/DRD4/EDN1/ERBB3/F2RL1/FBLN1/SYT11/FN1/LRRC32/TNFRSF21/STK39/GPR39/RGCC/ANXA1/HADH/ANXA4/HMOX1/APOA2/IL6/IL11/INHBA/ASIC1/MAOB/NOTCH1/NPY1R/NPY2R/NPY5R/OXTR/P2RY1/PML/PTGS1/BCR/SCT/WNK3/SNCA/ABCC8/SYT4/TMBIM6/TNF/TRH/UCP2/VSNL1/SLC30A1/RAB11FIP1/VAMP8/UCN2/VAMP3/STXBP5L	54
BP	GO:0009855	determination of bilateral symmetry	36/3172	110/18679	4.03246e-05	0.000337598	0.000218899	CITED2/LEFTY1/CCDC151/FOXN4/CTNNB1/DDIT3/FGF8/DAAM2/GATA4/GREM1/GJA1/DLL1/HIF1A/CCDC103/SMAD2/SMAD3/MEF2C/NOTCH1/PITX2/CCDC40/ARMC4/MESP1/MAPK8/OVOL2/GREM2/TBX1/TBX3/WNT5A/ZIC2/ZIC3/DYNC2H1/MKKS/DNAH11/ACVR2B/HAND1/HAND2	36
BP	GO:0031345	negative regulation of cell projection organization	36/3172	110/18679	4.03246e-05	0.000337598	0.000218899	SEMA3A/PLK2/STMN2/CIT/SEZ6/DPYSL3/EFNA1/EPHA4/NLGN1/NGEF/GSK3B/IFRD1/ITGA3/DRAXIN/LRP4/TACSTD2/NFATC4/NGFR/PAFAH1B1/EVL/BCL11A/NLGN3/RNF6/SEMA3F/SPOCK1/THY1/WNT3/WNT5A/ARHGAP24/LINGO1/NRP1/SEMA5A/NRXN1/NTN1/AATK/RAPGEF2	36
BP	GO:0034113	heterotypic cell-cell adhesion	19/3172	44/18679	4.08893e-05	0.000341936	0.000221712	DSC2/DSP/GLDN/ITGA4/ITGA7/ITGAV/ITGB1/ITGB3/JUP/NRCAM/PKP2/PARVA/PERP/BMP7/TNF/MADCAM1/MYADM/KLF4/CD58	19
BP	GO:0097191	extrinsic apoptotic signaling pathway	63/3172	229/18679	4.14064e-05	0.000345868	0.000224261	FEM1B/YAP1/MLLT11/COL2A1/TICAM1/DAPK3/CTTN/ERBB3/EYA1/UNC5B/FGFR1/FGFR3/IFI6/GDNF/GPER1/PYCARD/GSK3B/HMOX1/FAS/INHBA/AR/ITGAV/KRT8/KRT18/LGALS3/LMNA/LTBR/SMAD3/MCL1/ATF3/PF4/PMAIP1/PML/BCL2/RET/SORT1/TMBIM1/SFRP2/SKIL/SNAI2/BOK/SP100/SRC/BRCA1/TERT/TGFB1/TGFB2/THBS1/TNF/TNFAIP3/TNFRSF1B/SGPP1/SRPX/MKNK1/RUNX3/PEA15/TRADD/NRP1/CFLAR/UNC5A/MAGED1/BAG3/CASP8AP2	63
BP	GO:0035023	regulation of Rho protein signal transduction	35/3172	106/18679	4.16411e-05	0.000347434	0.000225276	CDH2/NET1/DLC1/COL3A1/ARHGEF19/FLCN/F2RL1/SPATA13/ARHGEF9/MCF2L/NGEF/PLEKHG4/PLEKHG3/ARHGEF26/TIAM2/SCAI/APOC3/ITGA3/ITGB1/ARRB1/NGFR/ARHGEF4/ARHGEF3/EPS8L1/PLEKHG1/RASGRF2/BCR/ARAP3/EPS8L2/TNFAIP1/VAV2/CUL3/FGD3/KALRN/ADGRG1	35
BP	GO:1901135	carbohydrate derivative metabolic process	260/3172	1226/18679	4.17555e-05	0.000347994	0.000225639	ADA/UST/CHST4/RAMP1/TNIP1/SPON1/CAP1/PAICS/ST6GALNAC2/CSPG5/ADCY1/SEC24A/MAN1A2/APOBEC2/SLC35D2/LECT1/ADAMTS13/PLA2G16/GALNT6/MGAT4B/ADCY7/MGAT4A/NUS1/MUCL1/GYLTL1B/ADSSL1/CCR7/CANT1/COL2A1/HGSNAT/CRH/PARP1/MUC15/KDELC2/VCAN/NCAN/CSPG4/MGAT5B/CST3/CTBS/CTNNB1/ADRA2A/ADRB2/ADAL/DCN/DLG3/DNMT3A/DNMT3B/DRD2/DRD4/HBEGF/EDN1/AHCY/EDNRB/APOBEC3F/DHFRL1/FLCN/STT3B/ENO2/ENO3/EXTL3/PTK2B/GPC2/HS3ST5/GPC4/…	260
BP	GO:0002367	cytokine production involved in immune response	26/3172	70/18679	4.22444e-05	0.00035167	0.000228023	SPON2/CHGA/TRIM6/CD55/F2RL1/LGALS13/HLA-A/HMOX1/APOA2/JAK3/KIT/GPRC5B/TREM1/PRKCZ/B2M/C10orf54/BST2/TEK/TGFB1/TGFB2/TNF/WNT5A/FZD5/SEMA7A/ATG5/TRIL	26
BP	GO:0036010	protein localization to endosome	9/3172	13/18679	4.30012e-05	0.000357403	0.00023174	RAB35/PACSIN2/TOLLIP/TMEM30A/RDX/SORL1/VEGFA/MICALL1/NRP1	9
BP	GO:0048469	cell maturation	46/3172	153/18679	4.30576e-05	0.000357403	0.00023174	FEM1B/CDKN1A/IRX5/CDKN1C/KLF2/CEBPA/CTNNB1/EDNRB/EPAS1/PTK2B/FGFR1/ANKS1A/CNTNAP2/GATA2/GATA3/FBXO5/LHX6/GHRHR/GJA1/GSK3B/SOX8/HIF1A/HOXA5/GLDN/KCNMA1/KDR/HES5/NRCAM/GAL/PLP1/SEPT4/PPARG/FAM20C/NTN4/BCL2/RET/BFSP1/BRCA2/CNTN2/VEGFA/XBP1/FZD5/BFSP2/TMEM79/RUNX1/RUNX3	46
BP	GO:0055082	cellular chemical homeostasis	148/3172	644/18679	4.30787e-05	0.000357403	0.00023174	SLC46A1/CHRNA7/CKB/CCR1/CCR7/SLC31A2/CRH/ADRA1B/ADRA2A/CD55/DDIT3/TMEM64/DRD2/DRD4/S1PR3/EDN1/EDNRB/EPHX2/ERN1/F2RL1/PTK2B/FGF2/SLC9A8/SGK3/FTH1/CLIC4/GATA2/GATA4/GJA1/GNG3/AQP11/GPER1/GPR39/ANK2/GSTM2/ERO1A/SLC40A1/HIF1A/HLA-DRB1/HLA-DRB3/HLA-DRB4/HLA-DRB5/HMOX1/IL1R1/AQP1/AQP9/JAK3/KCNJ2/KCNMA1/FAM132A/LCK/LYN/ARRB1/SMAD4/MT2A/ATP1A2/ATP12A/ATP1B2/ATP2A2/NPTX1/NPY1R/NPY2R/ATP2B1/ATP2B4/ATP4A/OX…	148
BP	GO:0071417	cellular response to organonitrogen compound	147/3172	639/18679	4.33188e-05	0.00035899	0.000232769	HDAC5/HCN4/RASGRP1/RASA4/CDK2/KLF2/CEBPB/SORBS1/SH2B2/ADCY1/RAB31/ADCY7/COL1A2/COL3A1/COL4A1/COL5A2/COL16A1/KLF6/CPS1/CRH/PARP1/CSF2RA/CTNNB1/CYP11A1/DNMT3A/DNMT3B/HBEGF/DUSP5/DUSP9/EDN1/EGFR/EIF4E/AIF1/ERBB2/ERBB3/FGF1/FGF2/FGF8/FGF9/FGFR1/FGFR3/GAB1/PCSK9/GABRB3/GCGR/GHRHR/GNAS/GNG3/GNG4/GPER1/RAPGEF1/GSTM2/APLP1/IGF2/IL2RG/AQP1/INSR/AQP9/JAK1/JAK3/JUP/KCNQ1/KIT/IPO5/FAM132A/LCK/LYN/MEF2C/MMP2/…	147
BP	GO:0060425	lung morphogenesis	22/3172	55/18679	4.36377e-05	0.000361226	0.000234219	SPRY1/YAP1/CTNNB1/CTSH/CTSZ/RDH10/FGF8/GATA4/HHEX/HOXA5/NFIB/PITX2/SRSF6/SOX9/SOX11/TGFBR2/TNF/WNT2B/GRHL2/STK40/NOG/CDC42	22
BP	GO:0035282	segmentation	32/3172	94/18679	4.46001e-05	0.000368778	0.000239116	SEMA3A/SEMA3C/DLL3/IRX2/DLL1/HOXA2/HES5/LFNG/LRP6/SMAD3/SMAD4/NRARP/ATM/NKX3-1/NOTCH1/OTX2/PAX3/PLXNA2/EPB41L5/SEMA3F/SFRP2/TBX3/TDGF1/WNT5A/XRCC2/FZD5/IRX1/PALB2/TCF7L1/NRP1/GDF3/MAFB	32
BP	GO:0009954	proximal/distal pattern formation	16/3172	34/18679	4.59847e-05	0.000379567	0.000246111	CTNNB1/IRX2/DLX1/DLX2/EN1/SP8/GREM1/GLI1/GLI3/DLL1/HOXA9/HOXA10/HES5/LRP4/PBX1/IRX1	16
BP	GO:2000116	regulation of cysteine-type endopeptidase activity	60/3172	216/18679	4.60081e-05	0.000379567	0.000246111	CDKN2A/DLC1/CTSC/EGLN3/ACVR1C/TICAM1/CTSH/DAP/EPHA7/F3/IFI6/TNFAIP8/CYFIP2/SFN/GPER1/PYCARD/GSN/HIP1/FAS/IL6/AQP1/LCK/ARRB1/SMAD3/ARRB2/MMP9/NAIP/NGFR/NKX3-1/PAX2/PMAIP1/PML/PPARG/USP47/NLRP2/RET/PERP/SFRP2/SNCA/SOX2/BOK/FOXL2/SRC/TFAP2B/THBS1/TNF/VEGFA/VIL1/BIRC7/SOX7/TBC1D10A/CASP10/TRADD/CFLAR/CCK/KLF4/AIM2/HERPUD1/TNFSF15/CASP8AP2	60
BP	GO:0009799	specification of symmetry	36/3172	111/18679	5.00342e-05	0.00041232	0.000267348	CITED2/LEFTY1/CCDC151/FOXN4/CTNNB1/DDIT3/FGF8/DAAM2/GATA4/GREM1/GJA1/DLL1/HIF1A/CCDC103/SMAD2/SMAD3/MEF2C/NOTCH1/PITX2/CCDC40/ARMC4/MESP1/MAPK8/OVOL2/GREM2/TBX1/TBX3/WNT5A/ZIC2/ZIC3/DYNC2H1/MKKS/DNAH11/ACVR2B/HAND1/HAND2	36
[truncated: 2,068 more rows]

## Sheet: CBiPSC ABR+ vs ABR-
Catalog	ID	Description	GeneRatio	BgRatio	pvalue	p.adjust	qvalue	geneID	Count
[truncated: 2,438 more rows]
