# Supplementary material for: Human pluripotent stem cell-derived DDX4 and KRT-8 positive cells participate in ovarian follicle-like structure formation
Source: iScience. 2020 Dec 29;24(1):102003. doi: 10.1016/j.isci.2020.102003 (PMC7811146; doi:10.1016/j.isci.2020.102003)
Supplement: File S2. PGCLCs enriched genes, related to figure 2 [file mmc3.xlsx]

## Sheet: H9ESC_VASA_P vs N
	Normalized_Intensity
GeneName	H9_VASA_P	H9_VASA_N	log2Ratio	Fold Change	Detected_or_not
lnc-ALDH7A1-2	554.949	2.95792	7.55163	187.615	1 Dectected, 1 not Dectected
ENST00000444926	417.203	2.8938	7.17164	144.171	1 Dectected, 1 not Dectected
lnc-AL353698.1-1	172.363	4.02385	5.42073	42.8354	1 Dectected, 1 not Dectected
lnc-COPS4-1	128.883	3.56274	5.17693	36.1753	1 Dectected, 1 not Dectected
PWRN1	358.212	10.3131	5.11826	34.7335	1 Dectected, 1 not Dectected
lnc-APPL2-1	118.116	3.479	5.08539	33.9513	1 Dectected, 1 not Dectected
HMBOX1	4896.33	160.939	4.92712	30.4236	All Detected
LINC01564	2292.54	76.4124	4.907	30.0022	All Detected
lnc-HMCN1-2	6651.65	222.162	4.90403	29.9405	All Detected
lnc-TNP1-2	255.362	8.85762	4.84948	28.8297	1 Dectected, 1 not Dectected
LOC101927543	341.619	12.0721	4.82264	28.2982	1 Dectected, 1 not Dectected
LOC100505811	297.932	10.7016	4.79908	27.8399	1 Dectected, 1 not Dectected
lnc-GFRA2-1	851.194	30.9439	4.78176	27.5076	All Detected
lnc-MFSD9-4	7574.11	276.438	4.77605	27.399	All Detected
LOC101928894	937.697	35.0824	4.7403	26.7284	All Detected
GPR179	1669.34	63.8874	4.7076	26.1294	All Detected
BICC1	422.454	16.3596	4.69058	25.8229	All Detected
lnc-HNF1A-1	4688.81	183.371	4.67639	25.5701	All Detected
CD86	12185.3	489.269	4.63837	24.9052	All Detected
ENST00000517807	336.035	13.6402	4.62267	24.6356	1 Dectected, 1 not Dectected
lnc-REEP5-1	311.059	12.6448	4.62058	24.5998	1 Dectected, 1 not Dectected
lnc-SOX6-1	14126.4	577.377	4.61273	24.4665	All Detected
LOC101927869	103.089	4.2728	4.59256	24.1267	1 Dectected, 1 not Dectected
lnc-TCL1B-2	9198.05	392.31	4.55126	23.4459	All Detected
ENST00000450667	20970.9	897.473	4.54638	23.3666	All Detected
ZNF556	127.418	5.55391	4.51992	22.9421	1 Dectected, 1 not Dectected
lnc-RPP30-2	11410	502.702	4.50445	22.6973	All Detected
MAGEB6	67.5174	2.99846	4.49297	22.5174	1 Dectected, 1 not Dectected
lnc-MAP2K6-2	1037.82	46.1131	4.49224	22.506	All Detected
LOC101928741	470.121	20.9497	4.48803	22.4404	All Detected
LRRC2	2115.84	100.788	4.39184	20.9931	All Detected
lnc-SNX18-1	726.87	35.2582	4.36567	20.6156	All Detected
ENST00000543651	74.049	3.5949	4.36446	20.5983	1 Dectected, 1 not Dectected
lnc-SNX24-1	456.001	22.1513	4.36358	20.5858	All Detected
KCNMA1-AS1	537.49	26.195	4.35888	20.5188	All Detected
lnc-FUT8-1	1364.01	67.2838	4.34145	20.2724	All Detected
lnc-SUPT3H-1	10653.7	537.655	4.30853	19.8151	All Detected
OR7C1	54.9723	2.89284	4.24815	19.0029	1 Dectected, 1 not Dectected
ZNF767P	569.299	30.0583	4.24335	18.9399	All Detected
CASC15	24565.7	1318.14	4.22007	18.6366	All Detected
CCNT2-AS1	19449.5	1078.4	4.17277	18.0355	All Detected
ARHGEF28	50.7619	2.91492	4.12222	17.4145	1 Dectected, 1 not Dectected
lnc-RP11-201M22.1.1-2	2100.71	122.572	4.09918	17.1386	All Detected
lnc-NDUFV2-1	60.5978	3.56541	4.08712	16.996	1 Dectected, 1 not Dectected
SOST	1383.15	81.851	4.07881	16.8983	All Detected
KRT79	559.154	33.9545	4.04157	16.4678	All Detected
GPR182	709.957	43.3197	4.03464	16.3888	All Detected
TACC1	46.9847	2.89144	4.02233	16.2496	1 Dectected, 1 not Dectected
LOC400958	42260.7	2662.73	3.98834	15.8712	All Detected
ENST00000415159	63.6902	4.03546	3.98027	15.7826	1 Dectected, 1 not Dectected
TAB2	44.5539	2.90724	3.93783	15.3252	1 Dectected, 1 not Dectected
ENST00000413151	45.6885	2.99883	3.92936	15.2355	1 Dectected, 1 not Dectected
ENST00000416861	943.747	62.0788	3.92623	15.2024	All Detected
LOC102724289	83.7725	5.56288	3.91257	15.0592	1 Dectected, 1 not Dectected
FAM155A-IT1	45875.2	3066.75	3.90293	14.9589	All Detected
ENST00000512036	353.705	23.8159	3.89255	14.8516	All Detected
PACRG-AS1	52.0488	3.60977	3.84989	14.4189	1 Dectected, 1 not Dectected
lnc-TTLL2-1	136.019	9.43784	3.8492	14.412	1 Dectected, 1 not Dectected
LOC101928045	44.5676	3.09906	3.84609	14.381	1 Dectected, 1 not Dectected
ENST00000419960	90.2653	6.29358	3.84222	14.3425	1 Dectected, 1 not Dectected
lnc-TK2-3	62.3503	4.38759	3.8289	14.2106	1 Dectected, 1 not Dectected
OSTM1-AS1	45.4851	3.23361	3.81418	14.0664	1 Dectected, 1 not Dectected
SORBS2	42.9488	3.0535	3.81408	14.0654	1 Dectected, 1 not Dectected
ENST00000512036	328.105	23.4119	3.80884	14.0144	All Detected
XLOC_l2_015585	271.622	19.8167	3.77681	13.7067	All Detected
SFRP4	39.5421	2.90183	3.76836	13.6266	1 Dectected, 1 not Dectected
lnc-GNG8-1	162.155	12.0567	3.74946	13.4493	1 Dectected, 1 not Dectected
lnc-ARRB2-2	354.268	26.4923	3.7412	13.3725	All Detected
LOC102724080	40.1481	3.15214	3.67093	12.7368	1 Dectected, 1 not Dectected
LINC00403	40.4781	3.19699	3.66236	12.6613	1 Dectected, 1 not Dectected
ENST00000390439	58.1337	4.70129	3.62825	12.3655	1 Dectected, 1 not Dectected
CYP26C1	592.977	48.8233	3.60234	12.1454	All Detected
GCOM1	43.0334	3.54864	3.60012	12.1267	1 Dectected, 1 not Dectected
SOX2-OT	36.3719	3.00438	3.59769	12.1063	1 Dectected, 1 not Dectected
ENST00000567401	43.5961	3.61083	3.5938	12.0737	1 Dectected, 1 not Dectected
ENST00000432694	115.539	9.69678	3.57473	11.9152	1 Dectected, 1 not Dectected
LHX5-AS1	1089.67	92.3646	3.5604	11.7974	All Detected
lnc-SNX11-2	480.609	41.5104	3.53332	11.578	All Detected
LOC440982	54.5917	4.73083	3.52851	11.5395	1 Dectected, 1 not Dectected
LINC01353	71.0106	6.21819	3.51347	11.4198	1 Dectected, 1 not Dectected
lnc-C2orf69-3	170.35	15.0244	3.50312	11.3382	1 Dectected, 1 not Dectected
OR13C9	104.142	9.22723	3.49652	11.2864	1 Dectected, 1 not Dectected
ENST00000459855	132.445	11.7861	3.49024	11.2374	1 Dectected, 1 not Dectected
ZIC2	291.014	26.0575	3.48131	11.1681	All Detected
ENST00000566418	451.286	40.5784	3.47526	11.1213	All Detected
LOC101927867	35.5573	3.21559	3.46699	11.0578	1 Dectected, 1 not Dectected
GRIA2	36.4804	3.34872	3.44544	10.8938	1 Dectected, 1 not Dectected
lnc-AL445989.1-4	34.0849	3.13135	3.44428	10.8851	1 Dectected, 1 not Dectected
ENST00000421447	115.693	10.7863	3.42303	10.7259	1 Dectected, 1 not Dectected
ENST00000524167	34.7621	3.30601	3.39435	10.5148	1 Dectected, 1 not Dectected
SPEN	11698.2	1122.79	3.38113	10.4189	All Detected
lnc-BTN3A2-1	110.124	10.6977	3.36376	10.2942	1 Dectected, 1 not Dectected
LGI1	344.789	33.4957	3.36366	10.2935	All Detected
MMRN1	99.4399	9.67105	3.36208	10.2822	1 Dectected, 1 not Dectected
OR52E8	70.2083	6.96113	3.33425	10.0858	1 Dectected, 1 not Dectected
lnc-TPBG-2	32.1612	3.20337	3.32766	10.0398	1 Dectected, 1 not Dectected
lnc-UQCRFS1-9	597.88	59.6529	3.32519	10.0226	All Detected
LINC00898	29.347	2.93337	3.32258	10.0045	1 Dectected, 1 not Dectected
lnc-FPGT-1	29.3699	2.94918	3.31595	9.95868	1 Dectected, 1 not Dectected
LINC01049	29.6565	2.99034	3.30996	9.91742	1 Dectected, 1 not Dectected
lnc-ADCK3-2	28.2769	2.88874	3.29111	9.78867	1 Dectected, 1 not Dectected
XLOC_l2_005997	29.5629	3.02553	3.28853	9.77115	1 Dectected, 1 not Dectected
ENST00000565955	61.199	6.28003	3.28467	9.74502	1 Dectected, 1 not Dectected
lnc-SYCE1L-1	28.7419	3.01372	3.25354	9.53701	1 Dectected, 1 not Dectected
PPP6R1	2293.47	243.471	3.23571	9.41989	All Detected
ENST00000424786	70.8396	7.53494	3.23289	9.40149	1 Dectected, 1 not Dectected
FLJ33544	51.2653	5.47757	3.22637	9.35913	1 Dectected, 1 not Dectected
SCOC-AS1	68.6656	7.48118	3.19825	9.17844	1 Dectected, 1 not Dectected
ZNF558	290.517	31.8887	3.18751	9.11035	All Detected
LINC00486	28.4915	3.1793	3.16375	8.96154	1 Dectected, 1 not Dectected
THC2638856	27.6202	3.14158	3.13616	8.7918	1 Dectected, 1 not Dectected
lnc-MITF-3	26.2627	3.04812	3.10703	8.61605	1 Dectected, 1 not Dectected
lnc-SMAD6-1	28.7612	3.35731	3.09875	8.56674	1 Dectected, 1 not Dectected
lnc-MACC1-1	82.2474	9.60647	3.09789	8.56166	All not Dectected
LRRC17	31.8469	3.72711	3.09502	8.54465	1 Dectected, 1 not Dectected
ENST00000560503	44.3059	5.19127	3.09334	8.5347	1 Dectected, 1 not Dectected
CERS3-AS1	74.7281	8.76515	3.0918	8.52559	1 Dectected, 1 not Dectected
lnc-SNTG1-1	26.1301	3.08019	3.08462	8.48326	1 Dectected, 1 not Dectected
ENST00000557723	1100.23	130.084	3.08029	8.45786	All Detected
lnc-ATP1B3-2	54.6174	6.54859	3.0601	8.34033	1 Dectected, 1 not Dectected
ENST00000522989	32.0005	3.8481	3.05587	8.31591	1 Dectected, 1 not Dectected
lnc-ZCWPW2-1	25.8377	3.11298	3.05311	8.30001	1 Dectected, 1 not Dectected
ENST00000505454	25.9834	3.13132	3.05275	8.29789	1 Dectected, 1 not Dectected
MAPT-AS1	136.288	16.5503	3.04174	8.23481	1 Dectected, 1 not Dectected
ATXN3L	24.7337	3.01667	3.03545	8.19902	1 Dectected, 1 not Dectected
lnc-OBFC2A-4	26.381	3.23297	3.02857	8.16	1 Dectected, 1 not Dectected
ENST00000532068	87.3581	11.0163	2.9873	7.92987	1 Dectected, 1 not Dectected
BTBD17	1087.92	137.762	2.98132	7.89707	All Detected
SGSM1	55.0796	7.05806	2.96417	7.80378	1 Dectected, 1 not Dectected
ENST00000506232	31.6668	4.08127	2.95588	7.75904	1 Dectected, 1 not Dectected
LTK	37551.4	4856.45	2.95089	7.73226	All Detected
lnc-ARSJ-1	453.234	58.6534	2.94997	7.72734	All Detected
XLOC_l2_010494	51.4217	6.70305	2.93949	7.67138	1 Dectected, 1 not Dectected
lnc-AC009365.3.1-1	89.1678	11.6539	2.93571	7.65131	1 Dectected, 1 not Dectected
CGA	7115.38	934.28	2.92902	7.6159	All Detected
XLOC_l2_015529	54.9523	7.22547	2.92702	7.60536	1 Dectected, 1 not Dectected
PCDH9	22.845	3.02926	2.91484	7.54145	1 Dectected, 1 not Dectected
ENST00000533002	25.6405	3.41603	2.90803	7.50594	1 Dectected, 1 not Dectected
lnc-AP3M1-2	127.182	16.9547	2.90714	7.50127	All Detected
LINC01519	54.4446	7.30828	2.89719	7.44972	1 Dectected, 1 not Dectected
KIRREL3	22.9091	3.08105	2.89443	7.43551	1 Dectected, 1 not Dectected
ENST00000567210	28.9136	3.91673	2.88403	7.38208	1 Dectected, 1 not Dectected
LINC00892	22.7367	3.10163	2.87392	7.33056	1 Dectected, 1 not Dectected
ENST00000478468	272.42	37.2792	2.86939	7.30757	All Detected
ESR2	21.2625	2.91349	2.86749	7.29795	1 Dectected, 1 not Dectected
LOC101928532	21.3619	2.93005	2.86604	7.29062	1 Dectected, 1 not Dectected
ENST00000564251	54.3077	7.46406	2.86312	7.27589	1 Dectected, 1 not Dectected
MEOX2	22.0813	3.05846	2.85194	7.21972	1 Dectected, 1 not Dectected
lnc-PITPNC1-2	20.7531	2.88594	2.84621	7.19111	1 Dectected, 1 not Dectected
LINC00359	43.9862	6.14401	2.8398	7.15921	1 Dectected, 1 not Dectected
SORBS2	115.579	16.1982	2.83497	7.13527	1 Dectected, 1 not Dectected
TLL2	20.7098	2.91483	2.82883	7.105	1 Dectected, 1 not Dectected
ENST00000390372	97.3518	13.7102	2.82796	7.10071	1 Dectected, 1 not Dectected
LINC01239	20.9665	2.95416	2.82726	7.09726	1 Dectected, 1 not Dectected
JAKMIP2-AS1	510.469	72.0175	2.8254	7.08812	All Detected
SGCD	20.7055	2.93406	2.81904	7.05694	1 Dectected, 1 not Dectected
OLIG3	1112.46	157.689	2.81859	7.05474	All Detected
BTN3A1	117.107	16.6291	2.81605	7.04232	All Detected
CNTFR	306.325	43.905	2.80261	6.977	All Detected
ECT2L	20.663	2.96586	2.80053	6.96696	1 Dectected, 1 not Dectected
EMX2	376.649	54.7898	2.78124	6.87445	All Detected
C1orf61	22.1076	3.23133	2.77434	6.84164	1 Dectected, 1 not Dectected
SOX2	3268.92	478.886	2.77106	6.8261	All Detected
MGC15885	20.5917	3.05736	2.7517	6.73512	1 Dectected, 1 not Dectected
RASSF5	19.305	2.87889	2.74539	6.70571	1 Dectected, 1 not Dectected
LOC645984	21.1985	3.16212	2.745	6.7039	1 Dectected, 1 not Dectected
ENST00000411946	20.4932	3.05794	2.74451	6.70163	1 Dectected, 1 not Dectected
lnc-ODZ4-2	34.8633	5.21089	2.74211	6.69047	1 Dectected, 1 not Dectected
ENST00000451471	29.5092	4.41898	2.73938	6.67784	1 Dectected, 1 not Dectected
LOC100507391	19.4486	2.91563	2.73779	6.67048	1 Dectected, 1 not Dectected
TBX5	83.365	12.5818	2.7281	6.62582	1 Dectected, 1 not Dectected
ENST00000450715	39.3141	5.9459	2.72508	6.61198	1 Dectected, 1 not Dectected
LINC00709	25.4249	3.86323	2.71836	6.58125	1 Dectected, 1 not Dectected
RNASE9	19.3327	2.93935	2.71748	6.57721	1 Dectected, 1 not Dectected
LOC729506	106.572	16.2273	2.71534	6.56747	All Detected
lnc-NDUFAF2-1	19.2036	2.92553	2.71461	6.56416	1 Dectected, 1 not Dectected
LHX5-AS1	186.16	28.6041	2.70225	6.50815	All Detected
DAPL1	383.407	59.6705	2.68379	6.4254	All Detected
CRB1	58.6643	9.16841	2.67774	6.39853	1 Dectected, 1 not Dectected
GPC5-AS1	22.3985	3.50181	2.67723	6.39626	1 Dectected, 1 not Dectected
lnc-TMED7-1	29.1722	4.56384	2.67628	6.39204	1 Dectected, 1 not Dectected
LOC101928850	24.8495	3.89467	2.67365	6.38041	1 Dectected, 1 not Dectected
IRX1	883.953	138.634	2.67268	6.37615	All Detected
ENST00000504874	30.0065	4.72117	2.66806	6.35574	1 Dectected, 1 not Dectected
ENST00000427890	63.7293	10.1023	2.65727	6.30837	1 Dectected, 1 not Dectected
CDH6	853.069	135.405	2.65538	6.30014	All Detected
CLEC3A	29.1976	4.65459	2.64913	6.27287	1 Dectected, 1 not Dectected
lnc-SNX10-2	27.3085	4.35911	2.64724	6.2647	1 Dectected, 1 not Dectected
lnc-MAGEB10-2	19.9523	3.18617	2.64666	6.26216	1 Dectected, 1 not Dectected
lnc-POLR1A-2	21.868	3.50724	2.64041	6.2351	1 Dectected, 1 not Dectected
SNORD67	504.949	81.0164	2.63985	6.23267	All Detected
ANKRD20A19P	94.9286	15.2628	2.63682	6.2196	1 Dectected, 1 not Dectected
BIN2	18.3327	2.95413	2.63362	6.20579	1 Dectected, 1 not Dectected
lnc-LRRC16A-1	48.1307	7.7867	2.62788	6.18115	1 Dectected, 1 not Dectected
ENST00000423020	368.223	60.0514	2.61631	6.13179	All Detected
lnc-SMPD3-2	187.891	30.74	2.61171	6.11226	All Detected
NR2F1	1247.24	206.549	2.59418	6.03847	All Detected
SLC7A11-AS1	20.7435	3.44011	2.59213	6.02988	1 Dectected, 1 not Dectected
MLC1	23.3916	3.8814	2.59134	6.02658	1 Dectected, 1 not Dectected
MIR100HG	198.341	32.9428	2.58995	6.02078	All Detected
MYEOV2	19.5866	3.25517	2.58906	6.01708	1 Dectected, 1 not Dectected
lnc-VWA3B-1	1936.36	321.852	2.58887	6.01629	All Detected
lnc-C17orf97-2	18.7875	3.14382	2.57918	5.97601	1 Dectected, 1 not Dectected
FRZB	808.729	135.718	2.57504	5.95887	All Detected
DDC	81.3532	13.6822	2.57189	5.94589	1 Dectected, 1 not Dectected
lnc-DYDC1-4	558.723	94.331	2.56633	5.923	All Detected
RAP1GAP	300.283	51.0387	2.55666	5.88344	All Detected
SLC13A1	51.7178	8.79406	2.55606	5.88099	1 Dectected, 1 not Dectected
PARPBP	35.9256	6.11356	2.55493	5.87638	1 Dectected, 1 not Dectected
lnc-IRF2-1	17.0107	2.89507	2.55477	5.87576	1 Dectected, 1 not Dectected
GALNT2	1034.07	176.664	2.54925	5.85331	All Detected
CRB1	17.1251	2.92996	2.54716	5.84481	1 Dectected, 1 not Dectected
DAPL1	71.4905	12.2706	2.54255	5.82618	1 Dectected, 1 not Dectected
XLOC_l2_001549	65.3888	11.2655	2.53713	5.80433	1 Dectected, 1 not Dectected
MTTP	19.2374	3.31735	2.53581	5.79902	1 Dectected, 1 not Dectected
ANKRD30A	63.0248	10.9202	2.52892	5.77139	1 Dectected, 1 not Dectected
lnc-SPAG16-1	16.9112	2.93073	2.52865	5.77031	1 Dectected, 1 not Dectected
MIR181A1HG	17.0344	2.95287	2.52826	5.76876	1 Dectected, 1 not Dectected
MYHAS	17.0881	2.96648	2.52617	5.76039	1 Dectected, 1 not Dectected
ENST00000605518	7788.88	1354.96	2.52317	5.74842	All Detected
lnc-EPHA7-2	19.5205	3.40154	2.52073	5.73872	1 Dectected, 1 not Dectected
XLOC_l2_004192	16.4871	2.88918	2.5126	5.70647	1 Dectected, 1 not Dectected
lnc-DFFB-3	41.3985	7.25776	2.51198	5.70403	1 Dectected, 1 not Dectected
LOC102724957	16.2703	2.86232	2.50699	5.68433	1 Dectected, 1 not Dectected
lnc-IRX3-3	16.6419	2.94171	2.5001	5.65723	1 Dectected, 1 not Dectected
lnc-F8A3-1	65.534	11.6086	2.49704	5.64528	1 Dectected, 1 not Dectected
ITIH5	16.6851	2.97567	2.48728	5.60718	1 Dectected, 1 not Dectected
CAPS2	17.3179	3.09099	2.48612	5.60269	1 Dectected, 1 not Dectected
NAMA	36.8297	6.57405	2.48601	5.60228	1 Dectected, 1 not Dectected
FEZF2	86.6642	15.4733	2.48566	5.6009	1 Dectected, 1 not Dectected
ENST00000564032	16.3601	2.92125	2.48552	5.60037	1 Dectected, 1 not Dectected
BRD9	6000.66	1072.74	2.48383	5.59379	All Detected
PAX7	427.846	76.5814	2.48202	5.58681	All Detected
lnc-CYYR1-1	18.9912	3.40772	2.47845	5.573	1 Dectected, 1 not Dectected
ST6GAL2	92.7736	16.6988	2.47397	5.55569	All Detected
SLC51B	177.663	31.9851	2.47367	5.55456	All Detected
LBX1-AS1	16.0047	2.89748	2.46562	5.52364	1 Dectected, 1 not Dectected
lnc-LVRN.1-1	16.4698	3.0024	2.45563	5.48553	1 Dectected, 1 not Dectected
ENST00000470219	22.0158	4.01503	2.45505	5.48333	1 Dectected, 1 not Dectected
ANKRD30BP2	23.8511	4.35138	2.45451	5.48128	1 Dectected, 1 not Dectected
ENST00000417465	16.2881	2.9786	2.45111	5.46837	1 Dectected, 1 not Dectected
A_33_P3318227	23.2509	4.27909	2.44191	5.43362	1 Dectected, 1 not Dectected
ILDR2	16.5985	3.05773	2.44052	5.42837	1 Dectected, 1 not Dectected
INHBA-AS1	128.392	23.7126	2.43683	5.41451	All Detected
LOC102724623	86.2323	16.0349	2.42701	5.37777	All Detected
FMN2	39.9826	7.44915	2.42422	5.3674	1 Dectected, 1 not Dectected
ENST00000504759	376.917	70.2949	2.42275	5.36193	All Detected
LINC01548	15.8576	2.95889	2.42205	5.3593	1 Dectected, 1 not Dectected
SHISA3	220.521	41.2595	2.41811	5.34472	All Detected
ENST00000414483	2165.48	405.598	2.41657	5.33899	All Detected
ALDH1A1	590.173	110.654	2.41509	5.33351	All Detected
FEZF1-AS1	266.08	49.9059	2.41458	5.33164	All Detected
lnc-HMOX1-1	18.0822	3.40088	2.41059	5.31692	1 Dectected, 1 not Dectected
lnc-YTHDF1-3	20.3149	3.8257	2.40874	5.31011	1 Dectected, 1 not Dectected
DLK1	8914.46	1682.53	2.40551	5.29824	All Detected
lnc-RCC2-1	15.2531	2.90317	2.3934	5.25395	1 Dectected, 1 not Dectected
SNORD89	3544.87	675.838	2.39099	5.24515	All Detected
CDH6	16.8767	3.21967	2.39005	5.24176	1 Dectected, 1 not Dectected
LINC00251	18.1037	3.4753	2.38108	5.20925	1 Dectected, 1 not Dectected
OR10G9	20.4514	3.93085	2.37929	5.20281	1 Dectected, 1 not Dectected
LOC100131496	15.6071	3.02696	2.36626	5.15602	1 Dectected, 1 not Dectected
WSCD2	39.6649	7.73941	2.35757	5.12505	1 Dectected, 1 not Dectected
PAX6	1606.56	314.181	2.3543	5.11348	All Detected
LOC101927757	84.4942	16.5807	2.34934	5.09593	1 Dectected, 1 not Dectected
OTOA	44.836	8.81043	2.34737	5.08897	1 Dectected, 1 not Dectected
LOC100507071	18.7371	3.68198	2.34735	5.08888	1 Dectected, 1 not Dectected
ZIC5	669.011	131.522	2.34672	5.08667	All Detected
SCRT1	15.6559	3.08152	2.345	5.08059	1 Dectected, 1 not Dectected
DOCK4-AS1	14.8126	2.91793	2.34381	5.07643	1 Dectected, 1 not Dectected
lnc-ATHL1-1	14.6524	2.88973	2.34213	5.07052	1 Dectected, 1 not Dectected
lnc-CS-1	42.1424	8.33315	2.33834	5.0572	1 Dectected, 1 not Dectected
TBX5	14.5969	2.89029	2.33638	5.05034	1 Dectected, 1 not Dectected
LOC102724429	16.5869	3.28989	2.33393	5.04178	1 Dectected, 1 not Dectected
CRABP1	29476.2	5878.22	2.3261	5.01448	All Detected
GABRR2	15.1983	3.04095	2.32131	4.99786	1 Dectected, 1 not Dectected
JAKMIP3	14.3304	2.86734	2.32129	4.99779	1 Dectected, 1 not Dectected
ZFHX4	571.382	114.549	2.31849	4.98811	All Detected
TTYH1	4471.76	896.543	2.3184	4.98778	All Detected
lnc-TNFRSF21-1	15.2004	3.05945	2.31277	4.96835	1 Dectected, 1 not Dectected
LOC101927346	16.7853	3.38005	2.31208	4.96598	1 Dectected, 1 not Dectected
CABP7	87.6036	17.7146	2.30605	4.94527	All Detected
PIK3R5	154.148	31.2056	2.30444	4.93975	All Detected
CALHM3	442.602	89.7908	2.30137	4.92926	All Detected
BX118153	31.5997	6.4166	2.30003	4.92468	1 Dectected, 1 not Dectected
lnc-TGFBRAP1-11	14.44	2.93312	2.29956	4.92309	1 Dectected, 1 not Dectected
LOC100130502	649.319	131.926	2.2992	4.92183	All Detected
lnc-ZDHHC6-4	14.5084	2.95119	2.29752	4.91612	1 Dectected, 1 not Dectected
lnc-COL1A1-3	57.6862	11.793	2.29029	4.89155	1 Dectected, 1 not Dectected
ZBTB20	63.7466	13.0576	2.28746	4.88197	1 Dectected, 1 not Dectected
GLT8D2	31.4149	6.45681	2.28256	4.8654	1 Dectected, 1 not Dectected
lnc-PIK3CG-2	3191.81	658.098	2.278	4.85005	All Detected
ATP1A2	655.143	135.296	2.27569	4.84229	All Detected
FRMD3	17.1494	3.54197	2.27553	4.84176	1 Dectected, 1 not Dectected
GLP1R	17.8279	3.68671	2.27373	4.83571	1 Dectected, 1 not Dectected
lnc-NAPB-2	21.2208	4.39357	2.27202	4.82998	1 Dectected, 1 not Dectected
FAM198B	1199.13	248.596	2.27011	4.82359	All Detected
WDR33	123.028	25.5498	2.26761	4.81525	All Detected
SNORA28	16731.1	3474.87	2.2675	4.81487	All Detected
MUM1L1	44.1631	9.1996	2.2632	4.80054	1 Dectected, 1 not Dectected
ENST00000495580	98.1732	20.4828	2.26092	4.79296	All Detected
PEG3	416.854	87.0558	2.25953	4.78835	All Detected
LINC01102	16.349	3.4145	2.25945	4.7881	1 Dectected, 1 not Dectected
lnc-CADM2-5	19.9396	4.17591	2.25548	4.77492	1 Dectected, 1 not Dectected
lnc-PAPPA-AS1-1	14.2587	2.99217	2.25258	4.76534	1 Dectected, 1 not Dectected
VPS18	20067.4	4215.1	2.25122	4.76084	All Detected
LINC00929	15.0024	3.15256	2.2506	4.7588	1 Dectected, 1 not Dectected
lnc-TLE3-8	95.0789	20.0303	2.24694	4.74675	All Detected
lnc-CBWD5-1	14.5128	3.05798	2.24667	4.74588	1 Dectected, 1 not Dectected
ENST00000417218	18.2694	3.85128	2.24602	4.74372	1 Dectected, 1 not Dectected
COL3A1	3248.47	686.439	2.24256	4.73235	All Detected
FAM106CP	20.2324	4.27974	2.24107	4.72748	1 Dectected, 1 not Dectected
KSR2	41.2096	8.75287	2.23515	4.70812	1 Dectected, 1 not Dectected
C3orf30	16.148	3.43775	2.23182	4.69725	All not Dectected
lnc-FAM168B-1	16.7847	3.57449	2.23134	4.69571	All not Dectected
TRHDE	13.6302	2.93093	2.21737	4.65045	1 Dectected, 1 not Dectected
LINC01534	230.759	49.6774	2.21572	4.64514	All Detected
lnc-GJA10-1	16.9371	3.65336	2.21289	4.63603	All not Dectected
PAK7	13.2936	2.87394	2.20963	4.62557	All not Dectected
ZNF599	31.187	6.74314	2.20945	4.62499	1 Dectected, 1 not Dectected
lnc-PLXDC2-1	60.5768	13.1357	2.20528	4.61163	1 Dectected, 1 not Dectected
CRABP1	8337.67	1810.91	2.20293	4.60414	All Detected
ENST00000447150	13.2704	2.88232	2.20291	4.60407	All not Dectected
ENST00000542797	321.512	70.2296	2.19472	4.57801	All Detected
LHX2	2381.33	520.417	2.19403	4.57582	All Detected
JPH4	521.61	114.006	2.19386	4.57529	All Detected
lnc-DPY19L2-1	27.129	5.93564	2.19236	4.57053	1 Dectected, 1 not Dectected
A_33_P3346526	15.6858	3.4372	2.19015	4.56352	All not Dectected
ODF3L2	12464.8	2736.66	2.18737	4.55474	All Detected
lnc-METAP1-2	11959.5	2626.79	2.18679	4.55291	All Detected
LOC100506895	23.2079	5.10927	2.18343	4.54232	1 Dectected, 1 not Dectected
lnc-SLITRK6-3	13.3017	2.92945	2.18291	4.54068	All not Dectected
LOC728040	17.3918	3.83314	2.18181	4.53721	All not Dectected
C11orf88	134.905	29.7824	2.17941	4.52969	All Detected
PRDM16	162.576	35.9025	2.17896	4.52828	All Detected
SLIT1	48.2052	10.6571	2.17737	4.52328	1 Dectected, 1 not Dectected
lnc-RP11-1085N6.3.1-2	1625.89	359.851	2.17576	4.51824	All Detected
LINC00923	5221.91	1156.52	2.17479	4.51519	All Detected
lnc-ZNF32-4	38.095	8.44882	2.17278	4.50892	1 Dectected, 1 not Dectected
lnc-PLP1-1	30.5844	6.78514	2.17235	4.50756	1 Dectected, 1 not Dectected
IGFBP5	2297.89	511.029	2.16884	4.4966	All Detected
AL359654	13.0404	2.921	2.15845	4.46434	All not Dectected
CCDC140	13.0199	2.91884	2.15725	4.46063	All not Dectected
RMST	1781.38	400.845	2.15188	4.44405	All Detected
lnc-MANEA-3	14.7577	3.32374	2.15058	4.44007	All not Dectected
GCNT3	27.7245	6.2448	2.15043	4.43961	1 Dectected, 1 not Dectected
lnc-ROCK2-3	42.4102	9.55395	2.15024	4.43902	1 Dectected, 1 not Dectected
LOC101928596	60.6547	13.6893	2.14757	4.43081	1 Dectected, 1 not Dectected
SLITRK5	58.4849	13.2477	2.14232	4.41471	1 Dectected, 1 not Dectected
A_21_P0014104	13.1679	2.98727	2.14013	4.40802	All not Dectected
XLOC_l2_002290	13.5613	3.07963	2.13867	4.40356	All not Dectected
MAMDC2	314.264	71.4438	2.13709	4.39875	All Detected
SSTR2	140.633	32.032	2.13435	4.39039	All Detected
TF	15.4122	3.51423	2.1328	4.38567	All not Dectected
ENST00000427989	43.2214	9.86035	2.13203	4.38335	1 Dectected, 1 not Dectected
CCDC80	246.237	56.2145	2.13104	4.38032	All Detected
A_33_P3416196	12.6358	2.88814	2.12931	4.37507	All not Dectected
lnc-RNF13-2	4542.88	1038.78	2.12871	4.37328	All Detected
SNORA55	436.916	100.177	2.1248	4.36144	All Detected
lnc-DHX37-10	15.4386	3.54285	2.12355	4.35766	All not Dectected
lnc-DEF8-1	25.5052	5.88657	2.11529	4.33278	1 Dectected, 1 not Dectected
lnc-DHX38-1	31.2805	7.23081	2.11303	4.32599	1 Dectected, 1 not Dectected
ENST00000518861	12.7395	2.94678	2.1121	4.32319	All not Dectected
UBASH3A	21.2335	4.91534	2.11098	4.31985	1 Dectected, 1 not Dectected
A2MP1	12.4917	2.89476	2.10946	4.31529	All not Dectected
lnc-FOXA1-2	89.9347	20.8444	2.10922	4.31457	All Detected
A_33_P3241184	874.803	202.767	2.10913	4.31432	All Detected
FKBP10	3570.98	827.974	2.10866	4.31292	All Detected
DCDC5	117.095	27.1585	2.10821	4.31155	All Detected
LOC441204	84.745	19.6938	2.10539	4.30313	All Detected
ALKBH3-AS1	42.1171	9.82143	2.1004	4.28828	1 Dectected, 1 not Dectected
LINC00982	12.7011	2.96423	2.09922	4.28478	All not Dectected
EDN3	39.8911	9.32985	2.09614	4.27564	1 Dectected, 1 not Dectected
ENST00000524336	48.8219	11.4263	2.09517	4.27277	1 Dectected, 1 not Dectected
C5orf58	2673.48	626.858	2.09251	4.26489	All Detected
ENST00000583179	14.7027	3.44982	2.09149	4.26187	1 Dectected, 1 not Dectected
ENST00000405431	386.142	90.8664	2.08731	4.24955	All Detected
lnc-TMEM22-1	28.5112	6.71327	2.08644	4.24699	1 Dectected, 1 not Dectected
SMOC2	90.8478	21.5377	2.07659	4.21809	All Detected
C8orf74	108.132	25.6505	2.07574	4.21561	All Detected
FGA	14.9614	3.55427	2.07362	4.20943	All not Dectected
lnc-ADSS-1	12.6226	3.00003	2.07295	4.20747	All not Dectected
ENST00000507217	19.7269	4.68997	2.07252	4.2062	1 Dectected, 1 not Dectected
MIR3663HG	18.0873	4.31309	2.06818	4.19358	1 Dectected, 1 not Dectected
LOC102723824	12.2545	2.92597	2.06633	4.18819	All not Dectected
lnc-PTPN14-3	12.669	3.03197	2.06298	4.17847	All not Dectected
lnc-HTR1A-1	13.8762	3.32105	2.06291	4.17827	All not Dectected
RMST	459.932	110.089	2.06275	4.17781	All Detected
HDGF	19590	4689.92	2.06249	4.17705	All Detected
BX098631	14.9144	3.5744	2.06094	4.17258	All not Dectected
LOC100130502	37.4435	8.98836	2.05859	4.16578	1 Dectected, 1 not Dectected
LGALS16	531.117	127.541	2.05806	4.16427	All Detected
CNKSR2	30.941	7.44853	2.0545	4.15398	1 Dectected, 1 not Dectected
PEBP4	1557.24	375.021	2.05395	4.15241	All Detected
MIPEPP3	12.1244	2.92329	2.05224	4.1475	All not Dectected
SNORD66	872.031	210.435	2.05101	4.14395	All Detected
ENST00000437598	106.982	25.817	2.05098	4.14386	All Detected
LOC100506274	16.0912	3.88836	2.04904	4.13829	1 Dectected, 1 not Dectected
DLEU7-AS1	18.2476	4.41001	2.04885	4.13776	1 Dectected, 1 not Dectected
ENST00000431838	57.8809	14.0175	2.04585	4.12917	1 Dectected, 1 not Dectected
ENST00000455174	11.8919	2.8856	2.04303	4.12111	All not Dectected
DNMBP-AS1	12.0289	2.92333	2.04082	4.11479	All not Dectected
OTX1	746.341	181.411	2.04057	4.11409	All Detected
lnc-RAB30-2	289.69	70.4712	2.0394	4.11076	All Detected
PAX6	604.057	147.107	2.03782	4.10625	All Detected
TEX36-AS1	12.2256	2.97957	2.03673	4.10315	All not Dectected
KIAA1257	61.5108	14.9913	2.03671	4.1031	1 Dectected, 1 not Dectected
lnc-ABCC4-1	12.1175	2.95537	2.03569	4.10018	All not Dectected
ENST00000578039	12.2146	2.97947	2.03548	4.09959	All not Dectected
RTN1	55.9928	13.7337	2.02752	4.07705	1 Dectected, 1 not Dectected
lnc-SIK1-4	13.4494	3.29969	2.02714	4.07595	All not Dectected
LOC729987	14.1038	3.46329	2.02587	4.07238	All not Dectected
USP51	47.2511	11.6048	2.02563	4.07169	1 Dectected, 1 not Dectected
CD28	13.3565	3.28079	2.02543	4.07112	All not Dectected
LOC100131655	1265.51	311.09	2.02431	4.06797	All Detected
LOC100126448	127.704	31.4509	2.02163	4.06043	All Detected
lnc-MYB-1	235.078	57.9116	2.02121	4.05925	All Detected
TSHZ2	140.473	34.6722	2.01844	4.05147	All Detected
KRTAP3-3	101199	25075.3	2.01286	4.03581	All Detected
ADAMTS20	12.4222	3.08361	2.01023	4.02846	All not Dectected
OR5L2	2541.88	631.46	2.00913	4.02541	All Detected
LMO3	183.61	45.6132	2.00912	4.02537	All Detected
KCNK2	44.3138	11.0133	2.0085	4.02365	1 Dectected, 1 not Dectected
ENST00000425325	149.232	37.1618	2.00567	4.01575	All Detected
OR10Z1	15.7334	3.91865	2.0054	4.015	All not Dectected
NOL6	3121	778.706	2.00286	4.00793	All Detected
GPC6-AS1	27.2493	6.80338	2.0019	4.00526	1 Dectected, 1 not Dectected
LOC102724384	12.6233	3.1534	2.00111	4.00308	All not Dectected
RAX	1206.34	301.635	1.99976	3.99932	All Detected
ATXN2L	6821.79	1708.71	1.99724	3.99237	All Detected
LOC102724406	30.9502	7.78032	1.99205	3.97801	1 Dectected, 1 not Dectected
KCNN3	27.5918	6.95927	1.98723	3.96476	1 Dectected, 1 not Dectected
SCUBE1	1151.17	290.415	1.98692	3.9639	All Detected
ENST00000537714	14.18	3.58437	1.98406	3.95605	All not Dectected
CD247	13.4939	3.41186	1.98367	3.95499	All not Dectected
LINC01351	20.0835	5.07878	1.98345	3.95439	1 Dectected, 1 not Dectected
ENST00000448570	11.6995	2.96035	1.98261	3.95207	All not Dectected
TCAF2	11.9252	3.01794	1.98237	3.95142	All not Dectected
OTX2	346.904	87.9532	1.97973	3.94418	All Detected
SNCB	2626.79	668.392	1.97453	3.93001	All Detected
MYO3B	27.3836	6.97734	1.97256	3.92464	1 Dectected, 1 not Dectected
FEZF1	87.2741	22.297	1.9687	3.91416	All Detected
ENST00000577329	13.5272	3.45605	1.96867	3.91406	All not Dectected
lnc-FBXO25-3	3363.49	859.41	1.96854	3.91372	All Detected
SNORD1B	461.001	117.808	1.96833	3.91316	All Detected
COL11A1	56.0269	14.3271	1.96737	3.91056	1 Dectected, 1 not Dectected
lnc-RP11-6F2.7.1-1	11.3675	2.91212	1.96478	3.90353	All not Dectected
DPP9-AS1	23846.3	6112.53	1.96392	3.90121	All Detected
C2orf80	11.85	3.03807	1.96366	3.90051	All not Dectected
lnc-WDR5-2	33.6436	8.6304	1.96283	3.89827	1 Dectected, 1 not Dectected
CTSZ	3723.88	955.797	1.96203	3.8961	All Detected
LINC01146	1999.29	513.165	1.96199	3.89599	All Detected
PCK1	12.9504	3.3277	1.9604	3.8917	All not Dectected
KRTAP16-1	13.9659	3.58889	1.96029	3.89141	All not Dectected
ENST00000446495	24.7437	6.36286	1.95931	3.88876	1 Dectected, 1 not Dectected
EBF1	30.5653	7.86038	1.95922	3.88852	1 Dectected, 1 not Dectected
FRMPD2	14.2779	3.67547	1.95779	3.88466	All not Dectected
lnc-TAF4B-8	11.4631	2.95242	1.95703	3.88261	All not Dectected
MN1	217.678	56.0658	1.957	3.88254	All Detected
ENST00000539514	18.7868	4.84041	1.95652	3.88125	1 Dectected, 1 not Dectected
lnc-EPHA4-3	11.9532	3.08066	1.95609	3.88009	All not Dectected
lnc-STK3-1	13.8882	3.58137	1.95528	3.87791	All not Dectected
A_33_P3296696	12.7639	3.29922	1.95188	3.86877	All not Dectected
lnc-CTC-236F12.4.1-4	14.2019	3.67328	1.95095	3.86629	All not Dectected
LOC101927839	11.6243	3.01255	1.94809	3.85862	All not Dectected
CERS3	11.8806	3.07949	1.94785	3.85799	All not Dectected
HOTAIR	11.1981	2.91031	1.94401	3.84772	All not Dectected
KRTAP19-8	1485.97	386.329	1.9435	3.84638	All Detected
TAF15	6259.35	1631.87	1.93949	3.8357	All Detected
SNORD115-32	35.9071	9.36303	1.93922	3.83499	1 Dectected, 1 not Dectected
FLJ42351	12.1074	3.16313	1.93646	3.82766	All not Dectected
SASH1	12.4405	3.25384	1.93482	3.82331	All not Dectected
LOC100130468	13.4155	3.50981	1.93444	3.82229	All not Dectected
A_33_P3279984	27.6781	7.2669	1.92933	3.80879	1 Dectected, 1 not Dectected
LINC00316	11.837	3.11826	1.92449	3.79602	All not Dectected
ENST00000559394	13.7291	3.62664	1.92053	3.78562	All not Dectected
RNF126	5911.24	1562.01	1.92005	3.78437	All Detected
RTN4RL1	1535.14	405.86	1.91932	3.78243	All Detected
NOX4	1667.47	440.961	1.91894	3.78144	All Detected
TRIM50	27.9792	7.41402	1.91603	3.77382	1 Dectected, 1 not Dectected
lnc-FAS-1	24.3093	6.44922	1.91431	3.76934	1 Dectected, 1 not Dectected
lnc-C5orf32-1	22.1148	5.87667	1.91194	3.76315	1 Dectected, 1 not Dectected
AQP4	32.4129	8.61605	1.91147	3.76192	1 Dectected, 1 not Dectected
XLOC_l2_009979	21.9654	5.84103	1.91094	3.76054	1 Dectected, 1 not Dectected
lnc-SEL1L3-2	30.9179	8.22659	1.91008	3.75829	1 Dectected, 1 not Dectected
SLC4A4	154.062	40.9931	1.91006	3.75824	All Detected
NOTUM	12.9762	3.45445	1.90934	3.75637	All not Dectected
SULF1	1443.14	384.388	1.90858	3.75439	All Detected
SMOC2	1912.16	509.694	1.9075	3.75158	All Detected
C10orf105	31.9773	8.53613	1.90539	3.74611	1 Dectected, 1 not Dectected
AP2B1	1121.14	299.449	1.90459	3.74403	All Detected
ENST00000620151	16.7444	4.47332	1.90426	3.74317	1 Dectected, 1 not Dectected
PROM2	865.406	231.231	1.90404	3.74261	All Detected
PGR	43.4991	11.6234	1.90396	3.74238	1 Dectected, 1 not Dectected
TMEM114	158.113	42.3069	1.90199	3.73728	All Detected
ENST00000520048	10.7985	2.88971	1.90183	3.73688	All not Dectected
lnc-GDAP1-1	12.8036	3.42749	1.90133	3.73557	All not Dectected
ZIM3	11.5717	3.09949	1.9005	3.73342	All not Dectected
LRAT	73.1104	19.5896	1.89999	3.7321	All Detected
LINC00599	11.6356	3.12013	1.89887	3.7292	All not Dectected
LOC101929048	12.9169	3.46768	1.89722	3.72494	All not Dectected
lnc-LINGO2-2	13.9148	3.73622	1.89697	3.7243	1 Dectected, 1 not Dectected
lnc-ARHGAP5-1	19.8495	5.33643	1.89516	3.71963	1 Dectected, 1 not Dectected
REP15	1352.46	364.544	1.89142	3.71	All Detected
ENST00000504765	27.3272	7.36783	1.89103	3.70899	1 Dectected, 1 not Dectected
lnc-RGPD3-2	27.7435	7.4854	1.89	3.70636	1 Dectected, 1 not Dectected
WDR7	12.0499	3.25223	1.88952	3.70511	All not Dectected
ENST00000426716	606.593	163.915	1.88778	3.70064	All Detected
ZNF157	2836.24	768.062	1.88469	3.69273	All Detected
lnc-ZCCHC7-3	21.3446	5.78837	1.88264	3.6875	1 Dectected, 1 not Dectected
PLCE1-AS2	10.7611	2.91866	1.88246	3.68702	All not Dectected
LOC115110	13.5798	3.68381	1.88219	3.68635	All not Dectected
LINC00944	138.058	37.4861	1.88084	3.6829	All Detected
ENST00000522643	24.9121	6.76425	1.88084	3.6829	1 Dectected, 1 not Dectected
lnc-CLDN16-1	17.8318	4.84192	1.8808	3.6828	1 Dectected, 1 not Dectected
CLEC18B	451.8	122.91	1.87808	3.67585	All Detected
LOC283387	10.6787	2.90597	1.87764	3.67474	All not Dectected
LOC100130931	117.219	31.9364	1.87593	3.67039	All Detected
lnc-EIF2S3L.1-2	58.8953	16.0541	1.87521	3.66855	1 Dectected, 1 not Dectected
LOC102725407	226.501	62.0083	1.86898	3.65275	All Detected
MMP10	312.803	85.7004	1.86788	3.64995	All Detected
IRGM	10.8733	2.98421	1.86537	3.64362	All not Dectected
lnc-GRAMD4-1	41.1033	11.2821	1.86522	3.64323	1 Dectected, 1 not Dectected
SRD5A2	28.5079	7.83272	1.86378	3.63959	1 Dectected, 1 not Dectected
LOC100506737	13.0034	3.5774	1.8619	3.63487	All not Dectected
KLF8	2133.86	587.299	1.8613	3.63334	All Detected
LRRN3	484.042	133.489	1.85841	3.62607	All Detected
ENST00000523852	13.1947	3.63973	1.85805	3.62518	All not Dectected
lnc-TCFL5-3	73.2752	20.213	1.85804	3.62515	All Detected
SLC16A14	54.498	15.0336	1.85801	3.62508	1 Dectected, 1 not Dectected
LINC00331	19.1712	5.29221	1.85699	3.62252	1 Dectected, 1 not Dectected
TECRL	264.514	73.1011	1.85538	3.61847	All Detected
HSPBAP1	10.8454	2.99729	1.85535	3.6184	All not Dectected
lnc-ACVR2A-1	10.5306	2.91104	1.85498	3.61746	All not Dectected
MIAT	445.221	123.083	1.85489	3.61724	All Detected
CCDC170	52.9534	14.6562	1.85321	3.61304	1 Dectected, 1 not Dectected
NRSN1	10.5092	2.90982	1.85265	3.61163	All not Dectected
PDILT	10.7853	2.98711	1.85224	3.6106	All not Dectected
PBX2	39.1095	10.8415	1.85096	3.6074	1 Dectected, 1 not Dectected
LOC102724072	15.2987	4.2417	1.8507	3.60675	1 Dectected, 1 not Dectected
LOC728392	5746.27	1593.58	1.85036	3.60589	All Detected
FZD10-AS1	50.9721	14.1399	1.84994	3.60485	1 Dectected, 1 not Dectected
lnc-HPS4-3	11.8038	3.27981	1.84757	3.59893	All not Dectected
LOC403323	1007.61	280.148	1.84668	3.59672	All Detected
lnc-TOB1-1	10.6282	2.95641	1.84598	3.59497	All not Dectected
SNORA45B	2726.7	758.792	1.84538	3.59348	All Detected
ENST00000449958	33.7289	9.39948	1.84333	3.58838	1 Dectected, 1 not Dectected
lnc-QKI-2	11.2112	3.12449	1.84325	3.58817	All not Dectected
lnc-KLHL32-4	12.0435	3.3587	1.84228	3.58575	All not Dectected
NPTX1	82.6518	23.0889	1.83984	3.57971	All Detected
LRRC17	103.42	28.8952	1.83961	3.57912	All Detected
lnc-FAM120B-1	25.8388	7.22533	1.83841	3.57615	1 Dectected, 1 not Dectected
lnc-PANK1-3	15.0934	4.22232	1.83781	3.57466	1 Dectected, 1 not Dectected
ENST00000513175	33.9351	9.49973	1.83682	3.57222	1 Dectected, 1 not Dectected
GREM1	94.1903	26.4082	1.83459	3.56671	All Detected
lnc-NKAIN3-2	42.3094	11.8835	1.83202	3.56035	1 Dectected, 1 not Dectected
TTC6	11.762	3.30705	1.83052	3.55664	All not Dectected
CTD-2151A2.1	34.134	9.59783	1.83043	3.55643	1 Dectected, 1 not Dectected
lnc-RTL1-2	2481.8	698.894	1.82824	3.55104	All Detected
PPP1R42	12.267	3.45494	1.82804	3.55055	All not Dectected
lnc-FAIM3-2	36.1053	10.1765	1.82697	3.5479	1 Dectected, 1 not Dectected
lnc-COL19A1-1	10.4404	2.94516	1.82576	3.54493	All not Dectected
ENST00000568324	10.7241	3.02566	1.82553	3.54437	All not Dectected
lnc-C3orf30-4	10.3322	2.91541	1.82537	3.54398	All not Dectected
STPG2-AS1	11.388	3.2152	1.82454	3.54193	All not Dectected
lnc-CYP7B1-4	12.3552	3.49431	1.82203	3.53579	All not Dectected
FRMPD4	83.8084	23.7069	1.82179	3.53519	All Detected
XLOC_l2_012942	25.5827	7.23713	1.82168	3.53492	1 Dectected, 1 not Dectected
LOC100131508	11.711	3.31417	1.82114	3.53361	All not Dectected
REG1A	322.138	91.1876	1.82077	3.5327	All Detected
LOC102723439	26.6663	7.55818	1.81891	3.52814	1 Dectected, 1 not Dectected
lnc-UCHL5-1	21.212	6.01413	1.81845	3.52703	1 Dectected, 1 not Dectected
CCL2	3759.11	1066.89	1.81698	3.52343	All Detected
GRID2IP	1218.03	345.839	1.81638	3.52196	All Detected
ENST00000555313	16.1955	4.60091	1.8156	3.52006	1 Dectected, 1 not Dectected
ENST00000563151	11.0133	3.12873	1.8156	3.52006	All not Dectected
lnc-SPOPL-3	12.2362	3.48985	1.80992	3.50622	All not Dectected
RNF150	181.539	51.8745	1.80718	3.49957	All Detected
CTNNA3	28.6813	8.20082	1.80627	3.49737	1 Dectected, 1 not Dectected
lnc-ZIC4-1	145.98	41.7419	1.80621	3.49721	All Detected
NDUFA4L2	59.0736	16.8917	1.8062	3.49719	1 Dectected, 1 not Dectected
lnc-DNAH5-2	27.6237	7.91092	1.80399	3.49184	1 Dectected, 1 not Dectected
lnc-CDK20-1	101.79	29.2026	1.80142	3.48564	All Detected
CYP2E1	13.25	3.80239	1.80101	3.48464	All not Dectected
ENST00000521274	22.9481	6.5925	1.79947	3.48093	1 Dectected, 1 not Dectected
TSPAN11	561.444	161.302	1.79938	3.48071	All Detected
MDFI	30910.3	8880.48	1.79938	3.4807	All Detected
A_19_P00804070	10.1186	2.90746	1.79918	3.48022	All not Dectected
lnc-C1orf138-2	12.4524	3.58859	1.79494	3.47	All not Dectected
ST6GAL2	409.973	118.152	1.79489	3.46988	All Detected
LOC645188	10.1797	2.93486	1.79433	3.46855	All not Dectected
VCAM1	14.1866	4.09166	1.79377	3.46719	1 Dectected, 1 not Dectected
SPTB	36.0788	10.4129	1.79278	3.46483	1 Dectected, 1 not Dectected
CTGF	5264.33	1519.57	1.79259	3.46436	All Detected
ALS2CR11	11.2342	3.24319	1.79242	3.46395	All not Dectected
ENST00000510059	25.3674	7.33404	1.7903	3.45886	1 Dectected, 1 not Dectected
COL9A1	11.3294	3.27563	1.79023	3.4587	All not Dectected
A_33_P3380006	10.0146	2.89998	1.78799	3.45333	All not Dectected
LINC01033	10.2906	2.98286	1.78656	3.4499	All not Dectected
CAMKV	94.1144	27.3119	1.78489	3.44591	All Detected
HSD17B2	304.562	88.4255	1.7842	3.44428	All Detected
ENST00000544399	73.7108	21.4209	1.78286	3.44107	All Detected
ISPD-AS1	18.6943	5.43802	1.78144	3.4377	1 Dectected, 1 not Dectected
lnc-ARSJ-1	1063.43	309.909	1.7788	3.43142	All Detected
LAYN	2189.72	638.295	1.77845	3.43059	All Detected
CSTA	10.0978	2.94399	1.77819	3.42996	All not Dectected
ENST00000553613	229.722	66.9827	1.77803	3.42958	All Detected
lnc-C14orf126-2	15.6699	4.57346	1.77664	3.42627	1 Dectected, 1 not Dectected
lnc-SERPINB6-1	10.2741	2.99975	1.7761	3.425	All not Dectected
NBEA	11.9767	3.49787	1.77568	3.424	All not Dectected
SCGB2A1	12.6842	3.7051	1.77545	3.42344	All not Dectected
CTC-436P18.1	19.8144	5.79959	1.77253	3.41652	1 Dectected, 1 not Dectected
LOC101926960	282.16	82.7185	1.77023	3.41109	1 Dectected, 1 not Dectected
ENST00000558262	10.2653	3.00984	1.77002	3.4106	All not Dectected
LINC01120	10.0002	2.93273	1.76971	3.40985	All not Dectected
LOC102725407	36.8286	10.8056	1.76905	3.4083	1 Dectected, 1 not Dectected
LOC101928833	9.87361	2.89754	1.76875	3.40759	All not Dectected
LINC00208	21.6791	6.36326	1.76847	3.40692	1 Dectected, 1 not Dectected
lnc-BLID-1	9.80589	2.87824	1.76846	3.4069	All not Dectected
lnc-CCT5-6	9.80246	2.88101	1.76657	3.40245	All not Dectected
TXLNB	10.9427	3.22378	1.76314	3.39437	All not Dectected
ENST00000458182	15.1889	4.47997	1.76146	3.39041	1 Dectected, 1 not Dectected
GBP3	30.8804	9.12213	1.75925	3.38522	1 Dectected, 1 not Dectected
LOC102724327	11.392	3.36931	1.75749	3.3811	All not Dectected
PAQR9-AS1	28.0435	8.29634	1.75712	3.38023	1 Dectected, 1 not Dectected
SDCBP2-AS1	555.214	164.325	1.75649	3.37876	All Detected
SNORA54	1515.81	449.014	1.75526	3.37586	All Detected
lnc-HACE1-3	10.6583	3.15961	1.75416	3.37329	All not Dectected
SOGA3	65.7296	19.4862	1.75409	3.37314	All Detected
ENST00000493279	17.7089	5.25286	1.7533	3.37128	1 Dectected, 1 not Dectected
DNAH6	10.6629	3.16579	1.75197	3.36817	All not Dectected
ASB9P1	12.1198	3.59965	1.75144	3.36694	All not Dectected
lnc-FGD4-1	14.3567	4.26447	1.75128	3.36658	All not Dectected
LOC101927701	11.7142	3.48314	1.7498	3.36311	All not Dectected
ENST00000517681	16.075	4.77981	1.74979	3.3631	1 Dectected, 1 not Dectected
LOC100130502	806.234	239.917	1.74866	3.36047	All Detected
lnc-ERGIC1-2	9.85462	2.93379	1.74803	3.35901	All not Dectected
FLJ38122	12.7234	3.78955	1.74739	3.35751	All not Dectected
ENST00000450551	10.9269	3.25524	1.74704	3.3567	All not Dectected
lnc-LSR-1	45.7985	13.6468	1.74674	3.356	1 Dectected, 1 not Dectected
ENST00000432993	75.1417	22.4039	1.74587	3.35396	All Detected
SLN	771.156	229.93	1.74583	3.35387	All Detected
PTH	20.5477	6.12985	1.74505	3.35207	1 Dectected, 1 not Dectected
THC2567829	11.3309	3.38216	1.74424	3.35019	All not Dectected
FLJ46120	10.1885	3.04381	1.74299	3.34729	All not Dectected
HTRA1	22205.1	6637.77	1.74212	3.34526	All Detected
LOC285043	17.3222	5.17988	1.74163	3.34413	1 Dectected, 1 not Dectected
KLHL14	91.8082	27.4815	1.74016	3.34073	All Detected
A_21_P0014532	20.809	6.23601	1.73851	3.33691	1 Dectected, 1 not Dectected
LOC102723640	11.2484	3.37254	1.73782	3.3353	All not Dectected
CDH13	10.1284	3.0368	1.73779	3.33523	All not Dectected
SLC26A4	170.661	51.1707	1.73774	3.33513	All Detected
ENST00000520060	10.3606	3.10828	1.73692	3.33323	All not Dectected
lnc-C10orf31-7	9.62656	2.89027	1.73581	3.33067	All not Dectected
ENST00000423568	17.5364	5.26606	1.73556	3.33008	1 Dectected, 1 not Dectected
ENST00000561588	807.93	242.645	1.73538	3.32967	All Detected
TENM2	1420.98	426.814	1.7352	3.32927	All Detected
lnc-SLC15A4-2	48.8732	14.7068	1.73256	3.32316	1 Dectected, 1 not Dectected
ENST00000431209	9.73139	2.92871	1.73238	3.32276	All not Dectected
MUC19	9.6912	2.91779	1.7318	3.32141	All not Dectected
A_33_P3296348	11.3628	3.42108	1.73179	3.3214	All not Dectected
ENST00000569938	50.0298	15.0636	1.73173	3.32125	1 Dectected, 1 not Dectected
C4orf45	15.829	4.7706	1.73033	3.31803	1 Dectected, 1 not Dectected
AFF1	783.672	236.263	1.72986	3.31695	All Detected
DLEC1	26.9012	8.11086	1.72975	3.31669	1 Dectected, 1 not Dectected
lnc-PPDPF-1	79.7051	24.0502	1.72862	3.31411	All Detected
SVOP	10.8678	3.27941	1.72855	3.31395	All not Dectected
DKK1	1997.08	603.007	1.72764	3.31186	All Detected
LOC284632	9.96088	3.00784	1.72755	3.31164	All not Dectected
ZNF645	23.5739	7.1213	1.72698	3.31034	1 Dectected, 1 not Dectected
SNORA14B	482.32	145.917	1.72484	3.30543	All Detected
ENST00000558120	10.0831	3.05466	1.72286	3.30091	All not Dectected
ENST00000568286	11.6804	3.54234	1.72132	3.29737	All not Dectected
OR3A2	36.6521	11.1202	1.72072	3.296	1 Dectected, 1 not Dectected
ENST00000435802	9.9689	3.02466	1.72066	3.29587	All not Dectected
lnc-PPIA-1	8927.7	2709.4	1.72031	3.29508	All Detected
lnc-SPAG1-3	51.8752	15.7482	1.71986	3.29403	1 Dectected, 1 not Dectected
OR51S1	10.9963	3.34121	1.71858	3.29111	All not Dectected
COL8A1	122.856	37.3375	1.71828	3.29043	All Detected
lnc-ZC3H12D-2	678.447	206.209	1.71813	3.29009	All Detected
LRIG1	1762.48	535.728	1.71804	3.28988	All Detected
LOC100130691	9.80066	2.98028	1.71743	3.28851	All not Dectected
lnc-WDR73-2	11.2356	3.42015	1.71595	3.28513	All not Dectected
AMER1	22.298	6.79215	1.71497	3.2829	1 Dectected, 1 not Dectected
lnc-MANSC4-2	43.4772	13.25	1.71427	3.28131	1 Dectected, 1 not Dectected
LOC101928143	9.84862	3.00573	1.71221	3.27662	All not Dectected
LOC101929625	38.0346	11.6099	1.71195	3.27604	1 Dectected, 1 not Dectected
lnc-GTPBP8-2	9.56818	2.92326	1.71067	3.27312	All not Dectected
lnc-PINK1-1	9.74223	2.9765	1.71063	3.27304	All not Dectected
C22orf34	10.1108	3.09132	1.7096	3.2707	All not Dectected
lnc-TPBG-1	10.5886	3.24339	1.70693	3.26466	All not Dectected
GCG	13.0826	4.01018	1.70591	3.26235	All not Dectected
TMEM130	130.695	40.0744	1.70545	3.26132	All Detected
BEST3	29.9856	9.19578	1.70523	3.2608	1 Dectected, 1 not Dectected
POM121L9P	41.1387	12.6276	1.70391	3.25783	1 Dectected, 1 not Dectected
lnc-C6orf115-1	10.309	3.16779	1.70236	3.25433	All not Dectected
LINC01146	60.6393	18.6367	1.70211	3.25376	All Detected
LINC01013	12.8603	3.95361	1.70169	3.25281	All not Dectected
LINC01583	13.7041	4.21354	1.70151	3.2524	1 Dectected, 1 not Dectected
lnc-ENOSF1-2	9.36303	2.87895	1.70143	3.25223	All not Dectected
ENST00000544036	12.4852	3.84274	1.70002	3.24905	All not Dectected
ENST00000422744	10.3744	3.19373	1.69972	3.24837	All not Dectected
A_33_P3404346	12.4335	3.82846	1.69939	3.24764	All not Dectected
SMCR5	11.3187	3.49039	1.69725	3.24281	All not Dectected
lnc-DAAM2-1	19.8937	6.13708	1.69669	3.24157	1 Dectected, 1 not Dectected
A_33_P3375794	21.9434	6.77287	1.69595	3.2399	1 Dectected, 1 not Dectected
ENST00000564055	18.9338	5.84887	1.69474	3.23718	1 Dectected, 1 not Dectected
lnc-ZC3H12C-1	11.1681	3.45002	1.69471	3.23712	All not Dectected
lnc-BTBD19-1	33.663	10.4075	1.69354	3.2345	1 Dectected, 1 not Dectected
DPP6	11.3076	3.49667	1.69324	3.23381	All not Dectected
A_33_P3231761	39.783	12.3074	1.69262	3.23244	1 Dectected, 1 not Dectected
DBH-AS1	497.014	153.851	1.69175	3.23049	All Detected
ENST00000433377	12.5818	3.89564	1.69141	3.22972	All not Dectected
LOC101927687	14.8355	4.59604	1.69059	3.22788	1 Dectected, 1 not Dectected
FRMPD4	312.969	97.2966	1.68556	3.21665	All Detected
HERC2P9	46.6943	14.518	1.68541	3.21632	1 Dectected, 1 not Dectected
lnc-ARRDC4-5	20.1376	6.26155	1.6853	3.21608	1 Dectected, 1 not Dectected
GNA14-AS1	15.1386	4.71074	1.68421	3.21364	1 Dectected, 1 not Dectected
LRRIQ1	56.5682	17.607	1.68384	3.21283	1 Dectected, 1 not Dectected
ENST00000437003	11.3831	3.54377	1.68353	3.21213	All not Dectected
COL8A2	26.9547	8.39302	1.68328	3.21157	1 Dectected, 1 not Dectected
OR51I1	9.86255	3.07337	1.68214	3.20904	All not Dectected
A_33_P3341289	10.6828	3.33562	1.67926	3.20263	All not Dectected
ZNF469	492.016	153.699	1.6786	3.20117	All Detected
ENST00000452971	9.91285	3.0969	1.67847	3.20089	All not Dectected
TTPA	20.8444	6.51912	1.67691	3.19743	1 Dectected, 1 not Dectected
NKX2-6	9.96753	3.11739	1.6769	3.1974	All not Dectected
POU3F2	232.996	72.9178	1.67596	3.19532	All Detected
LINC01277	10.0731	3.15268	1.67586	3.19511	All not Dectected
ENST00000519660	9.89008	3.09595	1.6756	3.19452	All not Dectected
LINC01015	9.41721	2.94826	1.67543	3.19416	All not Dectected
TTR	54.1154	16.945	1.67518	3.19359	All Detected
lnc-HES1-2	13.653	4.27571	1.67499	3.19316	1 Dectected, 1 not Dectected
ENST00000529830	12.4272	3.89273	1.67465	3.19243	All not Dectected
ENST00000524629	9.92541	3.10927	1.67455	3.19219	All not Dectected
lnc-ANGPTL2-3	9.36871	2.93538	1.6743	3.19165	All not Dectected
ENST00000524346	10.9202	3.42399	1.67325	3.18932	All not Dectected
GAL3ST3	10.6977	3.3543	1.67322	3.18926	All not Dectected
ENST00000413993	9.3536	2.93453	1.67239	3.18743	All not Dectected
FLT3	28.3313	8.89094	1.67199	3.18653	1 Dectected, 1 not Dectected
SLC34A3	1659.02	520.76	1.67164	3.18577	All Detected
LOC100506235	18.3858	5.77189	1.67148	3.18541	1 Dectected, 1 not Dectected
lnc-ZNF366-4	16.0126	5.02716	1.67139	3.18522	1 Dectected, 1 not Dectected
ASTN1	183.521	57.6373	1.67087	3.18406	All Detected
ENST00000432711	10.0775	3.1656	1.67058	3.18343	All not Dectected
ENST00000554753	9.96594	3.13081	1.67047	3.18319	All not Dectected
LINC00639	487.037	153.029	1.67023	3.18264	All Detected
PTPRN2	33.555	10.5675	1.6669	3.17531	1 Dectected, 1 not Dectected
LYPD5	281.368	88.6787	1.6658	3.17289	All Detected
lnc-CNIH-1	12.8149	4.04304	1.66431	3.16961	All not Dectected
SNORD96A	1411.05	445.189	1.66428	3.16956	All Detected
KCNK10	193.167	60.9674	1.66374	3.16837	All Detected
SOX6	100.852	31.8418	1.66325	3.16729	All Detected
GUSBP5	10.9431	3.46039	1.66101	3.16238	All not Dectected
CXCL13	9.50295	3.00529	1.66087	3.16207	All not Dectected
BC092495	11.8049	3.73473	1.66031	3.16084	All not Dectected
LOC101928002	9.51086	3.0093	1.66015	3.16048	All not Dectected
ENST00000522173	11.5668	3.66119	1.65961	3.15931	All not Dectected
ENST00000512900	78.0025	24.696	1.65924	3.1585	All Detected
lnc-RNF20-2	13.6749	4.32999	1.6591	3.15819	1 Dectected, 1 not Dectected
WNT2B	102.779	32.5609	1.65833	3.15651	All Detected
SCG5	713.582	226.359	1.65647	3.15244	All Detected
LOC100507073	9.97175	3.16388	1.65615	3.15174	All not Dectected
TEX12	26.7594	8.49084	1.65607	3.15157	1 Dectected, 1 not Dectected
DA380926	9.69638	3.07708	1.65589	3.15117	All not Dectected
ENST00000509015	35.6347	11.3203	1.65436	3.14784	1 Dectected, 1 not Dectected
LOC400965	43.6291	13.8687	1.65346	3.14587	1 Dectected, 1 not Dectected
ENST00000473756	48492.8	15448	1.65035	3.1391	All Detected
lnc-KLF9-1	11.3554	3.61861	1.64987	3.13806	All not Dectected
LOX	539.691	172.105	1.64884	3.13582	All Detected
CADM3	361.927	115.471	1.64816	3.13434	All Detected
lnc-CRLF3-2	10.3233	3.29553	1.64733	3.13252	All not Dectected
ENST00000625012	11.659	3.72222	1.64721	3.13227	All not Dectected
LOC284072	11.4898	3.66831	1.64717	3.13218	All not Dectected
NBPF6	10.5483	3.369	1.64661	3.13098	All not Dectected
lnc-RIMBP2-3	11.0336	3.52844	1.64481	3.12706	All not Dectected
SCARNA11	370.531	118.526	1.64439	3.12616	All Detected
HTR5A	9.51616	3.04528	1.64381	3.12489	All not Dectected
EDN1	1681.47	538.158	1.64362	3.1245	All Detected
SH2D2A	10.3379	3.30882	1.64355	3.12434	All not Dectected
LPAR4	81.1305	26.0042	1.6415	3.11989	All Detected
TGFB2	362.447	116.271	1.64028	3.11726	All Detected
MTNR1B	17.7328	5.69028	1.63985	3.11634	1 Dectected, 1 not Dectected
lnc-NUDCD2-5	44.954	14.4285	1.63952	3.11563	1 Dectected, 1 not Dectected
DACH1	2179.43	699.729	1.63908	3.11468	All Detected
lnc-DYNLL2-2	15.2636	4.90557	1.6376	3.11148	1 Dectected, 1 not Dectected
INSL6	9.02698	2.90374	1.63633	3.10875	All not Dectected
TEF	331.951	106.846	1.63544	3.10682	All Detected
lnc-TMCO5A-1	22.9148	7.38369	1.63386	3.10343	1 Dectected, 1 not Dectected
LINC00982	9.8321	3.17044	1.63282	3.10118	All not Dectected
MGAT4C	9.17398	2.95912	1.63238	3.10024	All not Dectected
ENST00000533588	16.4267	5.29911	1.63222	3.09989	1 Dectected, 1 not Dectected
SNORA11D	4882.92	1575.63	1.63181	3.09902	All Detected
ENST00000607314	845.16	272.737	1.63172	3.09881	All Detected
LOC101930346	28.218	9.10848	1.63133	3.09799	1 Dectected, 1 not Dectected
OLIG2	37.9689	12.2638	1.63041	3.09601	1 Dectected, 1 not Dectected
GTPBP6	892.338	288.332	1.62986	3.09483	All Detected
ZBED2	3069.35	991.969	1.62956	3.0942	All Detected
OR5L1	25.87	8.36107	1.62952	3.0941	1 Dectected, 1 not Dectected
DPYSL5	4070.73	1316.06	1.62906	3.09312	All Detected
TMED9	1335.85	432.001	1.62865	3.09225	All Detected
CACNG7	1416.76	458.433	1.62781	3.09044	All Detected
SBSN	131.06	42.4195	1.62743	3.08962	All Detected
EDN1	10276.9	3327.9	1.62673	3.08811	All Detected
LFNG	1797.68	582.304	1.62629	3.08718	All Detected
LOC399715	14.6925	4.76121	1.62568	3.08588	1 Dectected, 1 not Dectected
LOC100652931	11.044	3.57905	1.62562	3.08575	All not Dectected
ENST00000430064	9.07101	2.94015	1.62537	3.08522	All not Dectected
LGALS13	24.4084	7.91603	1.62453	3.08342	1 Dectected, 1 not Dectected
CHCHD2	2825.54	916.619	1.62413	3.08257	All Detected
OR14C36	9.51729	3.09044	1.62274	3.07959	All not Dectected
A_33_P3333058	404.753	131.564	1.62128	3.07648	All Detected
APP	19759.4	6429.9	1.61967	3.07305	All Detected
SERTM1	113.932	37.0835	1.61932	3.0723	All Detected
ATP13A4	11.4232	3.72055	1.61838	3.0703	All not Dectected
HES5	244.089	79.5222	1.61798	3.06945	All Detected
RALY	174.269	56.8691	1.6156	3.06439	All Detected
lnc-XCL1-2	20.2388	6.60811	1.61481	3.06272	1 Dectected, 1 not Dectected
LOC730159	17.1398	5.59753	1.61449	3.06203	1 Dectected, 1 not Dectected
TENM2	435.565	142.257	1.61439	3.06182	All Detected
XLOC_l2_001960	9.24694	3.024	1.61252	3.05785	All not Dectected
DMBT1P1	10.87	3.55593	1.61205	3.05686	All not Dectected
LOC100129894	8.9492	2.92829	1.6117	3.05612	All not Dectected
FN1	3899.86	1276.21	1.61156	3.05583	All Detected
ENST00000506420	10.895	3.57352	1.60825	3.04882	All not Dectected
PRAMEF11	62.5519	20.5237	1.60777	3.04779	All Detected
ENST00000417218	20.1997	6.62883	1.60751	3.04725	1 Dectected, 1 not Dectected
ABAT	29.9753	9.84337	1.60655	3.04522	1 Dectected, 1 not Dectected
ENST00000440888	38.4908	12.6409	1.60641	3.04494	1 Dectected, 1 not Dectected
lnc-DCAF4L2-2	8.7174	2.86728	1.60422	3.0403	All not Dectected
NT5C1B	9.84337	3.23956	1.60336	3.03849	All not Dectected
lnc-C9orf170-1	18.0425	5.93918	1.60307	3.03789	1 Dectected, 1 not Dectected
ENST00000406011	17.1898	5.66452	1.60153	3.03464	1 Dectected, 1 not Dectected
NOX4	508.063	167.633	1.5997	3.0308	All Detected
ENST00000509496	9.76209	3.22425	1.59823	3.02771	All not Dectected
lnc-MAGEA12-1	33.6091	11.1035	1.59784	3.02689	1 Dectected, 1 not Dectected
LOC101928708	8.85874	2.92779	1.59729	3.02574	All not Dectected
XRRA1	41.6005	13.76	1.59612	3.02329	1 Dectected, 1 not Dectected
lnc-ZNF675-1	8.96799	2.96664	1.59595	3.02294	All not Dectected
LOC100129935	169.755	56.1561	1.59594	3.02291	All Detected
lnc-GBP5-2	2145.55	709.957	1.59554	3.02208	All Detected
lnc-FMN2-2	11.4713	3.797	1.5951	3.02115	All not Dectected
lnc-SULF1-1	14.1083	4.67095	1.59475	3.02043	All not Dectected
lnc-RP11-521M14.2.1-1	30.3183	10.0438	1.59388	3.0186	1 Dectected, 1 not Dectected
ENST00000508437	16.3069	5.40323	1.59359	3.01799	1 Dectected, 1 not Dectected
lnc-PAX6-1	9.48258	3.14291	1.59318	3.01713	All not Dectected
LINC01492	13.2081	4.37801	1.59308	3.01693	All not Dectected
LOC286177	22.3056	7.39358	1.59306	3.01688	1 Dectected, 1 not Dectected
CD79A	13192.5	4375.42	1.59223	3.01515	All Detected
LOC101805491	30.3152	10.06	1.59141	3.01343	1 Dectected, 1 not Dectected
COPG2IT1	837.348	277.895	1.59129	3.01318	All Detected
A_33_P3375513	17.4077	5.78437	1.5895	3.00944	1 Dectected, 1 not Dectected
SCARNA5	777.386	258.506	1.58843	3.00722	All Detected
NRG3	34.8129	11.5863	1.5872	3.00465	1 Dectected, 1 not Dectected
LINC00578	10.5002	3.49536	1.5869	3.00404	All not Dectected
PLCH1	53.0746	17.689	1.58517	3.00042	All Detected
ENST00000603850	17.44	5.81268	1.58512	3.00033	1 Dectected, 1 not Dectected
lnc-RIT2-1	7956.09	2655.35	1.58315	2.99624	All Detected
CNTN5	21.0998	7.04396	1.58277	2.99545	1 Dectected, 1 not Dectected
lnc-P2RX3-1	445.546	148.776	1.58243	2.99474	All Detected
ENST00000412695	9.3944	3.13901	1.58149	2.99279	All not Dectected
GPR17	92.3091	30.8503	1.58119	2.99216	All Detected
MAB21L1	70.572	23.5863	1.58114	2.99207	All Detected
CFHR5	9.96782	3.33396	1.58004	2.98978	All not Dectected
lnc-RGPD3-2	52.5367	17.5776	1.57959	2.98885	1 Dectected, 1 not Dectected
lnc-UMOD-1	17.9904	6.02269	1.57875	2.98711	1 Dectected, 1 not Dectected
ENST00000515128	8.90937	2.98444	1.57786	2.98528	All not Dectected
lnc-HIST1H1A-1	519.596	174.16	1.57697	2.98343	All Detected
CAPN6	16878.5	5658.07	1.5768	2.98308	All Detected
lnc-C5orf49-2	16.6937	5.5979	1.57634	2.98213	1 Dectected, 1 not Dectected
CCDC66	540.157	181.224	1.5756	2.9806	All Detected
SST	682.369	228.937	1.5756	2.98059	All Detected
lnc-PIKFYVE-2	9.51164	3.19379	1.57442	2.97817	All not Dectected
GDNF	15.7341	5.28338	1.57436	2.97803	1 Dectected, 1 not Dectected
ENST00000445070	8.90607	2.99108	1.57412	2.97754	All not Dectected
LGSN	8.6304	2.90034	1.5732	2.97565	All not Dectected
lnc-SPATA5-1	8.60255	2.89178	1.57281	2.97483	All not Dectected
LINC01465	11.4352	3.84438	1.57266	2.97453	All not Dectected
STARD9	34.0137	11.4539	1.57027	2.96961	1 Dectected, 1 not Dectected
RPA4	1098.57	370.115	1.56957	2.96817	All Detected
lnc-DLK1-6	13.1319	4.42657	1.56881	2.9666	All not Dectected
ENST00000509729	12.0721	4.07546	1.56664	2.96215	All not Dectected
ARMC4	70.0032	23.6418	1.56608	2.96099	All Detected
ENST00000413070	11.3615	3.83766	1.56585	2.96053	All not Dectected
lnc-METAP1-1	204.599	69.1182	1.56566	2.96013	All Detected
lnc-API5-1	10.3034	3.48202	1.56513	2.95903	All not Dectected
GRIN2B	13.981	4.72493	1.5651	2.95899	1 Dectected, 1 not Dectected
LPHN3	105.135	35.5382	1.5648	2.95837	All Detected
C6orf10	15.3017	5.1743	1.56426	2.95725	1 Dectected, 1 not Dectected
CNTN2	525.896	177.937	1.56341	2.95552	All Detected
lnc-FAM192A-1	9.43023	3.19765	1.56028	2.94911	All not Dectected
CDKN2A	7381.35	2503.33	1.56003	2.94861	All Detected
ENST00000568699	94.298	31.9899	1.55961	2.94774	All Detected
lnc-GTDC1-5	53.953	18.3071	1.5593	2.9471	1 Dectected, 1 not Dectected
CD248	342.257	116.135	1.55928	2.94707	All Detected
APC2	237.758	80.7732	1.55755	2.94353	All Detected
lnc-BEST3-1	12.0515	4.09509	1.55725	2.94292	All not Dectected
lnc-RASA1-7	99.2397	33.7227	1.5572	2.94281	All Detected
lnc-GADD45A-1	8.81221	2.9975	1.55575	2.93986	All not Dectected
IL1RL1	8.78226	2.98791	1.55546	2.93927	All not Dectected
ENST00000453936	56.891	19.3909	1.55282	2.9339	All Detected
ENST00000434176	9.60913	3.27523	1.55281	2.93388	All not Dectected
lnc-SYT17-2	49.2153	16.7818	1.5522	2.93265	All Detected
SLC26A9	10.2486	3.49525	1.55196	2.93214	All not Dectected
THC2670954	29.7268	10.1383	1.55195	2.93214	1 Dectected, 1 not Dectected
lnc-DHFR-2	8.58398	2.92816	1.55165	2.93153	All not Dectected
lnc-LGALS9B-2	9.12213	3.11211	1.55148	2.93117	All not Dectected
TMC1	57.4009	19.6033	1.54998	2.92813	All Detected
THC2574155	279.987	95.6399	1.54967	2.92751	All Detected
SNORA21	3225.51	1101.81	1.54966	2.92748	All Detected
ENST00000504864	9.45034	3.22822	1.54963	2.92742	All not Dectected
lnc-ATP1A1OS-1	10.134	3.46233	1.5494	2.92695	All not Dectected
PPP1R3A	8.69923	2.9722	1.54936	2.92686	All not Dectected
lnc-ZFP64-1	10.9973	3.76106	1.54794	2.92399	All not Dectected
HBB	9.12406	3.12053	1.54789	2.92388	All not Dectected
SNORA79	368.043	125.914	1.54744	2.92297	All Detected
UBE2U	9.20963	3.15119	1.54725	2.92259	All not Dectected
SFRP2	1742.41	596.668	1.54608	2.92023	All Detected
lnc-CALM1-2	67.0685	22.9858	1.54489	2.91782	All Detected
lnc-ANKRD56-1	16.9622	5.81818	1.54369	2.91539	1 Dectected, 1 not Dectected
lnc-DCTD-6	10.5533	3.62058	1.54341	2.91482	All not Dectected
LOC102467080	29.4408	10.1128	1.54163	2.91123	1 Dectected, 1 not Dectected
LOC101928275	10.7975	3.70959	1.54137	2.91071	All not Dectected
CASC22	17.0409	5.85645	1.5409	2.90977	1 Dectected, 1 not Dectected
LOC285629	100.548	34.5801	1.53987	2.90768	All Detected
lnc-ABCD3-2	8.42587	2.89789	1.53982	2.90759	All not Dectected
XLOC_l2_013314	81.8867	28.1668	1.53963	2.9072	All Detected
lnc-AP002478.1-2	24.7694	8.52212	1.53927	2.90648	1 Dectected, 1 not Dectected
lnc-ADAM29-1	8.68754	2.9892	1.53919	2.90631	All not Dectected
TMEM178A	234.609	80.7401	1.5389	2.90574	All Detected
ENST00000442260	9.13867	3.14615	1.5384	2.90471	All not Dectected
lnc-C17orf80-3	26.7852	9.2241	1.53796	2.90383	1 Dectected, 1 not Dectected
PPP4R4	20.3129	6.99673	1.53764	2.9032	1 Dectected, 1 not Dectected
A_33_P3277679	100.664	34.6979	1.53663	2.90116	All Detected
LOC101929294	8.42454	2.90475	1.53618	2.90026	All not Dectected
ZNF687	327.349	112.89	1.53591	2.89971	All Detected
AQP1	6284.83	2167.82	1.53563	2.89915	All Detected
GPR65	8.46443	2.9203	1.5353	2.89848	All not Dectected
lnc-FNDC1-1	51.5298	17.7846	1.53478	2.89743	1 Dectected, 1 not Dectected
ENST00000439217	16.8925	5.83247	1.53421	2.89629	1 Dectected, 1 not Dectected
DHRS4L1	737.148	254.574	1.53387	2.89562	All Detected
ZNF497	5467.29	1889.79	1.5326	2.89307	All Detected
LINC01489	452.056	156.301	1.53218	2.89222	All Detected
LINC01450	13.4139	4.64056	1.53136	2.89058	All not Dectected
ENST00000545498	47.5326	16.4625	1.52973	2.88732	1 Dectected, 1 not Dectected
ENST00000423967	9.01267	3.12287	1.52908	2.88603	All not Dectected
ENST00000566715	9.5631	3.31361	1.52907	2.886	All not Dectected
NEURL1-AS1	8.47319	2.93691	1.5286	2.88506	All not Dectected
XIST	129.483	44.9142	1.52752	2.88289	All Detected
PPA2	15026.9	5212.54	1.52749	2.88284	All Detected
DCN	7757.92	2693.49	1.52619	2.88025	All Detected
KRT42P	48.7254	16.9221	1.52577	2.87939	1 Dectected, 1 not Dectected
MAPK10	229.401	79.6751	1.52567	2.87921	All Detected
lnc-MEIS1-3	9.6939	3.36857	1.52494	2.87775	All not Dectected
GDPD2	92.1958	32.042	1.52474	2.87734	All Detected
NPHS2	1349.43	469.173	1.52416	2.87619	All Detected
PBX2	920.325	320.215	1.5231	2.87408	All Detected
XLOC_l2_013458	38.5566	13.4155	1.52308	2.87404	1 Dectected, 1 not Dectected
LOC102725407	47.8033	16.6339	1.52298	2.87384	All Detected
IRS4	10.1383	3.52784	1.52296	2.87379	All not Dectected
KCNJ15	23.0537	8.02561	1.52231	2.87251	1 Dectected, 1 not Dectected
THC2610631	32.7593	11.4094	1.52168	2.87125	1 Dectected, 1 not Dectected
LOC389895	59.7578	20.8202	1.52114	2.87018	All Detected
TMEM132B	125.694	43.8088	1.52062	2.86914	All Detected
DCN	504.691	175.938	1.52033	2.86857	All Detected
EYA4	71.4628	24.9215	1.5198	2.86752	All Detected
DUSP21	19.7457	6.88846	1.51928	2.86649	1 Dectected, 1 not Dectected
XLOC_l2_008203	38.2348	13.3459	1.51849	2.86492	1 Dectected, 1 not Dectected
SLITRK3	25.8353	9.02569	1.51723	2.86242	1 Dectected, 1 not Dectected
lnc-UMODL1-4	248.914	87.0117	1.51637	2.8607	All Detected
MTRNR2L3	4899.15	1713.24	1.5158	2.85958	All Detected
lnc-TAB3-1	8.54083	2.98773	1.51533	2.85863	All not Dectected
lnc-MAGI2-1	8.74486	3.0597	1.51505	2.85808	All not Dectected
ENST00000448379	304.955	106.701	1.51502	2.85803	All Detected
LINC01094	9.55933	3.34502	1.5149	2.85778	All not Dectected
XLOC_l2_000018	12.7914	4.47776	1.51433	2.85666	All not Dectected
LINC01020	8.98597	3.14676	1.51381	2.85563	All not Dectected
ENST00000444572	8.95379	3.13693	1.51315	2.85432	All not Dectected
XLOC_l2_004385	114.954	40.2796	1.51293	2.8539	All Detected
SHC4	13.8172	4.84995	1.51042	2.84894	All not Dectected
TGM6	307.934	108.089	1.5104	2.84888	All Detected
lnc-FAM132B-1	8.3155	2.91912	1.51027	2.84863	All not Dectected
lnc-PCDH12-1	456.143	160.311	1.50861	2.84536	All Detected
ENST00000444361	23.5731	8.28757	1.50812	2.84439	1 Dectected, 1 not Dectected
LOC400867	10.7378	3.77662	1.50754	2.84324	All not Dectected
ENST00000417315	10.0373	3.53194	1.50684	2.84188	All not Dectected
A_33_P3331996	8.52004	3.00043	1.50569	2.8396	All not Dectected
PADI1	16.5007	5.81201	1.50542	2.83907	1 Dectected, 1 not Dectected
lnc-ARL6-1	8.85762	3.12194	1.50448	2.83722	All not Dectected
lnc-RP11-1070N10.3.1-2	19.0497	6.71849	1.50356	2.83541	1 Dectected, 1 not Dectected
LOC101928663	8.80316	3.10509	1.50339	2.83508	All not Dectected
ENST00000462528	39.1701	13.8166	1.50335	2.83501	1 Dectected, 1 not Dectected
ENST00000420184	51.1203	18.0324	1.50331	2.83492	All Detected
CD96	19.2609	6.79572	1.50298	2.83427	1 Dectected, 1 not Dectected
MTRNR2L7	10016	3534.96	1.50255	2.83342	All Detected
OR6B3	8.54557	3.01612	1.50249	2.8333	All not Dectected
FSTL4	90.7127	32.0245	1.50213	2.8326	All Detected
DKFZp686K1684	20.5774	7.26958	1.50111	2.83061	1 Dectected, 1 not Dectected
lnc-RTL1-6	137.974	48.7567	1.50072	2.82985	All Detected
DKFZP434K028	107.721	38.1033	1.49931	2.82707	All Detected
SNORA68	1560.69	552.359	1.4985	2.8255	All Detected
ENST00000445615	23.6757	8.38579	1.49739	2.82332	1 Dectected, 1 not Dectected
LOC101927656	11.2763	3.99736	1.49617	2.82094	All not Dectected
BCL11A	15.9244	5.64525	1.49613	2.82084	1 Dectected, 1 not Dectected
ITGA11	660.518	234.367	1.49483	2.8183	All Detected
SEMA6A-AS1	18.0941	6.4229	1.49422	2.81712	1 Dectected, 1 not Dectected
ENST00000446145	11.8987	4.22526	1.49369	2.81608	All not Dectected
BG927974	600.037	213.108	1.49347	2.81565	All Detected
lnc-PCDH9-2	17.1997	6.10941	1.49328	2.81528	1 Dectected, 1 not Dectected
ENST00000520155	11.0163	3.91587	1.49224	2.81325	All not Dectected
ENST00000532759	578.126	205.607	1.4915	2.8118	All Detected
LOC100507520	472.302	167.988	1.49135	2.81152	All Detected
ENST00000619114	12.3656	4.39935	1.49097	2.81077	All not Dectected
ENST00000415754	9.65263	3.43492	1.49065	2.81015	All not Dectected
ANKRD35	672.245	239.371	1.48974	2.80838	All Detected
ENST00000513283	26.9716	9.60558	1.48949	2.8079	1 Dectected, 1 not Dectected
XLOC_l2_009395	14.6915	5.23353	1.48913	2.80719	1 Dectected, 1 not Dectected
GS1-279B7.1	45.7865	16.3186	1.4884	2.80578	All Detected
NTRK3-AS1	9.18471	3.27371	1.48831	2.80559	All not Dectected
lnc-BTG3-2	38.1486	13.6136	1.48658	2.80224	1 Dectected, 1 not Dectected
lnc-BPHL-2	8.54781	3.05162	1.48598	2.80107	All not Dectected
LOC101930035	10.3428	3.69258	1.48593	2.80097	All not Dectected
lnc-PTPRU-1	295.162	105.389	1.48578	2.80069	All Detected
EMX2OS	56.4332	20.1518	1.48563	2.8004	All Detected
SDK2	380.566	135.925	1.48533	2.79981	All Detected
lnc-NELL2-1	61.2477	21.8774	1.48522	2.79959	All Detected
LOC101928761	14.8252	5.29559	1.48519	2.79954	1 Dectected, 1 not Dectected
LINC01121	1786.2	638.158	1.48491	2.79899	All Detected
A_33_P3233546	9.09055	3.25014	1.48387	2.79698	All not Dectected
ENST00000585911	9.6895	3.46634	1.48301	2.79531	All not Dectected
lnc-C13orf44-1	19.6809	7.04305	1.48253	2.79438	1 Dectected, 1 not Dectected
GRIK1-AS2	21.5168	7.70263	1.48204	2.79344	1 Dectected, 1 not Dectected
LOC102724955	20.4736	7.33021	1.48184	2.79305	1 Dectected, 1 not Dectected
FILIP1	355.32	127.226	1.48173	2.79284	All Detected
LAMA4	320.506	114.984	1.47892	2.7874	All Detected
DAW1	8.61898	3.09215	1.47891	2.78737	All not Dectected
ENST00000550177	8.72203	3.13227	1.47746	2.78457	All not Dectected
lnc-QKI-5	13.6317	4.89715	1.47695	2.7836	All not Dectected
A2M	113.903	40.9512	1.47582	2.78142	All Detected
THC2538174	179.262	64.5123	1.47443	2.77873	All Detected
MID1	8.88196	3.19825	1.4736	2.77713	All not Dectected
CTNNA3	101.491	36.5474	1.47352	2.77698	All Detected
SATL1	14.828	5.34114	1.47311	2.77619	1 Dectected, 1 not Dectected
ENST00000436808	8.13682	2.93214	1.47251	2.77505	All not Dectected
ENST00000523411	8.19129	2.9524	1.4722	2.77445	All not Dectected
ACTA2	24427.4	8806.2	1.47191	2.77389	All Detected
MOGAT1	23.5344	8.49019	1.4709	2.77196	1 Dectected, 1 not Dectected
LOC100507530	16.15	5.82683	1.47075	2.77166	1 Dectected, 1 not Dectected
XLOC_l2_003820	9.19703	3.32164	1.46927	2.76882	All not Dectected
SNORA38B	174.098	62.8872	1.46906	2.76842	All Detected
CLDN20	12.0921	4.36999	1.46836	2.76707	All not Dectected
DLK1	1321.5	477.687	1.46804	2.76645	All Detected
ENST00000576963	14.1378	5.11155	1.46773	2.76586	All not Dectected
LOC100506393	10.3943	3.75817	1.46769	2.76579	All not Dectected
ENST00000435111	8.92875	3.22955	1.46712	2.7647	All not Dectected
lnc-ABCC5-1	24.1907	8.75114	1.46691	2.76429	1 Dectected, 1 not Dectected
ENST00000523538	8.88277	3.21398	1.46665	2.7638	All not Dectected
SCARNA22	9177.32	3320.86	1.46652	2.76354	All Detected
NCF2	47.1928	17.094	1.46508	2.76078	All Detected
GARNL3	16.9976	6.15974	1.46439	2.75947	1 Dectected, 1 not Dectected
lnc-CTC-236F12.4.1-1	8.37842	3.03754	1.46378	2.75829	All not Dectected
SERPINF1	1268.4	459.932	1.46351	2.75779	All Detected
GRIK3	79.3165	28.7778	1.46266	2.75617	All Detected
KCTD16	30.6549	11.1374	1.46071	2.75244	1 Dectected, 1 not Dectected
LOC101927843	12.552	4.56187	1.46022	2.75151	All not Dectected
ARSJ	22.4857	8.17356	1.45997	2.75103	1 Dectected, 1 not Dectected
lnc-JMJD1C-1	50.792	18.4655	1.45977	2.75064	All Detected
ND5	51122.1	18593.7	1.45914	2.74944	All Detected
lnc-FAM189A2-1	10.1246	3.68281	1.45899	2.74916	All not Dectected
lnc-SLC44A5-1	7.92534	2.88398	1.45841	2.74806	All not Dectected
PLCB1	10.3312	3.7621	1.4574	2.74613	All not Dectected
LOC101927459	7.87706	2.86859	1.45732	2.74597	All not Dectected
lnc-ZC3H12D-1	9.46432	3.44717	1.45709	2.74554	All not Dectected
XLOC_l2_012010	10.6809	3.89221	1.45637	2.74418	All not Dectected
ENST00000512559	7.93517	2.89225	1.45607	2.7436	All not Dectected
lnc-FRG2C-6	10.2392	3.73208	1.45606	2.74357	All not Dectected
BOD1L2	8.14738	2.97241	1.4547	2.741	All not Dectected
TDRD10	64.2421	23.4606	1.45328	2.73829	All Detected
SLCO5A1	32.0006	11.7014	1.45142	2.73477	1 Dectected, 1 not Dectected
lnc-NCOA3-11	205.695	75.223	1.45126	2.73446	All Detected
KCNC4-AS1	9.12512	3.33837	1.4507	2.73341	All not Dectected
NFIB	24.3951	8.92875	1.45006	2.73219	1 Dectected, 1 not Dectected
FOXG1	268.315	98.2802	1.44896	2.7301	All Detected
ENST00000438117	16.1112	5.90182	1.44883	2.72987	1 Dectected, 1 not Dectected
PRRT2	2174.37	796.519	1.44881	2.72983	All Detected
CDRT15L2	36.0617	13.2159	1.44819	2.72865	1 Dectected, 1 not Dectected
LOC101928134	79.5543	29.1559	1.44815	2.72858	All Detected
lnc-DENND5A-1	2474.72	907.117	1.44791	2.72812	All Detected
lnc-AC006035.2-5	62.4613	22.9091	1.44704	2.72648	All Detected
A_33_P3311648	20.1902	7.40797	1.44651	2.72547	1 Dectected, 1 not Dectected
ENST00000558641	1164.19	427.4	1.44567	2.72389	All Detected
SNORD20	8.37111	3.07458	1.44503	2.72268	All not Dectected
SNORA80B	876.247	321.847	1.44496	2.72255	All Detected
lnc-ZNF366-3	7.8004	2.86594	1.44454	2.72176	All not Dectected
lnc-ERH-1	24.6119	9.04372	1.44437	2.72144	1 Dectected, 1 not Dectected
lnc-RALGAPA1-1	13.4424	4.94134	1.44381	2.72039	All not Dectected
lnc-ENTHD1-1	207.561	76.3053	1.44368	2.72014	All Detected
lnc-GPR123-4	8.04892	2.95948	1.44345	2.71971	All not Dectected
PAX6	10.5726	3.88809	1.44319	2.71922	All not Dectected
LMOD1	13.94	5.12684	1.44309	2.71903	All not Dectected
DACH1	678.657	249.778	1.44204	2.71704	All Detected
AKNA	7.85424	2.89174	1.44153	2.7161	All not Dectected
lnc-GCNT2-2	7.79389	2.8702	1.44119	2.71545	All not Dectected
LOC100506929	39.8355	14.6703	1.44116	2.71539	1 Dectected, 1 not Dectected
lnc-ASB2-2	11.1424	4.10435	1.44083	2.71477	All not Dectected
C16orf45	673.126	248.012	1.44047	2.71408	All Detected
lnc-ARHGAP25-1	102.665	37.8358	1.44012	2.71343	All Detected
lnc-CTBP1-1	92432.8	34076.9	1.43961	2.71248	All Detected
CYP4F2	9.75888	3.59856	1.43929	2.71188	All not Dectected
LOC101928880	12.2976	4.53524	1.43912	2.71156	All not Dectected
ENST00000565938	10.6662	3.93539	1.43847	2.71034	All not Dectected
TMSB15A	7761.12	2863.88	1.43829	2.71	All Detected
LOC101930426	78.201	28.8633	1.43795	2.70935	All Detected
KCNA1	10.1867	3.76176	1.4372	2.70796	All not Dectected
LOC284865	7.96567	2.94166	1.43716	2.70788	All not Dectected
DTX1	35.6476	13.1658	1.43701	2.70758	1 Dectected, 1 not Dectected
AADAC	24.1833	8.9365	1.43623	2.70613	1 Dectected, 1 not Dectected
ENST00000521055	14.4947	5.36005	1.43521	2.70422	1 Dectected, 1 not Dectected
lnc-PDGFRL-1	15.6523	5.78822	1.43518	2.70417	1 Dectected, 1 not Dectected
FAM230C	23.3879	8.6526	1.43456	2.70299	1 Dectected, 1 not Dectected
lnc-INSIG2-3	230.675	85.3559	1.4343	2.70251	All Detected
ND3	125763	46544.4	1.43403	2.702	All Detected
lnc-C12orf39-1	12.8614	4.76189	1.43345	2.70091	All not Dectected
HCG22	24.5107	9.0768	1.43316	2.70037	1 Dectected, 1 not Dectected
ESPN	10.8631	4.02311	1.43305	2.70017	All not Dectected
A_21_P0014064	13.2549	4.91824	1.43031	2.69505	All not Dectected
SNORA14A	150.827	56.0138	1.42904	2.69268	All Detected
TTBK1	93.2827	34.6584	1.4284	2.69149	All Detected
lnc-MFAP4-1	3812.74	1416.76	1.42823	2.69117	All Detected
LINC00700	27.5509	10.2392	1.42799	2.69072	1 Dectected, 1 not Dectected
LINC01094	28.8342	10.7209	1.42735	2.68952	1 Dectected, 1 not Dectected
lnc-RAB11FIP2-2	10.5151	3.91201	1.42648	2.68791	All not Dectected
ENST00000588803	7.71959	2.87232	1.42631	2.68758	All not Dectected
CNRIP1	7.85062	2.92144	1.42613	2.68724	All not Dectected
NNT	41.2071	15.3359	1.42598	2.68697	1 Dectected, 1 not Dectected
MEF2C	368.737	137.239	1.4259	2.68682	All Detected
WT1-AS	17.9204	6.67034	1.42577	2.68658	1 Dectected, 1 not Dectected
C2orf73	21.809	8.12482	1.42452	2.68425	1 Dectected, 1 not Dectected
SSPN	21.0047	7.82701	1.42418	2.68362	1 Dectected, 1 not Dectected
lnc-SORCS3-5	8.3867	3.12538	1.42407	2.68342	All not Dectected
TMEM255A	38.5542	14.3728	1.42355	2.68244	1 Dectected, 1 not Dectected
CRYGC	38.8812	14.5046	1.42257	2.68062	1 Dectected, 1 not Dectected
TSIX	11.2903	4.21299	1.42216	2.67987	All not Dectected
LOC101929584	50.1445	18.7291	1.42081	2.67735	1 Dectected, 1 not Dectected
ENST00000575722	8.009	2.99182	1.4206	2.67697	All not Dectected
A_21_P0014264	8.58595	3.20885	1.41992	2.67571	All not Dectected
ENST00000424002	32664.2	12213.1	1.41929	2.67453	All Detected
NELL2	787.808	294.579	1.41919	2.67435	All Detected
lnc-CLEC3A-5	26.9912	10.0978	1.41845	2.67299	1 Dectected, 1 not Dectected
CTNNA2	136.58	51.0986	1.41839	2.67287	All Detected
LOC100507520	1130.21	423.122	1.41744	2.67112	All Detected
ENST00000514239	10.2999	3.85623	1.41736	2.67097	All not Dectected
LOC102724481	39.0468	14.6237	1.41689	2.6701	1 Dectected, 1 not Dectected
CLEC1B	329.72	123.497	1.41677	2.66987	All Detected
lnc-SYK-1	9.16027	3.43122	1.41667	2.66968	All not Dectected
TTTY23	23.2774	8.7196	1.41659	2.66955	1 Dectected, 1 not Dectected
ENST00000507526	50.6426	18.9767	1.41613	2.66868	All Detected
FCGR1B	9.04242	3.38987	1.41548	2.66748	All not Dectected
ENST00000478815	8.01186	3.0041	1.4152	2.66697	All not Dectected
lnc-MFAP4-2	23.9072	8.96691	1.41476	2.66616	1 Dectected, 1 not Dectected
RSPO3	248.98	93.4162	1.41429	2.66528	All Detected
ANO3	29.9711	11.2457	1.4142	2.66512	1 Dectected, 1 not Dectected
COL1A1	25341	9512.64	1.41356	2.66393	All Detected
lnc-ZFP2-1	22.2644	8.35862	1.4134	2.66365	1 Dectected, 1 not Dectected
ENST00000563772	34.1294	12.8242	1.41214	2.66132	1 Dectected, 1 not Dectected
DEFB108B	8.44651	3.18195	1.40845	2.65451	All not Dectected
lnc-CDNF-1	80.5028	30.3576	1.40698	2.65182	All Detected
lnc-OLFML2A-1	4966.7	1873	1.40694	2.65174	All Detected
DCLK1	89.0047	33.5712	1.40666	2.65122	All Detected
lnc-GLRA3-1	8.51241	3.21188	1.40615	2.65029	All not Dectected
MARCH4	218.768	82.5676	1.40576	2.64956	All Detected
KIAA0825	156.894	59.2669	1.40449	2.64724	All Detected
RFTN1	1001.11	378.182	1.40444	2.64715	All Detected
lnc-PCBD1-1	7.61219	2.87731	1.40359	2.64559	All not Dectected
ENST00000438969	8.8108	3.33083	1.40339	2.64523	All not Dectected
LOC100128482	38.9192	14.7256	1.40216	2.64297	1 Dectected, 1 not Dectected
RAX	444.348	168.133	1.40208	2.64283	All Detected
ENST00000412339	440.757	166.865	1.4013	2.64139	All Detected
A_33_P3673544	12.4973	4.73209	1.40107	2.64098	All not Dectected
ENST00000522838	9.37515	3.54991	1.40106	2.64096	All not Dectected
C15orf27	36.4705	13.8122	1.40079	2.64046	1 Dectected, 1 not Dectected
lnc-NFE2L2-1	32.2526	12.2214	1.40001	2.63903	1 Dectected, 1 not Dectected
lnc-MEF2C-3	13.8635	5.25372	1.39988	2.6388	1 Dectected, 1 not Dectected
REXO1L1P	25.7635	9.7637	1.39983	2.6387	1 Dectected, 1 not Dectected
lnc-IBTK-3	34.9976	13.267	1.39942	2.63795	1 Dectected, 1 not Dectected
GPR64	94.7464	35.9256	1.39906	2.6373	All Detected
SUCNR1	8.28757	3.14313	1.39875	2.63672	All not Dectected
LINC00841	7.89749	2.99548	1.39861	2.63647	All not Dectected
AKR1B15	20.3738	7.72845	1.39846	2.6362	1 Dectected, 1 not Dectected
lnc-MYO6-3	8.46119	3.21291	1.39698	2.63349	All not Dectected
LINC00622	12.6241	4.79388	1.39691	2.63338	All not Dectected
ENST00000568134	45.1006	17.1274	1.39684	2.63325	1 Dectected, 1 not Dectected
lnc-SLITRK1-2	9.78843	3.71972	1.39588	2.63149	All not Dectected
LRRC4	322.012	122.393	1.39559	2.63096	All Detected
ENST00000523178	9.35692	3.55704	1.39536	2.63053	All not Dectected
lnc-RMI1-6	47.0182	17.8816	1.39475	2.62942	All Detected
lnc-RP11-210M15.2.1-1	29.7872	11.3322	1.39426	2.62854	1 Dectected, 1 not Dectected
ENST00000504369	8.53879	3.24909	1.39399	2.62805	All not Dectected
MAGEH1	615.871	234.445	1.39338	2.62693	All Detected
LOC100507403	11.1499	4.2447	1.3933	2.62678	All not Dectected
TXNRD3NB	22.0696	8.40269	1.39314	2.62649	1 Dectected, 1 not Dectected
OR10G2	481.477	183.322	1.39309	2.6264	All Detected
lnc-TMEM60-2	8.62406	3.28519	1.39239	2.62513	All not Dectected
LMX1B	777.659	296.275	1.3922	2.62479	All Detected
FAM92B	8.96691	3.41795	1.39148	2.62347	All not Dectected
KCTD16	8.4043	3.20375	1.39137	2.62327	All not Dectected
SPOCK1	685.736	261.546	1.39059	2.62185	All Detected
XLOC_l2_001771	607.799	231.855	1.39037	2.62146	All Detected
LOC728290	7.51337	2.86876	1.38903	2.61903	All not Dectected
LOC400940	8.16928	3.12016	1.38859	2.61823	All not Dectected
LOC101927070	53.9783	20.6186	1.38844	2.61795	All Detected
lnc-ZNF30-2	11.3261	4.32653	1.38837	2.61783	All not Dectected
XLOC_l2_013513	8.81717	3.36953	1.38777	2.61674	All not Dectected
RHBDL3	136.268	52.0781	1.3877	2.61661	All Detected
PROC	193.724	74.049	1.38745	2.61616	All Detected
lnc-GLB1L2-1	24.5343	9.3792	1.38726	2.61582	1 Dectected, 1 not Dectected
LOC101927764	4514.52	1726.03	1.38712	2.61556	All Detected
lnc-WDR48-1	9.34511	3.57419	1.3866	2.61461	All not Dectected
ANGPTL7	48.9905	18.7408	1.38632	2.61412	All Detected
CLEC2L	12.1362	4.64547	1.38542	2.61247	All not Dectected
LOC152578	7.9056	3.0265	1.38522	2.61212	All not Dectected
LOC100130950	54.0196	20.6819	1.38511	2.61192	All Detected
CPED1	21.035	8.0574	1.38441	2.61065	1 Dectected, 1 not Dectected
ENST00000276974	201.251	77.1741	1.3828	2.60775	All Detected
LHX5	29.6989	11.3949	1.38202	2.60633	1 Dectected, 1 not Dectected
LINC00424	20.8842	8.01399	1.38182	2.60596	1 Dectected, 1 not Dectected
ROPN1	19.0322	7.30466	1.38156	2.60549	1 Dectected, 1 not Dectected
lnc-C7orf11-4	8.57538	3.293	1.3808	2.60412	All not Dectected
lnc-ATIC-8	7.66634	2.94431	1.38061	2.60378	All not Dectected
SLC16A12	7.68719	2.95265	1.38045	2.60349	All not Dectected
lnc-GPR83-2	3327.24	1278.08	1.38035	2.60332	All Detected
lnc-TP53I11-5	8.35862	3.2117	1.37993	2.60255	All not Dectected
LOC100506725	9.48472	3.64803	1.37849	2.59996	All not Dectected
lnc-GADD45G-5	23.6563	9.10261	1.37787	2.59885	1 Dectected, 1 not Dectected
RAB30-AS1	22.8978	8.8108	1.37786	2.59883	1 Dectected, 1 not Dectected
lnc-ALDH7A1-3	7.45323	2.86954	1.37705	2.59736	All not Dectected
LOC102723932	13.6573	5.25818	1.37703	2.59734	All not Dectected
HLA-DMB	58.8532	22.6632	1.37677	2.59686	All Detected
PRSS41	25.0758	9.66259	1.37581	2.59514	1 Dectected, 1 not Dectected
LOC101929754	59.3424	22.8716	1.3755	2.59458	All Detected
SSTR1	34.6643	13.3705	1.37439	2.59259	1 Dectected, 1 not Dectected
CYP4V2	8.00627	3.08818	1.37437	2.59255	All not Dectected
ENST00000538640	8.30846	3.20603	1.37379	2.59151	All not Dectected
THC2642375	22.3502	8.62973	1.3729	2.5899	1 Dectected, 1 not Dectected
ENST00000417252	22.3217	8.61898	1.37286	2.58983	1 Dectected, 1 not Dectected
lnc-NOP14-1	7.91489	3.05704	1.37243	2.58907	All not Dectected
KCNAB1	163.894	63.3317	1.37176	2.58787	All Detected
GDF10	133.833	51.7233	1.37155	2.58749	All Detected
A_33_P3338873	9.04001	3.49566	1.37076	2.58607	All not Dectected
ND2	63289.6	24474.5	1.37069	2.58594	All Detected
BX103560	8.17356	3.16089	1.37063	2.58584	All not Dectected
LOC642943	13.2396	5.12131	1.37027	2.58519	All not Dectected
ENST00000565841	497.328	192.386	1.37019	2.58505	All Detected
ENST00000565706	17.5461	6.79131	1.36939	2.58361	1 Dectected, 1 not Dectected
SNORA74A	864.375	334.882	1.36801	2.58113	All Detected
lnc-C9orf68-1	7.76607	3.00965	1.36759	2.58039	All not Dectected
LOC100130880	7.94719	3.08099	1.36705	2.57943	All not Dectected
ENST00000424953	33.2768	12.9122	1.36579	2.57717	1 Dectected, 1 not Dectected
LINC01359	9.89504	3.83968	1.36572	2.57705	All not Dectected
LOC286114	9.50149	3.68722	1.36562	2.57687	All not Dectected
LOC101927680	8.49128	3.29585	1.36533	2.57636	All not Dectected
ENST00000431712	7.52679	2.92163	1.36526	2.57623	All not Dectected
ENST00000521143	12.0172	4.66531	1.36506	2.57587	All not Dectected
lnc-IRF1-1	9.27182	3.60055	1.36463	2.57511	All not Dectected
MSR1	8.93879	3.47247	1.36412	2.57419	All not Dectected
GRIA4	140.28	54.498	1.36404	2.57405	All Detected
A_33_P3421438	8.7319	3.39327	1.36362	2.5733	All not Dectected
TMIGD1	7.43463	2.88928	1.36355	2.57318	All not Dectected
ENST00000515656	7.39552	2.87452	1.36333	2.57279	All not Dectected
OLFM3	8.8542	3.44286	1.36276	2.57176	All not Dectected
lnc-JMJD1C-2	9.2965	3.61587	1.36234	2.57102	All not Dectected
lnc-RAD23B-5	71.2008	27.7061	1.36169	2.56986	All Detected
SDK2	149.921	58.3394	1.36166	2.5698	All Detected
lnc-C9orf3-1	7.38884	2.87565	1.36146	2.56945	All not Dectected
lnc-SEC13-1	7.90043	3.07486	1.36141	2.56936	All not Dectected
EPHA10	91.2089	35.4988	1.3614	2.56935	All Detected
ENST00000594169	5045.06	1963.8	1.36122	2.56903	All Detected
ENST00000535704	54.0377	21.0424	1.36067	2.56804	All Detected
lnc-SNX20-4	7.4854	2.91595	1.36011	2.56705	All not Dectected
LOC101928580	11.2769	4.3937	1.35986	2.5666	All not Dectected
ATP5L2	19.8995	7.75332	1.35984	2.56658	1 Dectected, 1 not Dectected
ENST00000518042	8.60774	3.35471	1.35945	2.56587	All not Dectected
LDB3	20.4907	7.99441	1.3579	2.56313	1 Dectected, 1 not Dectected
SOX21	144.207	56.2894	1.35721	2.56188	All Detected
LINC01444	21.3315	8.32753	1.35702	2.56156	1 Dectected, 1 not Dectected
LOC102724508	21.069	8.22536	1.35697	2.56147	1 Dectected, 1 not Dectected
TAS2R46	44.4654	17.3631	1.35665	2.56091	All Detected
RGCC	886.505	346.25	1.35632	2.5603	All Detected
ENST00000440168	767.011	299.597	1.35622	2.56014	All Detected
NRXN1	123.36	48.1894	1.35609	2.5599	All Detected
ENST00000439184	7.82395	3.05821	1.35521	2.55835	All not Dectected
SSX1	7.84397	3.0671	1.35471	2.55745	All not Dectected
SLC6A11	8.89525	3.48044	1.35376	2.55578	All not Dectected
LIMS3L	114.034	44.62	1.3537	2.55567	All Detected
NNMT	15911.5	6231.36	1.35245	2.55346	All Detected
HESX1	96.1144	37.6521	1.35202	2.5527	All Detected
MECOM	32.519	12.7391	1.35202	2.55268	1 Dectected, 1 not Dectected
CDC20B	20.0362	7.85026	1.3518	2.5523	1 Dectected, 1 not Dectected
ZNF568	193.457	75.7978	1.35179	2.55228	All Detected
lnc-TCIRG1-2	7.34537	2.87798	1.35178	2.55226	All not Dectected
ENST00000423568	20.5371	8.05035	1.35111	2.55108	1 Dectected, 1 not Dectected
lnc-TRIM16-1	617.795	242.229	1.35076	2.55046	All Detected
ADAMTSL1	19.9988	7.84326	1.35038	2.5498	1 Dectected, 1 not Dectected
LOC100129461	8.07819	3.16945	1.3498	2.54877	All not Dectected
PPP3R2	7.42036	2.91518	1.3479	2.54542	All not Dectected
lnc-NNT-3	9.24594	3.63282	1.34773	2.54511	All not Dectected
LOC102724663	9.42509	3.70403	1.34741	2.54455	All not Dectected
lnc-MEIS2-6	24.7102	9.71545	1.34675	2.54339	1 Dectected, 1 not Dectected
ENST00000439904	23.517	9.24694	1.34666	2.54322	1 Dectected, 1 not Dectected
LINC01265	72.7912	28.6232	1.34658	2.54308	All Detected
DPP6	126.41	49.7112	1.34647	2.54289	All Detected
lnc-AC005609.1-2	8.25365	3.24621	1.34627	2.54255	All not Dectected
MMP1	108.281	42.6081	1.34559	2.54134	All Detected
ENST00000533552	16.7171	6.57854	1.34549	2.54116	1 Dectected, 1 not Dectected
ENST00000448475	15.0636	5.92908	1.34518	2.54062	1 Dectected, 1 not Dectected
TMEFF2	253.456	99.8182	1.34436	2.53918	All Detected
A_33_P3304092	19.0159	7.48976	1.34422	2.53892	1 Dectected, 1 not Dectected
lnc-OR52K2-1	8.03118	3.16323	1.34422	2.53892	All not Dectected
TFAP2D	7.82145	3.08236	1.3434	2.53749	All not Dectected
MROH7	841.114	331.721	1.34233	2.5356	All Detected
VAT1L	786.746	310.283	1.34231	2.53557	All Detected
TMEM151B	109.348	43.1355	1.34197	2.53498	All Detected
CASC2	8.59225	3.39051	1.34153	2.53421	All not Dectected
GRM7	63.7796	25.1679	1.34151	2.53416	All Detected
USP44	151.363	59.7408	1.34122	2.53365	All Detected
XLOC_l2_013648	8.60163	3.39577	1.34087	2.53304	All not Dectected
LINC01021	28.43	11.2301	1.34004	2.53159	1 Dectected, 1 not Dectected
lnc-CNTN1-1	17.7287	7.0049	1.33965	2.5309	1 Dectected, 1 not Dectected
LOC101927911	7.33404	2.8981	1.3395	2.53064	All not Dectected
ENST00000551227	7.5606	2.98799	1.33933	2.53034	All not Dectected
FLJ38379	26.1213	10.3279	1.33868	2.52919	1 Dectected, 1 not Dectected
LOC101928150	17.9724	7.10824	1.33822	2.52839	1 Dectected, 1 not Dectected
ENST00000416685	12.0229	4.75609	1.33794	2.52791	All not Dectected
lnc-POU5F1B-3	38.219	15.1221	1.33763	2.52736	1 Dectected, 1 not Dectected
lnc-LETM2-1	8.75365	3.4647	1.33715	2.52652	All not Dectected
CSDC2	220.033	87.1015	1.33695	2.52616	All Detected
SNORD24	192.188	76.1427	1.33574	2.52405	All Detected
lnc-IL1R1-1	68.003	26.9483	1.33541	2.52347	All Detected
lnc-TRIM27-15	50.3984	19.974	1.33526	2.5232	All Detected
MGP	38.8179	15.3873	1.33498	2.52272	1 Dectected, 1 not Dectected
NOVA1	443.041	175.635	1.33486	2.52251	All Detected
ENST00000562158	34.9987	13.8812	1.33417	2.52131	1 Dectected, 1 not Dectected
AX721058	12.6697	5.026	1.3339	2.52083	All not Dectected
FAM47C	9.18196	3.64258	1.33384	2.52073	All not Dectected
HIST1H2APS1	139.911	55.5068	1.33378	2.52061	All Detected
lnc-NPFFR2-2	1017.49	403.85	1.33312	2.51946	All Detected
SSC5D	255.207	101.301	1.33302	2.51929	All Detected
lnc-CD38-1	167.633	66.6411	1.33082	2.51546	All Detected
lnc-RP5-915N17.9.1-1	178.211	70.8591	1.33056	2.51501	All Detected
LAMP5	595.5	236.852	1.33011	2.51423	All Detected
lnc-ANKRD10-1	32.8444	13.0638	1.33007	2.51415	1 Dectected, 1 not Dectected
PGM5	52.828	21.0171	1.32974	2.51357	All Detected
ENST00000456611	8.15979	3.2468	1.32951	2.51318	All not Dectected
lnc-DDX60-1	7.40461	2.94633	1.3295	2.51316	All not Dectected
LOC100507506	31.719	12.6253	1.32903	2.51234	1 Dectected, 1 not Dectected
LOC102724196	7.84326	3.12204	1.32897	2.51223	All not Dectected
NFATC4	345.111	137.449	1.32816	2.51082	All Detected
ENST00000523791	2079.08	828.254	1.3278	2.5102	All Detected
lnc-C16orf78-5	51.9091	20.7006	1.32631	2.50761	All Detected
SNORA11C	1390.6	554.59	1.32622	2.50745	All Detected
CD177	8.03799	3.20712	1.32556	2.5063	All not Dectected
LOC100130238	61.9479	24.7194	1.32541	2.50604	All Detected
S100G	8.24816	3.29146	1.32535	2.50593	All not Dectected
lnc-GUSB-5	8.79983	3.5123	1.32506	2.50543	All not Dectected
LOC113230	2595.17	1035.93	1.3249	2.50515	All Detected
RAC3	6070.32	2423.21	1.32486	2.50508	All Detected
lnc-CES1-3	12.6972	5.07191	1.32391	2.50344	All not Dectected
XLOC_l2_015659	46.5432	18.6	1.32327	2.50232	All Detected
lnc-C20orf197-2	13.8807	5.55073	1.32233	2.50069	1 Dectected, 1 not Dectected
ENST00000416262	8.53203	3.41235	1.32212	2.50034	All not Dectected
PLXNA4	7.47138	2.98842	1.32199	2.50011	All not Dectected
DNAJC9-AS1	41.2752	16.5228	1.32082	2.49807	All Detected
lnc-SOD1-1	7.99695	3.20141	1.32074	2.49795	All not Dectected
lnc-TNFRSF19-5	12.4942	5.00294	1.32041	2.49738	All not Dectected
CCDC68	8.02496	3.21357	1.32032	2.49721	All not Dectected
lnc-KLF7-1	18.0498	7.23553	1.31881	2.49461	1 Dectected, 1 not Dectected
XLOC_l2_008043	149.006	59.7325	1.31879	2.49456	All Detected
lnc-BOD1-2	9.49317	3.80565	1.31875	2.4945	All not Dectected
TCHHL1	26.3062	10.5502	1.31814	2.49344	1 Dectected, 1 not Dectected
LCN1	64.3273	25.8223	1.31681	2.49115	All Detected
lnc-C5orf35-1	7.41853	2.97847	1.31656	2.49071	All not Dectected
C2orf27A	7.35709	2.95686	1.31507	2.48814	All not Dectected
lnc-OGFOD1-1	7.16257	2.87883	1.31499	2.48801	All not Dectected
HGC6.3	7.1166	2.8604	1.31497	2.48797	All not Dectected
LCE5A	10.9822	4.41427	1.31492	2.48788	All not Dectected
CD72	7.47017	3.00363	1.31444	2.48705	All not Dectected
PSAPL1	26.8436	10.7948	1.31424	2.48671	1 Dectected, 1 not Dectected
SNORA12	192.93	77.6023	1.31391	2.48614	All Detected
LOC100129089	7.33021	2.94897	1.31364	2.48568	All not Dectected
GREM1	467.043	187.931	1.31335	2.48519	All Detected
lnc-SLC26A11-1	8.3415	3.35687	1.31319	2.4849	All not Dectected
LOC101929560	11.5635	4.65353	1.31319	2.4849	All not Dectected
FAP	212.108	85.3688	1.31302	2.48461	All Detected
A_33_P3335401	66.4902	26.7804	1.31196	2.48279	All Detected
SPIDR	8.28546	3.33725	1.31192	2.48272	All not Dectected
BX369009	18.664	7.51931	1.31158	2.48214	1 Dectected, 1 not Dectected
lnc-FMN2-1	46.3879	18.6943	1.31115	2.48139	All Detected
LTBP2	111.402	44.9024	1.31091	2.48098	All Detected
ND1	42476.8	17134	1.30981	2.47909	All Detected
CFHR4	89.225	36.005	1.30925	2.47813	All Detected
SORBS1	72.4207	29.2387	1.30852	2.47688	All Detected
GALNT15	17.4539	7.05011	1.30783	2.47569	1 Dectected, 1 not Dectected
CNRIP1	102.994	41.6248	1.30704	2.47434	All Detected
ENST00000456771	54.9474	22.2079	1.30698	2.47423	All Detected
PDLIM3	683.252	276.163	1.3069	2.4741	All Detected
CHRM3-AS1	9.14103	3.69783	1.30568	2.472	All not Dectected
LOC100132215	90.9041	36.791	1.30499	2.47082	All Detected
A_33_P3415826	14.0221	5.67622	1.3047	2.47033	1 Dectected, 1 not Dectected
GNAZ	1709.03	691.903	1.30453	2.47004	All Detected
ENST00000412638	8.99761	3.64395	1.30404	2.46919	All not Dectected
LIM2	141.236	57.2698	1.30226	2.46615	All Detected
LILRA1	866.102	351.247	1.30205	2.46579	All Detected
lnc-INTS6-1	7.29275	2.95881	1.30144	2.46475	All not Dectected
ENST00000442627	147.935	60.0824	1.29995	2.46221	All Detected
PROC	105.664	42.9199	1.29977	2.46189	All Detected
ATP2A1	101.141	41.1007	1.29913	2.46081	All Detected
RUNX2	108.514	44.1103	1.2987	2.46007	All Detected
BTC	47.1412	19.1634	1.29864	2.45996	All Detected
lnc-ZWINT-3	22.7203	9.23631	1.29859	2.45989	1 Dectected, 1 not Dectected
MIR503HG	775.171	315.148	1.29848	2.4597	All Detected
PIK3AP1	8.25934	3.35787	1.29848	2.45969	All not Dectected
XLOC_l2_008841	8.70674	3.54122	1.29789	2.45868	All not Dectected
ENST00000584566	8.64165	3.51566	1.29751	2.45804	All not Dectected
GPRIN2	975.939	397.103	1.29728	2.45765	All Detected
ZIC1	7.24291	2.9478	1.29693	2.45706	All not Dectected
LINC01351	53.1391	21.6277	1.29689	2.45699	All Detected
LOC101926962	48.5384	19.7566	1.29679	2.45682	All Detected
XLOC_l2_001288	7.20699	2.93529	1.2959	2.45529	All not Dectected
lnc-CD46-1	30.7733	12.5386	1.2953	2.45429	1 Dectected, 1 not Dectected
SIX3-AS1	121.967	49.6974	1.29525	2.45419	All Detected
CGB7	519.88	211.872	1.29498	2.45374	All Detected
lnc-USO1-2	16.4758	6.7151	1.29487	2.45355	1 Dectected, 1 not Dectected
KCND3	22.382	9.12512	1.29443	2.45279	1 Dectected, 1 not Dectected
ENST00000441205	13.7913	5.62582	1.29363	2.45143	1 Dectected, 1 not Dectected
ENST00000505298	31.0509	12.6849	1.29152	2.44787	1 Dectected, 1 not Dectected
ALOX5AP	65.8199	26.8893	1.29149	2.44781	All Detected
THC2529005	23.8648	9.75045	1.29134	2.44755	1 Dectected, 1 not Dectected
lnc-JAG1-5	7.13426	2.91553	1.29101	2.44699	All not Dectected
C12orf50	29.5927	12.1017	1.29004	2.44534	1 Dectected, 1 not Dectected
lnc-MESP2-1	86.4177	35.3466	1.28975	2.44486	All Detected
LOC100507530	18.2211	7.45323	1.28967	2.44472	1 Dectected, 1 not Dectected
CFAP52	17.0914	6.99151	1.28959	2.44459	1 Dectected, 1 not Dectected
MGC39584	108.417	44.3515	1.28954	2.4445	All Detected
ZNF438	8.53511	3.49315	1.28888	2.44339	All not Dectected
LOC102723831	15.0866	6.17447	1.28888	2.44339	1 Dectected, 1 not Dectected
LINC00824	18.586	7.6133	1.28762	2.44126	1 Dectected, 1 not Dectected
RGS9BP	12.6276	5.17498	1.28696	2.44013	All not Dectected
TMEM121	610.409	250.273	1.28628	2.43898	All Detected
ACTL7B	15.5599	6.38198	1.28575	2.43809	All not Dectected
TRPC4	157.988	64.8028	1.28568	2.43798	All Detected
CMAHP	8.5498	3.50768	1.28537	2.43745	All not Dectected
PPP1R1A	49.8368	20.4467	1.28534	2.4374	All Detected
MEF2C-AS1	9.09265	3.73114	1.28508	2.43696	All not Dectected
lnc-SLC25A26-1	13.4463	5.52149	1.28408	2.43527	All not Dectected
TAS2R38	29.0198	11.9178	1.28392	2.43499	1 Dectected, 1 not Dectected
LOC100130502	440.7	180.993	1.28386	2.4349	All Detected
GPER1	643.77	264.459	1.2835	2.43429	All Detected
PLAT	2939.15	1207.61	1.28324	2.43385	All Detected
XLOC_l2_001591	843.609	346.651	1.28309	2.4336	All Detected
XLOC_l2_007834	7.29739	3.00125	1.28182	2.43145	All not Dectected
PRAF2	3712.72	1529.1	1.27979	2.42804	All Detected
lnc-TMEM189-UBE2V1-3	774.57	319.089	1.27944	2.42745	All Detected
DCX	285.636	117.756	1.27838	2.42567	All Detected
RORC	24.6574	10.174	1.27714	2.42358	1 Dectected, 1 not Dectected
ENST00000532979	27.608	11.392	1.27707	2.42346	1 Dectected, 1 not Dectected
lnc-ANXA1-4	109.84	45.3245	1.27704	2.42341	All Detected
COL2A1	3267.12	1348.16	1.27703	2.42339	All Detected
ENST00000550042	7.51305	3.10072	1.2768	2.423	All not Dectected
lnc-GPR26-3	13.683	5.6481	1.27654	2.42258	1 Dectected, 1 not Dectected
IGFBP7	44967.1	18569.7	1.27592	2.42153	All Detected
RSPO1	31.9364	13.1968	1.27501	2.42001	1 Dectected, 1 not Dectected
ENST00000435568	7.48595	3.09512	1.27419	2.41863	All not Dectected
SNORD27	2102.35	869.735	1.27335	2.41723	All Detected
lnc-CDC25C-1	21.0112	8.69457	1.27297	2.41659	1 Dectected, 1 not Dectected
A_33_P3338937	13.1491	5.44184	1.2728	2.41629	All not Dectected
lnc-IMPACT-2	22.6032	9.35757	1.27232	2.4155	1 Dectected, 1 not Dectected
lnc-NOVA1-3	7.14795	2.95938	1.27223	2.41535	All not Dectected
ZMAT1	27.0414	11.2004	1.27162	2.41433	1 Dectected, 1 not Dectected
ENST00000424257	12.4436	5.15519	1.27131	2.4138	All not Dectected
FAM124A	68.7607	28.4932	1.27097	2.41323	All Detected
FRY	8.29621	3.43847	1.27068	2.41276	All not Dectected
LINC00353	7.40575	3.06944	1.27067	2.41274	All not Dectected
A_33_P3220847	25.6667	10.6414	1.27021	2.41196	1 Dectected, 1 not Dectected
NRXN1	22.8269	9.46729	1.26971	2.41114	1 Dectected, 1 not Dectected
LOC644135	22.1273	9.18196	1.26895	2.40986	1 Dectected, 1 not Dectected
lnc-TMEM99-4	7.40797	3.07406	1.26893	2.40984	All not Dectected
LOC101927641	6.98446	2.8991	1.26854	2.40918	All not Dectected
NOVA1	83.2172	34.553	1.26807	2.4084	All Detected
NBEA	1059.22	439.981	1.26749	2.40742	All Detected
RAB44	29.543	12.2741	1.2672	2.40694	1 Dectected, 1 not Dectected
AIPL1	44.6499	18.5595	1.2665	2.40578	1 Dectected, 1 not Dectected
ZCCHC13	14.9183	6.20656	1.26521	2.40363	All not Dectected
BF346224	542.005	225.527	1.26501	2.40328	All Detected
lnc-MTERFD2-2	8.29454	3.45544	1.26329	2.40043	All not Dectected
SNORD68	2245.33	935.446	1.2632	2.40027	All Detected
lnc-ANGEL1-2	10.9083	4.54634	1.26265	2.39936	All not Dectected
IRF5	514.916	214.662	1.26227	2.39873	All Detected
lnc-RP11-115C10.1.1-1	8.91106	3.71491	1.26227	2.39873	All not Dectected
XLOC_l2_004951	7.015	2.92466	1.26217	2.39857	All not Dectected
lnc-TSPYL6-1	7.27501	3.03318	1.26212	2.39848	All not Dectected
AB020701	51.524	21.4835	1.26201	2.3983	All Detected
LOC101929515	599.547	250.185	1.26087	2.39641	All Detected
BC045633	92.2582	38.5017	1.26076	2.39622	All Detected
LOC285593	6.95885	2.90794	1.25885	2.39305	All not Dectected
lnc-RP11-180C1.1.1-2	6.98042	2.91706	1.2588	2.39296	All not Dectected
LINC00587	19.1276	7.99348	1.25876	2.3929	1 Dectected, 1 not Dectected
lnc-ZNF672-1	18.7562	7.84114	1.25823	2.39202	1 Dectected, 1 not Dectected
lnc-MITF-4	69.9407	29.2572	1.25734	2.39055	All Detected
IL15RA	1095.99	459.024	1.25559	2.38764	All Detected
SNORA37	3168.44	1327.03	1.25557	2.38761	All Detected
A_33_P3315154	46.8574	19.633	1.255	2.38667	All Detected
lnc-ASAH2B-4	48.1126	20.1591	1.25498	2.38665	All Detected
TGM4	7.31968	3.07121	1.25297	2.38332	All not Dectected
lnc-METAP1-3	52.8574	22.1803	1.25283	2.38308	All Detected
A_33_P3279505	336.578	141.296	1.25222	2.38208	All Detected
ENST00000563631	277.687	116.583	1.2521	2.38189	All Detected
FAM227A	15.8405	6.65345	1.25144	2.3808	1 Dectected, 1 not Dectected
lnc-PLAU-1	42.9328	18.0335	1.2514	2.38073	1 Dectected, 1 not Dectected
OR6F1	7.28293	3.05921	1.25136	2.38066	All not Dectected
TM6SF1	6.88701	2.89328	1.25117	2.38035	All not Dectected
lnc-ALG14-5	60.8057	25.5604	1.2503	2.37891	All Detected
CR737597	9.30565	3.91544	1.24893	2.37665	All not Dectected
LINC01146	205.277	86.3761	1.24887	2.37654	All Detected
LINC01287	7.61066	3.20443	1.24795	2.37504	All not Dectected
LOC101929541	7.74925	3.26388	1.24747	2.37425	All not Dectected
PLCE1-AS1	6.96757	2.9367	1.24646	2.37258	All not Dectected
lnc-CD180-7	59.0897	24.9072	1.24634	2.37239	All Detected
XLOC_l2_003888	8.03055	3.38519	1.24626	2.37226	All not Dectected
SNORD29	1250.74	527.369	1.2459	2.37166	All Detected
PAX3	185.239	78.1568	1.24495	2.3701	All Detected
BRE-AS1	9.89204	4.17537	1.24437	2.36915	All not Dectected
lnc-RP11-511B23.3.1-1	6.94994	2.93409	1.24409	2.36869	All not Dectected
LINC00312	427.436	180.581	1.24306	2.367	All Detected
LOC100130051	55.2544	23.369	1.24149	2.36443	All Detected
HTRA4	329.265	139.446	1.23954	2.36124	All Detected
LOC100507065	7.13743	3.0234	1.23923	2.36073	All not Dectected
LOC100506675	9.40397	3.98374	1.23915	2.36059	All not Dectected
lnc-SREK1-1	21.8388	9.2516	1.23912	2.36055	1 Dectected, 1 not Dectected
lnc-C14orf37-1	239.025	101.272	1.23893	2.36024	All Detected
A_24_P32766	2449.09	1037.82	1.23869	2.35984	All Detected
NP511148	7.25639	3.07652	1.23795	2.35864	All not Dectected
MIR1-1HG	15.0624	6.38789	1.23754	2.35796	1 Dectected, 1 not Dectected
PRUNE2	285.321	121.03	1.23722	2.35743	All Detected
A_33_P3211478	14.5988	6.19374	1.23697	2.35703	All not Dectected
lnc-MUC20-1	7.06016	2.99782	1.23579	2.3551	All not Dectected
ENST00000441046	8.9365	3.79523	1.23552	2.35467	All not Dectected
ENST00000564485	11.5984	4.92811	1.23482	2.35352	All not Dectected
lnc-OSBP-1	9.10618	3.8692	1.23481	2.35351	All not Dectected
TAS2R20	33.0673	14.055	1.23432	2.3527	1 Dectected, 1 not Dectected
ATF6B	670.15	284.843	1.23432	2.3527	All Detected
ENST00000558860	7.26845	3.08988	1.23409	2.35234	All not Dectected
XLOC_l2_014024	8.5996	3.65692	1.23364	2.3516	All not Dectected
LMBR1	18.4545	7.84766	1.23363	2.35159	1 Dectected, 1 not Dectected
ZNF667-AS1	10.4764	4.45556	1.23347	2.35132	All not Dectected
LINC00499	7.3701	3.13702	1.23229	2.3494	All not Dectected
LOC100128993	13.2569	5.64306	1.23219	2.34924	All not Dectected
RPL31P11	14.2054	6.04876	1.23173	2.34849	All not Dectected
CUX2	208.081	88.6557	1.23086	2.34707	All Detected
LINC00448	8.95671	3.81651	1.23071	2.34683	All not Dectected
lnc-AL355390.1-2	23.515	10.0223	1.23036	2.34626	1 Dectected, 1 not Dectected
PPEF2	10.5282	4.48781	1.23017	2.34594	All not Dectected
ENST00000390625	7.87246	3.35586	1.23013	2.34588	All not Dectected
lnc-ARSJ-1	646.389	275.557	1.23005	2.34575	All Detected
PAPPA	2051.6	874.618	1.23003	2.34571	All Detected
lnc-SLITRK6-1	34.435	14.6865	1.22938	2.34467	1 Dectected, 1 not Dectected
lnc-PDGFD-1	7.6133	3.24804	1.22895	2.34396	All not Dectected
IGFBP7	22452.2	9578.87	1.22893	2.34392	All Detected
FBN1	48.72	20.7912	1.22854	2.3433	All Detected
lnc-CDK17-3	53.082	22.6538	1.22847	2.34319	All Detected
lnc-SLC26A7-1	20.7839	8.87779	1.22719	2.34111	1 Dectected, 1 not Dectected
AKAP14	91.9838	39.3141	1.22633	2.33971	All Detected
FLJ31356	8.2519	3.52819	1.2258	2.33885	All not Dectected
lnc-ARHGEF5-2	9.0768	3.88092	1.22578	2.33883	All not Dectected
lnc-UTP11L-2	83.538	35.7296	1.22531	2.33806	All Detected
ENST00000619812	7.07878	3.02862	1.22484	2.3373	All not Dectected
ENST00000439156	7.15264	3.06057	1.22467	2.33703	All not Dectected
lnc-FAM27E1.1-1	87.8188	37.5798	1.22457	2.33686	All Detected
SLITRK5	6.85568	2.93384	1.22451	2.33676	All not Dectected
LOC101928173	80.9199	34.647	1.22376	2.33555	All Detected
lnc-PTGES-1	12.8563	5.50481	1.22372	2.33547	All not Dectected
STMN2	3096.61	1325.99	1.22362	2.33532	All Detected
lnc-JAK1-3	8.82114	3.7781	1.22331	2.33481	All not Dectected
GPR64	22.1513	9.492	1.22261	2.33368	1 Dectected, 1 not Dectected
lnc-TMEM135-2	60.6255	25.9827	1.22237	2.3333	All Detected
CCDC80	2421.38	1038.44	1.22142	2.33176	All Detected
ENST00000476906	313.55	134.487	1.22123	2.33146	All Detected
ENST00000547175	6.93902	2.9764	1.22117	2.33135	All not Dectected
lnc-CCDC54-2	6.87162	2.94877	1.22054	2.33033	All not Dectected
lnc-TMEM18-12	424.924	182.349	1.2205	2.33028	All Detected
ENST00000425900	7.23232	3.10366	1.22049	2.33025	All not Dectected
LOC101927115	369.455	158.548	1.22048	2.33024	All Detected
ENST00000390469	170.592	73.2102	1.22043	2.33016	All Detected
ENST00000562900	14.0938	6.05081	1.21986	2.32925	1 Dectected, 1 not Dectected
lnc-KLF8-1	28.3093	12.1543	1.21981	2.32917	1 Dectected, 1 not Dectected
LINC00900	7.87718	3.38258	1.21955	2.32875	All not Dectected
GPER1	1227.27	527.046	1.21945	2.32858	All Detected
PLEKHH2	43.7777	18.8071	1.21892	2.32773	All Detected
VPREB1	17.9367	7.7071	1.21866	2.3273	1 Dectected, 1 not Dectected
FOXC2	7.30466	3.13943	1.21832	2.32675	All not Dectected
LOC340340	144.263	62.0172	1.21796	2.32618	All Detected
MMACHC	929.37	399.561	1.21784	2.32598	All Detected
lnc-C11orf36-2	69.8876	30.0489	1.21773	2.3258	All Detected
SCN1A	7.85828	3.37893	1.21765	2.32567	All not Dectected
THC2685750	109.847	47.2357	1.21755	2.32552	All Detected
ENST00000524008	22.2738	9.57854	1.21747	2.32538	1 Dectected, 1 not Dectected
THC2614693	43.5048	18.7106	1.21732	2.32514	All Detected
DRD4	647.495	278.501	1.21719	2.32493	All Detected
lnc-SMYD1-1	11.3271	4.87229	1.21711	2.3248	All not Dectected
ZIC4	532.778	229.231	1.21674	2.3242	All Detected
lnc-TPO-1	7.75736	3.33815	1.21652	2.32385	All not Dectected
lnc-PARN-7	18.2228	7.84166	1.21652	2.32385	1 Dectected, 1 not Dectected
ENST00000593211	29.4553	12.6806	1.2159	2.32286	1 Dectected, 1 not Dectected
SPRED3	15.0555	6.48203	1.21578	2.32266	1 Dectected, 1 not Dectected
BCAR4	43.2159	18.6119	1.21534	2.32195	All Detected
LOC101929826	41.9534	18.0742	1.21485	2.32117	All Detected
LOC644841	6.80268	2.93199	1.21422	2.32016	All not Dectected
XLOC_l2_014694	22.9112	9.87589	1.21407	2.31991	1 Dectected, 1 not Dectected
lnc-LY86-5	12.3467	5.3224	1.21398	2.31976	All not Dectected
PLEKHH2	7.99851	3.44842	1.21379	2.31947	All not Dectected
lnc-MYL10-2	16.1735	6.97908	1.21253	2.31743	All not Dectected
NBEAP1	51.8955	22.3985	1.21221	2.31692	All Detected
TNFAIP6	32.4699	14.016	1.21203	2.31663	1 Dectected, 1 not Dectected
LOC102725285	1069.81	461.816	1.21196	2.31653	All Detected
LIMS3L	117.777	50.8496	1.21175	2.31618	All Detected
lnc-IL20RA-1	6.70858	2.89658	1.21166	2.31604	All not Dectected
LINC01142	24.216	10.459	1.21121	2.31532	1 Dectected, 1 not Dectected
LINC01468	8.3184	3.59487	1.21037	2.31396	All not Dectected
ENST00000446733	16.619	7.18274	1.21023	2.31375	1 Dectected, 1 not Dectected
MMP9	6911.82	2987.86	1.20995	2.3133	All Detected
COL5A1	27755.1	12002	1.20947	2.31253	All Detected
LOC101927326	7.32284	3.16766	1.20898	2.31175	All not Dectected
lnc-SERAC1-1	6.84808	2.96277	1.20875	2.31138	All not Dectected
XLOC_l2_014850	7.16826	3.1022	1.20833	2.3107	All not Dectected
ENST00000416173	8.07117	3.49445	1.20771	2.30971	All not Dectected
lnc-PPAP2B-4	6.78799	2.93985	1.20724	2.30896	All not Dectected
EZR-AS1	44.7227	19.3706	1.20714	2.30879	All Detected
SP8	126.182	54.6602	1.20694	2.30847	All Detected
LOC145845	37.794	16.3723	1.2069	2.30842	1 Dectected, 1 not Dectected
BC046191	54.5995	23.6624	1.20629	2.30743	All Detected
lnc-CRYBA4-7	28.1	12.1947	1.20431	2.30427	1 Dectected, 1 not Dectected
PIGR	64.6991	28.1097	1.20268	2.30166	All Detected
lnc-SLC25A15-1	37.7264	16.3976	1.20209	2.30072	1 Dectected, 1 not Dectected
LOC101927954	15.3566	6.67774	1.20142	2.29966	1 Dectected, 1 not Dectected
lnc-TBC1D1-1	25.5097	11.095	1.20114	2.29921	1 Dectected, 1 not Dectected
MOBP	6.72864	2.92656	1.20111	2.29917	All not Dectected
SEMA3F-AS1	278.501	121.189	1.20043	2.29808	All Detected
lnc-METTL20-1	57.3538	24.962	1.20015	2.29764	All Detected
ENST00000422736	12.6287	5.49744	1.19988	2.2972	All not Dectected
AKT2	1797.82	782.752	1.19962	2.29679	All Detected
TMEM65	784.741	341.808	1.19903	2.29585	All Detected
ENST00000505488	17.9446	7.82145	1.19804	2.29428	1 Dectected, 1 not Dectected
ENST00000580937	12.2927	5.35917	1.19772	2.29378	All not Dectected
RGMA	422.925	184.388	1.19766	2.29367	All Detected
PGM5	155.096	67.6361	1.1973	2.2931	All Detected
GPC4	10066.6	4390.36	1.19717	2.29289	All Detected
SEPT4	7.12974	3.11134	1.19631	2.29153	All not Dectected
ASB11	14.8307	6.47211	1.19628	2.29148	1 Dectected, 1 not Dectected
lnc-RP11-677C1.2.1-1	1053.37	459.693	1.19627	2.29147	All Detected
lnc-RP1-177G6.2.1-2	2954.26	1289.33	1.19617	2.29131	All Detected
lnc-CRTC3-1	14.8774	6.49454	1.19582	2.29075	1 Dectected, 1 not Dectected
PDE4DIP	36.8971	16.1093	1.19561	2.29042	1 Dectected, 1 not Dectected
LOC101927450	27.2087	11.8818	1.19531	2.28994	1 Dectected, 1 not Dectected
lnc-DENND1A-2	12.141	5.3072	1.19386	2.28764	All not Dectected
CDRT8	7.00309	3.06131	1.19384	2.28761	All not Dectected
FEZF1-AS1	27.4883	12.0222	1.19312	2.28647	1 Dectected, 1 not Dectected
THC2698991	11.6627	5.1019	1.19279	2.28594	All not Dectected
EFR3B	1662.48	727.45	1.19242	2.28536	All Detected
ENO4	7.45602	3.26401	1.19176	2.28431	All not Dectected
lnc-VPS8-1	30.0583	13.1591	1.1917	2.28422	1 Dectected, 1 not Dectected
CLIP3	2429.8	1063.77	1.19165	2.28414	All Detected
PGF	11865.5	5195.33	1.19149	2.28388	All Detected
MGAT4EP	17.4031	7.62425	1.19068	2.2826	1 Dectected, 1 not Dectected
ENST00000446322	8.99622	3.94264	1.19016	2.28177	All not Dectected
CYP3A4	370.11	162.215	1.19004	2.2816	All Detected
lnc-MRPL16-1	375.341	164.538	1.18978	2.28118	All Detected
LOC100130627	14.055	6.16419	1.1891	2.28011	All not Dectected
A_33_P3421007	6.85071	3.00532	1.18873	2.27953	All not Dectected
XLOC_l2_011044	410.334	180.009	1.18873	2.27952	All Detected
LOC389602	1022.77	448.881	1.18808	2.27849	All Detected
lnc-GJA10-2	8.63673	3.7907	1.18802	2.2784	All not Dectected
DSG3	7.83523	3.43918	1.18791	2.27823	All not Dectected
LOC654841	6.64679	2.91804	1.18766	2.27783	All not Dectected
GNG4	28.2941	12.4222	1.18758	2.27771	1 Dectected, 1 not Dectected
ENST00000569307	90.1633	39.5981	1.18711	2.27696	All Detected
ENST00000609777	106.975	46.9928	1.18676	2.27641	All Detected
LOC101929563	17.0225	7.47936	1.18645	2.27593	1 Dectected, 1 not Dectected
UBOX5-AS1	27.7733	12.204	1.18634	2.27575	1 Dectected, 1 not Dectected
A_21_P0014698	8.82386	3.87745	1.1863	2.27569	All not Dectected
lnc-AC006372.1-1	14.2396	6.25762	1.18622	2.27556	1 Dectected, 1 not Dectected
GTSF1	76.187	33.4886	1.18587	2.27501	All Detected
TNFRSF6B	66.068	29.0564	1.1851	2.27379	All Detected
ENST00000424453	12.848	5.65095	1.18498	2.27359	All not Dectected
MYO7B	19.4862	8.57538	1.18418	2.27234	1 Dectected, 1 not Dectected
AK127116	39.8273	17.5288	1.18403	2.27211	All Detected
GALP	104.821	46.1344	1.18402	2.27208	All Detected
VGLL3	110.87	48.8126	1.18354	2.27134	All Detected
FAM229B	105.413	46.4519	1.18224	2.2693	All Detected
XLOC_l2_010984	37.0967	16.348	1.18218	2.2692	All Detected
lnc-FAM9C-2	22.0001	9.69566	1.1821	2.26907	1 Dectected, 1 not Dectected
ZC3H7B	2291.26	1010.07	1.18169	2.26842	All Detected
PLXNA4	7.22533	3.18636	1.18116	2.26758	All not Dectected
ENST00000468762	6.73772	2.97267	1.1805	2.26656	All not Dectected
SNORD117	143.66	63.3866	1.18041	2.26641	All Detected
ENST00000419801	10.6455	4.69773	1.1802	2.26609	All not Dectected
lnc-WRAP73-2	356.566	157.383	1.17989	2.26559	All Detected
FUT9	7.74003	3.4172	1.17952	2.26502	All not Dectected
lnc-HNF1A-1	14.6691	6.47818	1.17912	2.26438	1 Dectected, 1 not Dectected
LOC100507377	10.9495	4.83678	1.17874	2.2638	All not Dectected
GRM5-AS1	13.9245	6.15116	1.17869	2.26372	1 Dectected, 1 not Dectected
GBX2	147.825	65.3102	1.17851	2.26343	All Detected
SKIDA1	763.125	337.206	1.17829	2.26308	All Detected
SAP18	102.688	45.3794	1.17815	2.26287	All Detected
ENST00000549013	7.64839	3.38048	1.17793	2.26252	All not Dectected
NRXN1	14.7423	6.51614	1.17787	2.26242	1 Dectected, 1 not Dectected
ENST00000425900	65.9876	29.1786	1.17729	2.26151	All Detected
TYRP1	175.627	77.6796	1.17691	2.26092	All Detected
LINC00554	7.01628	3.10389	1.17663	2.26048	All not Dectected
ATP8	94407	41769.4	1.17645	2.26019	All Detected
LOC100505588	243.477	107.759	1.17598	2.25946	All Detected
lnc-S1PR1-1	6.77205	2.99739	1.17589	2.25932	All not Dectected
ENST00000538430	73.0594	32.3404	1.17573	2.25908	All Detected
ENST00000438745	6.5412	2.8956	1.17569	2.25901	All not Dectected
TM4SF1	415.759	184.131	1.17502	2.25795	All Detected
DSCAM	12.0068	5.31811	1.17487	2.25773	All not Dectected
VWA5B1	7.22628	3.202	1.17428	2.2568	All not Dectected
lnc-ALG14-2	29.7307	13.1778	1.17385	2.25612	1 Dectected, 1 not Dectected
CELA3A	54.1861	24.019	1.17375	2.25597	All Detected
lnc-SSPN-2	15.7291	6.97302	1.17358	2.25571	1 Dectected, 1 not Dectected
lnc-PRKAG2-2	8.18543	3.62876	1.17358	2.25571	All not Dectected
GRID1	43.6222	19.3387	1.17357	2.25569	All Detected
A_33_P3321382	21.3659	9.47279	1.17345	2.2555	1 Dectected, 1 not Dectected
RNU11	1536.05	681.276	1.17291	2.25467	All Detected
LINC01057	44.4553	19.7201	1.17269	2.25431	All Detected
LOC101927431	148.524	65.9162	1.17199	2.25322	All Detected
CFB	20.142	8.94038	1.1718	2.25293	1 Dectected, 1 not Dectected
PHACTR3	81.9797	36.3959	1.17149	2.25244	All Detected
lnc-DNAJC8-1	82.2602	36.5286	1.17117	2.25194	All Detected
PTPN7	7.01517	3.11547	1.17103	2.25172	All not Dectected
XLOC_l2_008047	7.8795	3.50006	1.17072	2.25125	All not Dectected
LOC727944	78.6145	34.9218	1.17067	2.25116	All Detected
lnc-DYRK2-2	15.6843	6.96757	1.1706	2.25105	All not Dectected
lnc-COPS4-1	20.0727	8.91769	1.1705	2.25089	1 Dectected, 1 not Dectected
LOC101928502	10.6907	4.75391	1.16917	2.24882	All not Dectected
FRRS1L	52.1885	23.2114	1.1689	2.24839	All Detected
A_33_P3401179	17.3989	7.73882	1.16881	2.24827	1 Dectected, 1 not Dectected
lnc-DBT-3	7.1409	3.17707	1.16841	2.24764	All not Dectected
ENST00000439198	7.93422	3.53081	1.16809	2.24714	All not Dectected
lnc-KCNT2-2	18.5337	8.2519	1.16736	2.246	1 Dectected, 1 not Dectected
FLJ23867	764.971	340.594	1.16735	2.24599	All Detected
lnc-LPA-2	12.8966	5.74545	1.1665	2.24467	All not Dectected
GRK1	30.035	13.3818	1.16638	2.24447	1 Dectected, 1 not Dectected
OR6K3	23.2	10.3379	1.16618	2.24417	1 Dectected, 1 not Dectected
lnc-DOCK4-1	17.3194	7.71959	1.16579	2.24356	1 Dectected, 1 not Dectected
lnc-TRPM1-1	13.6402	6.08141	1.16539	2.24294	1 Dectected, 1 not Dectected
lnc-CTD-2210P24.4.1-2	22.4244	10.0002	1.16505	2.2424	1 Dectected, 1 not Dectected
C4orf26	508.234	226.679	1.16484	2.24209	All Detected
ENST00000528132	7.08093	3.15896	1.16449	2.24153	All not Dectected
NRXN2	166.14	74.1371	1.16413	2.24098	All Detected
XLOC_l2_003856	19.9569	8.90607	1.16403	2.24082	1 Dectected, 1 not Dectected
GRIA3	17.2421	7.69716	1.16354	2.24006	1 Dectected, 1 not Dectected
lnc-RAD23B-3	34.5606	15.4358	1.16284	2.23898	1 Dectected, 1 not Dectected
lnc-FOXA2-6	633.31	282.892	1.16266	2.2387	All Detected
LOC200772	32.1406	14.3572	1.16262	2.23864	1 Dectected, 1 not Dectected
MAPK10	73.2551	32.7332	1.16217	2.23794	All Detected
ZIC3	784.789	350.7	1.16207	2.23778	All Detected
XLOC_l2_012929	44.5753	19.9318	1.16117	2.23639	All Detected
XLOC_l2_007898	6.41512	2.8693	1.16078	2.23578	All not Dectected
ENST00000564363	36.2654	16.2228	1.16057	2.23546	All Detected
AF194718	11.828	5.29129	1.16051	2.23537	All not Dectected
LOC101928730	16.6255	7.43796	1.16042	2.23522	1 Dectected, 1 not Dectected
SLC1A2	55.9282	25.0298	1.15993	2.23446	All Detected
THC2620859	13.4345	6.01327	1.15972	2.23415	1 Dectected, 1 not Dectected
LENG9	336.194	150.506	1.15947	2.23376	All Detected
lnc-NPHS2-1	17.5922	7.87817	1.159	2.23303	1 Dectected, 1 not Dectected
TMSB4XP1	6.64138	2.97481	1.15868	2.23254	All not Dectected
ECM2	7.85026	3.51825	1.15788	2.23129	All not Dectected
GOLGA8K	35.064	15.7308	1.1564	2.22901	1 Dectected, 1 not Dectected
LMO7-AS1	6.42964	2.88578	1.15578	2.22804	All not Dectected
PRKCB	43.5821	19.5707	1.15504	2.2269	All Detected
HOXB8	921.657	413.897	1.15496	2.22678	All Detected
lnc-C22orf34-1	7.1844	3.22683	1.15475	2.22645	All not Dectected
ABRA	10.6198	4.77004	1.15468	2.22634	All not Dectected
DMGDH	9.84218	4.42088	1.15464	2.22629	All not Dectected
lnc-COG6-1	277.177	124.557	1.15401	2.22531	All Detected
UBE2E1	567.311	255.002	1.15363	2.22474	All Detected
lnc-QSOX2-1	18.0335	8.10655	1.15352	2.22456	1 Dectected, 1 not Dectected
ENST00000424343	7.36193	3.31062	1.15298	2.22373	All not Dectected
GGA1	20.4047	9.18085	1.1522	2.22253	1 Dectected, 1 not Dectected
lnc-FPGS-1	25.2636	11.3675	1.15214	2.22243	1 Dectected, 1 not Dectected
CGREF1	26.41	11.8836	1.15212	2.2224	1 Dectected, 1 not Dectected
LOC101927636	13.2513	5.96319	1.15198	2.22219	All not Dectected
ENST00000417715	22.4909	10.1246	1.15147	2.2214	1 Dectected, 1 not Dectected
KLHDC8A	535.757	241.258	1.151	2.22068	All Detected
MOV10L1	6.47358	2.9157	1.15072	2.22025	All not Dectected
NOX5	21.6036	9.73055	1.15068	2.22018	1 Dectected, 1 not Dectected
LOC102724711	12.9921	5.85269	1.15046	2.21984	All not Dectected
NEUROG2	9.19301	4.14154	1.15037	2.21971	All not Dectected
SPAG16	1563.24	704.257	1.15036	2.2197	All Detected
MCF2L	12.7692	5.75474	1.14985	2.2189	All not Dectected
lnc-VSTM2B-2	161.248	72.6704	1.14984	2.21889	All Detected
lnc-ADRB1-1	8.09285	3.64869	1.14927	2.21802	All not Dectected
CXXC4	296.979	133.908	1.14912	2.21779	All Detected
lnc-LINS-2	7.61313	3.43333	1.14888	2.21742	All not Dectected
PDLIM2	2127.22	959.525	1.14858	2.21695	All Detected
LOC100130964	66.5547	30.0231	1.14847	2.21678	All Detected
ENST00000496994	47.7004	21.518	1.14846	2.21677	All Detected
lnc-RASA1-6	7.23335	3.26347	1.14826	2.21646	All not Dectected
EVI2A	128.855	58.154	1.1478	2.21575	All Detected
GJA8	138.551	62.549	1.14736	2.21507	All Detected
COL5A2	8259.33	3729.55	1.14702	2.21456	All Detected
PLAC8	6.79906	3.07228	1.14602	2.21303	All not Dectected
LOC339978	7.99723	3.61537	1.14536	2.21201	All not Dectected
LOC101927115	379.7	171.661	1.1453	2.21192	All Detected
SEC14L5	26.504	11.9836	1.14515	2.21168	1 Dectected, 1 not Dectected
PPAN-P2RY11	227.1	102.715	1.14469	2.21098	All Detected
CDH2	10446.6	4725.17	1.14459	2.21083	All Detected
EG327398	12.3689	5.59543	1.14439	2.21053	All not Dectected
ENST00000423781	12.8577	5.8175	1.14415	2.21017	All not Dectected
LOC100506371	54.1516	24.5021	1.1441	2.21008	All Detected
LOC648149	229.156	103.727	1.14354	2.20923	All Detected
ENST00000452901	6.32965	2.86566	1.14326	2.20879	All not Dectected
THC2646304	6.33367	2.86852	1.14274	2.20799	All not Dectected
lnc-DNAJC11-2	7.96669	3.61063	1.14173	2.20646	All not Dectected
DAAM2	1063.61	482.066	1.14167	2.20636	All Detected
A_33_P3360007	69.7448	31.6111	1.14166	2.20634	All Detected
SLC38A4	17.6001	7.97992	1.14114	2.20555	1 Dectected, 1 not Dectected
lnc-ZNF736-1	6.64797	3.01486	1.14082	2.20506	All not Dectected
lnc-KIAA0087-2	239.882	108.816	1.14044	2.20448	All Detected
HLA-A	105080	47668.6	1.14038	2.20439	All Detected
KCNV2	115.75	52.5246	1.13995	2.20373	All Detected
INSL6	6.31071	2.86408	1.13973	2.20339	All not Dectected
LINC00908	138.427	62.8366	1.13944	2.20296	All Detected
ISOC2	1272.41	577.647	1.1393	2.20274	All Detected
SNHG22	39.4143	17.9003	1.13873	2.20188	All Detected
A_33_P3423565	10.7012	4.86172	1.13824	2.20112	All not Dectected
PODNL1	29.3359	13.3278	1.13822	2.2011	1 Dectected, 1 not Dectected
PDGFD	33.5333	15.2359	1.13812	2.20094	All Detected
MS4A18	455.123	206.828	1.13783	2.20049	All Detected
ENST00000424165	7.42282	3.37389	1.13755	2.20008	All not Dectected
SSTR2	7.11508	3.23451	1.13733	2.19974	All not Dectected
LOC100507664	6.85266	3.1156	1.13715	2.19947	All not Dectected
lnc-TNFRSF17-1	22.2537	10.1201	1.13682	2.19895	1 Dectected, 1 not Dectected
lnc-C12orf66-1	68.644	31.2199	1.13667	2.19872	All Detected
lnc-MAP1LC3B-2	6.42448	2.92285	1.1362	2.19802	All not Dectected
NTNG1	62.6593	28.5208	1.13551	2.19697	All Detected
SNORA34	6129.78	2790.11	1.13551	2.19697	All Detected
ARNT2	757.759	344.973	1.13526	2.19657	All Detected
SMAD2	43.9192	19.9946	1.13524	2.19655	All Detected
lnc-RMI1-1	7.99441	3.64094	1.13468	2.1957	All not Dectected
ENST00000482027	15.9219	7.25244	1.13447	2.19538	1 Dectected, 1 not Dectected
ENST00000584916	12.5532	5.71866	1.13431	2.19513	All not Dectected
ENST00000526851	6.44782	2.9377	1.13413	2.19486	All not Dectected
SNORA11B	633.174	288.579	1.13364	2.19411	All Detected
RSPH9	4253.7	1938.83	1.13353	2.19395	All Detected
lnc-AGMAT-2	6.36387	2.90109	1.13331	2.19361	All not Dectected
HCFC1-AS1	30.4374	13.8762	1.13323	2.19349	1 Dectected, 1 not Dectected
LOC100129345	6.29608	2.87094	1.13293	2.19304	All not Dectected
MS4A15	37.574	17.1338	1.13289	2.19298	All Detected
lnc-PARP11-2	10.3545	4.72185	1.13284	2.19289	All not Dectected
C15orf26	114.412	52.177	1.13275	2.19277	All Detected
SNORD114-16	6.28152	2.8648	1.13268	2.19266	All not Dectected
TAS2R50	157.171	71.6865	1.13256	2.19248	All Detected
lnc-TLE3-6	6.8175	3.10966	1.13249	2.19236	All not Dectected
ENST00000581541	35.3928	16.147	1.13219	2.19191	All Detected
A_33_P3338808	28.0637	12.8036	1.13215	2.19185	1 Dectected, 1 not Dectected
RSPO3	607.667	277.326	1.1317	2.19117	All Detected
lnc-WISP3-1	6.54152	2.98554	1.13163	2.19107	All not Dectected
lnc-REM2-2	7.71246	3.52082	1.13128	2.19053	All not Dectected
FSIP2	27.7061	12.6531	1.13071	2.18966	1 Dectected, 1 not Dectected
lnc-MIS12-1	8.7265	3.98611	1.13042	2.18923	All not Dectected
lnc-POLG-1	8.01823	3.66341	1.1301	2.18874	All not Dectected
PATE4	23.946	10.9419	1.12993	2.18848	1 Dectected, 1 not Dectected
OCA2	54.3656	24.8457	1.1297	2.18813	All Detected
PLCE1-AS1	7.76977	3.55127	1.12954	2.18788	All not Dectected
MIR670HG	17.1698	7.84825	1.12943	2.18772	1 Dectected, 1 not Dectected
lnc-PPID-1	42.3767	19.373	1.12922	2.18741	All Detected
COL9A1	187.745	85.8323	1.12918	2.18735	All Detected
C6orf25	400.785	183.262	1.12892	2.18695	All Detected
lnc-GPER-1	30.0227	13.7286	1.12887	2.18687	1 Dectected, 1 not Dectected
lnc-DBN1-1	25.5388	11.6804	1.1286	2.18647	1 Dectected, 1 not Dectected
MRGPRX1	269.698	123.36	1.12847	2.18627	All Detected
ENST00000503145	6.87924	3.14703	1.12826	2.18594	All not Dectected
lnc-GTPBP8-1	15.94	7.29275	1.12812	2.18573	1 Dectected, 1 not Dectected
EGFLAM-AS2	20.331	9.30185	1.12809	2.18569	1 Dectected, 1 not Dectected
DNER	38.1085	17.442	1.12755	2.18487	All Detected
INHBA	2063.03	944.481	1.12717	2.1843	All Detected
COX2	284343	130214	1.12674	2.18365	All Detected
COL1A2	27570.5	12629.4	1.12633	2.18303	All Detected
lnc-CCL18-1	20.975	9.60913	1.1262	2.18282	1 Dectected, 1 not Dectected
lnc-COL4A3BP-1	6.42129	2.94243	1.12586	2.18231	All not Dectected
ZFYVE28	13.9537	6.39433	1.12578	2.18219	1 Dectected, 1 not Dectected
lnc-KCNH8-1	53.7724	24.6492	1.12532	2.18151	All Detected
lnc-CNTLN-3	6.30389	2.88977	1.12529	2.18146	All not Dectected
LOC101927894	13.0873	6.0022	1.1246	2.18042	All not Dectected
ENST00000435291	17.0404	7.81778	1.12413	2.17969	1 Dectected, 1 not Dectected
TVP23A	132.039	60.5978	1.12363	2.17895	All Detected
ENST00000617368	132.687	60.8956	1.12362	2.17894	All Detected
lnc-DLX2-2	10.9777	5.03986	1.12312	2.17817	All not Dectected
SAMD12	17.2329	7.91489	1.12252	2.17728	1 Dectected, 1 not Dectected
ENST00000455363	6.38198	2.93155	1.12234	2.177	All not Dectected
MIR7-3HG	116.772	53.645	1.12218	2.17676	All Detected
CCDC30	45.8268	21.0545	1.12206	2.17658	All Detected
ENST00000367272	85.0278	39.067	1.12198	2.17646	All Detected
LINC01006	4813.53	2212.32	1.12153	2.17578	All Detected
RGL4	10.2082	4.69289	1.12118	2.17524	All not Dectected
ENST00000456952	6.79812	3.12552	1.12104	2.17503	All not Dectected
SRC	5203.61	2393.34	1.12049	2.17421	All Detected
YPEL1	467.668	215.131	1.12027	2.17388	All Detected
ENST00000443685	11158.4	5133.14	1.12022	2.1738	All Detected
lnc-B9D1-1	360.046	165.663	1.11993	2.17336	All Detected
TLR10	7.06976	3.25333	1.11974	2.17308	All not Dectected
LOC101927963	32.9662	15.1726	1.11952	2.17274	1 Dectected, 1 not Dectected
LINC01018	33.3571	15.3578	1.11902	2.17199	All Detected
lnc-AC013480.1.1-3	37.4318	17.2339	1.11901	2.17198	All Detected
SCN1A	11.6852	5.38088	1.11876	2.17161	All not Dectected
GATAD2B	196.104	90.3209	1.11849	2.17119	All Detected
IGLON5	829.047	381.844	1.11847	2.17117	All Detected
CDCA7L	57.2659	26.381	1.11817	2.17072	All Detected
ENST00000549140	6.22281	2.86755	1.11774	2.17007	All not Dectected
PRR7	1887.94	870.276	1.11726	2.16935	All Detected
NPTX2	276.812	127.605	1.11722	2.16929	All Detected
lnc-WRNIP1-3	11.7933	5.43772	1.11689	2.16879	All not Dectected
LOC102724785	11.3248	5.2222	1.11675	2.16858	All not Dectected
LINC00221	6.33247	2.92168	1.11597	2.1674	All not Dectected
PRR7-AS1	6.49454	2.9969	1.11576	2.16709	All not Dectected
KIAA1598	64.7118	29.8696	1.11535	2.16647	All Detected
CD81-AS1	12.5763	5.80579	1.11514	2.16616	All not Dectected
ENST00000532680	19.1451	8.83864	1.11508	2.16607	1 Dectected, 1 not Dectected
CCND2	12868.6	5941.84	1.11487	2.16575	All Detected
NPBWR2	14.792	6.82999	1.11486	2.16574	All not Dectected
FEZF2	32.032	14.7939	1.11452	2.16522	1 Dectected, 1 not Dectected
WFDC6	8.74142	4.03784	1.11428	2.16487	All not Dectected
NTNG2	343.449	158.687	1.11391	2.16431	All Detected
OTUD6A	572.584	264.613	1.11361	2.16386	All Detected
lnc-CCNK-1	16.0858	7.44006	1.1124	2.16205	All not Dectected
LOC101927123	11.0245	5.0994	1.11232	2.16193	All not Dectected
ARHGEF9	224.996	104.133	1.11147	2.16066	All Detected
SCARNA20	437.04	202.3	1.11127	2.16036	All Detected
NPM3	3464.22	1603.92	1.11093	2.15984	All Detected
ENST00000430679	6.19374	2.86777	1.11088	2.15977	All not Dectected
SCNN1G	22.3626	10.3545	1.11083	2.1597	1 Dectected, 1 not Dectected
ENST00000447908	32.7935	15.1889	1.11039	2.15904	1 Dectected, 1 not Dectected
ZNF385C	223.49	103.517	1.11034	2.15897	All Detected
ENST00000520224	13.0383	6.04047	1.11002	2.15849	All not Dectected
lnc-CTD-3203P2.2.1-1	14.678	6.8005	1.10994	2.15837	All not Dectected
lnc-RP11-204N11.1.1-3	28.2991	13.112	1.10987	2.15826	1 Dectected, 1 not Dectected
XLOC_l2_015098	17.2752	8.00449	1.10982	2.15819	1 Dectected, 1 not Dectected
XLOC_l2_002790	214.807	99.5562	1.10946	2.15764	All Detected
ENST00000521224	26.5809	12.3246	1.10885	2.15674	1 Dectected, 1 not Dectected
A_33_P3384427	22.5466	10.4551	1.10871	2.15653	1 Dectected, 1 not Dectected
lnc-DHRS12-2	16.6376	7.71591	1.10854	2.15628	1 Dectected, 1 not Dectected
lnc-XPR1-1	21.1685	9.81813	1.1084	2.15606	1 Dectected, 1 not Dectected
ENST00000554046	7.62479	3.53657	1.10835	2.15598	All not Dectected
LTB	220.778	102.454	1.10761	2.15489	All Detected
ENST00000513366	94.8659	44.0236	1.10761	2.15489	All Detected
FAM167A-AS1	146.949	68.2046	1.10737	2.15453	All Detected
lnc-CSTF3-1	22.1189	10.2702	1.10681	2.1537	1 Dectected, 1 not Dectected
MAB21L2	163.736	76.0421	1.1065	2.15323	All Detected
EDAR	6.98997	3.24775	1.10584	2.15225	All not Dectected
LIMK1	2901.46	1348.64	1.10527	2.15139	All Detected
lnc-C1orf185-3	6.49933	3.02099	1.10527	2.15139	All not Dectected
lnc-SNAP47-1	38.7234	18.0042	1.10487	2.1508	1 Dectected, 1 not Dectected
lnc-RP11-625H11.1.1-2	18.8804	8.78226	1.10423	2.14984	1 Dectected, 1 not Dectected
LRRC4B	117.145	54.5001	1.10397	2.14945	All Detected
ENST00000568384	120.974	56.3175	1.10304	2.14807	All Detected
lnc-ATL1-1	13.6177	6.33967	1.103	2.14801	All not Dectected
SLC12A5	11802.6	5494.94	1.10293	2.14791	All Detected
SNORD119	34.1993	15.9244	1.10273	2.14761	All Detected
SNORD114-3	13.5459	6.30967	1.10222	2.14685	1 Dectected, 1 not Dectected
WNT8B	16.3788	7.6315	1.10179	2.14621	1 Dectected, 1 not Dectected
lnc-AC107021.1-1	151.083	70.4016	1.10167	2.14602	All Detected
KIZ	29.4769	13.7366	1.10156	2.14587	1 Dectected, 1 not Dectected
LINC00608	24.2877	11.3191	1.10146	2.14572	1 Dectected, 1 not Dectected
lnc-ICOSLG-3	40.6481	18.9495	1.10103	2.14508	All Detected
PLA1A	30.6265	14.2788	1.1009	2.14489	1 Dectected, 1 not Dectected
SLITRK6	439.439	204.999	1.10004	2.14361	All Detected
LOC654841	13.5834	6.33685	1.10001	2.14356	All not Dectected
lnc-ARMC10-1	62.165	29.0064	1.09973	2.14315	All Detected
DBX2	12.937	6.03819	1.09932	2.14253	All not Dectected
ANKRD1	9156.38	4273.79	1.09926	2.14245	All Detected
MX2	614.069	286.626	1.09923	2.1424	All Detected
ENST00000535022	19.3427	9.03211	1.09865	2.14155	1 Dectected, 1 not Dectected
CD96	7.5877	3.5434	1.09853	2.14136	All not Dectected
ENST00000560623	15.8232	7.39036	1.09832	2.14105	1 Dectected, 1 not Dectected
XLOC_l2_004157	23.302	10.887	1.09785	2.14035	1 Dectected, 1 not Dectected
HOXC10	7.30112	3.41303	1.09706	2.13919	All not Dectected
XLOC_l2_005602	13.541	6.33024	1.097	2.1391	All not Dectected
ENST00000390400	15.4917	7.24366	1.0967	2.13865	1 Dectected, 1 not Dectected
ENST00000567127	19.9475	9.32835	1.09651	2.13837	1 Dectected, 1 not Dectected
XIRP2	24.5986	11.504	1.09644	2.13826	1 Dectected, 1 not Dectected
NT5DC4	29.8316	13.9537	1.0962	2.1379	1 Dectected, 1 not Dectected
GRID1	21.4513	10.0361	1.09587	2.13743	1 Dectected, 1 not Dectected
lnc-GPC6-2	17.258	8.07819	1.09516	2.13637	1 Dectected, 1 not Dectected
DACT3	2331.74	1091.56	1.09501	2.13614	All Detected
KIRREL2	6316.5	2956.99	1.09499	2.13612	All Detected
ADAM12	89.4553	41.879	1.09494	2.13604	All Detected
A_33_P3387016	76.9313	36.0249	1.09458	2.1355	All Detected
lnc-CNN1-2	16.7269	7.83523	1.09413	2.13484	1 Dectected, 1 not Dectected
MTSS1	14.5299	6.80646	1.09405	2.13473	1 Dectected, 1 not Dectected
[truncated: 56,203 more rows]

## Sheet: H9ESC_VASA_P vs N GO term
Catalog	ID	Description	GeneRatio	BgRatio	pvalue	p.adjust	qvalue	geneID	Count
BP	GO:0007275	multicellular organismal development	255/521	4795/18679	5.38482e-31	2.66656e-27	1.92323e-27	CDH2/LRRC17/IRX5/CDKN2A/APC2/CDKN2B/CDX1/CDX2/VAV3/PRDX4/MAB21L2/POSTN/STMN2/SOX21/CCR1/CNTFR/COL1A1/COL1A2/COL2A1/COL3A1/TSHZ2/COL5A1/COL5A2/COL8A1/COL9A1/CRABP1/CRIP2/CRYAB/CSF2RA/FAM101A/RTN4RL1/DACT3/CTGF/CTNNA2/CTSV/CTSZ/SHISA3/CYP1B1/DACH1/AP2B1/DCN/DCX/DDC/OLIG3/TMEM64/DLG2/DRD4/NR0B1/S1PR1/EDN1/EGR1/EGR2/ELF3/EMX2/AKT2/FABP3/FABP7/FAP/SP8/THSD7A/FGF1/ITGA11/FOXG1/FOXF1/DKK1/SPEN/FLNA/SULF…	255
BP	GO:0044707	single-multicellular organism process	311/521	6675/18679	1.53586e-29	3.80279e-26	2.74272e-26	CDH2/LRRC17/IRX5/CDKN2A/APC2/CDKN2B/CDX1/CDX2/VAV3/PRDX4/MAB21L2/POSTN/CFTR/STMN2/BTN3A1/SOX21/PRRT2/CCR1/CNGA4/CNTFR/COL1A1/COL1A2/COL2A1/COL3A1/TSHZ2/COL5A1/COL5A2/COL8A1/COL9A1/COMT/CRABP1/CRIP2/CRYAB/CRYM/CSF2RA/FAM101A/RTN4RL1/CST1/CST2/DACT3/CTGF/CTNNA2/CTSL/CTSV/CTSZ/SHISA3/CYP1B1/DACH1/AP2B1/DCN/DCX/DDC/OLIG3/TMEM64/DIO3/DLG2/DPP6/DRD4/NR0B1/S1PR1/EDN1/EGR1/EGR2/ELF3/A2M/EMX2/AKT2/FABP3/F…	311
BP	GO:0032501	multicellular organismal process	317/521	6923/18679	5.92879e-29	9.78645e-26	7.05838e-26	CDH2/LRRC17/IRX5/CDKN2A/APC2/CDKN2B/WFDC2/CDX1/CDX2/VAV3/PRDX4/MAB21L2/POSTN/CFTR/STMN2/BTN3A1/SOX21/PRRT2/CCR1/CNGA4/CNTFR/COL1A1/COL1A2/COL2A1/COL3A1/TSHZ2/COL5A1/COL5A2/COL8A1/COL9A1/COMT/CRABP1/CRIP2/CRYAB/CRYM/CSF2RA/FAM101A/RTN4RL1/CST1/CST2/DACT3/CTGF/CTNNA2/CTSL/CTSV/CTSZ/SHISA3/CYP1B1/DACH1/AP2B1/DCN/DCX/DDC/OLIG3/TMEM64/DIO3/DLG2/DPP6/DRD4/NR0B1/S1PR1/EDN1/EGR1/EGR2/ELF3/A2M/EMX2/AKT2/F…	317
BP	GO:0008150	biological_process	521/521	16536/18679	1.02474e-28	1.26863e-25	9.14985e-26	CDH2/CDH6/DCDC5/LRRC17/IRX5/CDKN2A/APC2/CDKN2B/NPM3/WFDC2/CD52/CDX1/CDX2/VAV3/PRDX4/GNLY/MAB21L2/POSTN/CES1/UGT2B11/CFTR/CGA/ME3/TMSB15A/LILRA1/STMN2/PRSS23/BTN3A1/NUDT4/SOX21/CHI3L2/ADAMTS6/PRAF2/PRRT2/NXPH2/ATXN2L/USP18/KLF8/GPR182/ELFN2/TMEM132B/DDIT4L/SLC16A10/MUCL1/CALHM3/TPH2/ACOT4/CCR1/SLC51B/CNGA4/CNTFR/COL1A1/COL1A2/COL2A1/COL3A1/TSHZ2/CSTL1/COL5A1/COL5A2/COL8A1/COL9A1/COMT/NCOA7/CRABP1/…	521
BP	GO:0032502	developmental process	277/521	5679/18679	4.9902e-28	4.94229e-25	3.56458e-25	CDH2/LRRC17/IRX5/CDKN2A/APC2/CDKN2B/CDX1/CDX2/VAV3/PRDX4/MAB21L2/POSTN/CES1/CFTR/STMN2/SOX21/CCR1/CNTFR/COL1A1/COL1A2/COL2A1/COL3A1/TSHZ2/COL5A1/COL5A2/COL8A1/COL9A1/COMT/CRABP1/CRIP2/CRYAB/CSF2RA/FAM101A/RTN4RL1/DACT3/CTGF/CTNNA2/CTSV/CTSZ/SHISA3/CYP1B1/DACH1/AP2B1/DCN/DCX/DDC/OLIG3/TMEM64/DIO3/DLG2/DRD4/NR0B1/S1PR1/EDN1/EGR1/EGR2/ELF3/A2M/EMX2/AKT2/FABP3/FABP7/FAP/RSPH9/SP8/THSD7A/GPC4/FGF1/ITG…	277
BP	GO:0044767	single-organism developmental process	274/521	5595/18679	7.03404e-28	5.80543e-25	4.18711e-25	CDH2/LRRC17/IRX5/CDKN2A/APC2/CDKN2B/CDX1/CDX2/VAV3/PRDX4/MAB21L2/POSTN/CES1/CFTR/STMN2/SOX21/CCR1/CNTFR/COL1A1/COL1A2/COL2A1/COL3A1/TSHZ2/COL5A1/COL5A2/COL8A1/COL9A1/CRABP1/CRIP2/CRYAB/CSF2RA/FAM101A/RTN4RL1/DACT3/CTGF/CTNNA2/CTSV/CTSZ/SHISA3/CYP1B1/DACH1/AP2B1/DCN/DCX/DDC/OLIG3/TMEM64/DIO3/DLG2/DRD4/NR0B1/S1PR1/EDN1/EGR1/EGR2/ELF3/A2M/EMX2/AKT2/FABP3/FABP7/FAP/RSPH9/SP8/THSD7A/FGF1/ITGA11/FOXG1/…	274
BP	GO:0048731	system development	228/521	4242/18679	2.72722e-27	1.92931e-24	1.3915e-24	CDH2/LRRC17/IRX5/CDKN2A/CDKN2B/CDX1/CDX2/VAV3/PRDX4/MAB21L2/POSTN/STMN2/SOX21/CCR1/CNTFR/COL1A1/COL1A2/COL2A1/COL3A1/COL5A1/COL5A2/COL8A1/COL9A1/CRIP2/CRYAB/CSF2RA/FAM101A/RTN4RL1/DACT3/CTGF/CTNNA2/CTSV/CTSZ/CYP1B1/AP2B1/DCN/DCX/OLIG3/TMEM64/DLG2/DRD4/NR0B1/S1PR1/EDN1/EGR1/EGR2/ELF3/EMX2/AKT2/FABP3/FABP7/FAP/THSD7A/FGF1/ITGA11/FOXG1/FOXF1/DKK1/SPEN/FLNA/SULF1/ADGRL3/CUX2/FN1/FRZB/SHC2/RASGRP3/GAP…	228
BP	GO:0048856	anatomical structure development	250/521	5022/18679	1.59232e-25	9.85645e-23	7.10886e-23	CDH2/LRRC17/IRX5/CDKN2A/CDKN2B/CDX1/CDX2/VAV3/PRDX4/MAB21L2/POSTN/CES1/CFTR/STMN2/SOX21/CCR1/CNTFR/COL1A1/COL1A2/COL2A1/COL3A1/COL5A1/COL5A2/COL8A1/COL9A1/CRIP2/CRYAB/CSF2RA/FAM101A/RTN4RL1/DACT3/CTGF/CTNNA2/CTSV/CTSZ/CYP1B1/AP2B1/DCN/DCX/OLIG3/TMEM64/DLG2/DRD4/NR0B1/S1PR1/EDN1/EGR1/EGR2/ELF3/EMX2/AKT2/FABP3/FABP7/FAP/RSPH9/SP8/THSD7A/GPC4/FGF1/ITGA11/FOXG1/FOXF1/DKK1/SPEN/FLNA/SULF1/ADGRL3/CUX2/…	250
BP	GO:0048513	organ development	179/521	3000/18679	2.25536e-25	1.24095e-22	8.95022e-23	LRRC17/IRX5/CDKN2A/CDKN2B/CDX1/CDX2/PRDX4/MAB21L2/SOX21/CCR1/CNTFR/COL1A1/COL1A2/COL2A1/COL3A1/COL5A1/COL5A2/COL8A1/COL9A1/CRIP2/CRYAB/FAM101A/DACT3/CTGF/CTNNA2/CTSV/CTSZ/CYP1B1/DCN/DCX/OLIG3/TMEM64/DRD4/NR0B1/S1PR1/EDN1/EGR1/EGR2/ELF3/EMX2/AKT2/FABP3/FABP7/FGF1/ITGA11/FOXG1/FOXF1/DKK1/FLNA/SULF1/FRZB/LRIG1/GBX2/GREM1/MDGA1/GDNF/GJA8/ANKRD1/PDLIM3/CCDC66/ANK2/RGCC/RAX/HAS2/NRG1/HOXA5/HOXA6/HOXA7/…	179
BP	GO:0007389	pattern specification process	60/521	439/18679	8.57398e-25	4.24584e-22	3.06227e-22	APC2/CDX1/CDX2/EDN1/EGR2/EMX2/SP8/FGF1/DKK1/DAAM2/GBX2/GREM1/GDNF/RAX/HOXA5/HOXA6/HOXA7/HOXA9/HOXB8/HOXC8/HOXD13/CYP26C1/MSGN1/IHH/HES5/FEZF1/LFNG/LHX1/LMX1B/MDFI/MEF2C/NFATC4/NODAL/OTX1/OTX2/PAX3/PAX6/PAX7/PBX2/SOST/PCDH8/FEZF2/MESP1/CFC1/RELN/PTCH1/CXCL12/SFRP2/SOX17/T/TBX2/TBX5/TBX3/NR2F1/WNT2B/ZIC2/ZIC3/IRX1/CXXC4/LHX2	60
BP	GO:0030154	cell differentiation	202/521	3684/18679	1.76986e-24	7.96757e-22	5.74653e-22	CDH2/LRRC17/IRX5/CDKN2A/APC2/CDKN2B/CDX1/CDX2/VAV3/CES1/CFTR/STMN2/SOX21/CCR1/COL1A1/COL2A1/COL3A1/COL5A1/COL5A2/COL8A1/COL9A1/CRYAB/CSF2RA/FAM101A/RTN4RL1/DACT3/CTGF/CTNNA2/CTSV/AP2B1/DCX/OLIG3/TMEM64/NR0B1/S1PR1/EDN1/EGR1/EGR2/ELF3/A2M/EMX2/AKT2/FABP7/THSD7A/FGF1/ITGA11/FOXF1/DKK1/SPEN/FLNA/SULF1/ADGRL3/CUX2/FN1/FRZB/SHC2/RASGRP3/ZNF521/GAP43/ADGRA2/CLIP3/GBX2/GREM1/GDF10/MDGA1/GDNF/ANKRD1/GPER…	202
BP	GO:0009888	tissue development	124/521	1758/18679	7.11646e-23	2.88065e-20	2.07764e-20	LRRC17/IRX5/CDKN2B/POSTN/CES1/SOX21/CCR1/COL1A1/COL2A1/COL3A1/COL5A1/COL5A2/COL8A1/COL9A1/FAM101A/DACT3/CTGF/CTSV/CTSZ/CYP1B1/DCN/DRD4/NR0B1/S1PR1/EDN1/EGR1/EGR2/ELF3/AKT2/FGF1/FOXF1/DKK1/FLNA/SULF1/FN1/FRZB/GAP43/GBX2/GREM1/GDNF/ANKRD1/CCDC66/RGCC/HAS2/NRG1/HOXA5/HOXA7/HOXD13/CYP26C1/MSGN1/IGFBP5/IHH/INHBA/ITGB2/KCNMA1/KDR/KRT9/KRT14/KRT16/HES5/LAMB3/LFNG/LHX1/LOXL2/STS/MEF2C/MMP9/NFATC4/NODAL/O…	124
BP	GO:0009653	anatomical structure morphogenesis	162/521	2700/18679	7.56229e-23	2.88065e-20	2.07764e-20	CDH2/IRX5/CDX1/CDX2/VAV3/MAB21L2/COL1A1/COL1A2/COL2A1/COL3A1/COL5A1/COL5A2/COL8A1/COL9A1/CRYAB/CSF2RA/FAM101A/DACT3/CTGF/CTNNA2/CTSV/CTSZ/CYP1B1/AP2B1/DCN/DCX/S1PR1/EDN1/EGR2/ELF3/FAP/RSPH9/SP8/THSD7A/GPC4/FGF1/FOXF1/DKK1/FLNA/SULF1/CUX2/FN1/FRZB/SHC2/RASGRP3/GAP43/ADGRA2/LRIG1/GBX2/GREM1/GDNF/ANKRD1/CCDC66/ANK2/RGCC/HAS2/NRG1/HOXA5/HOXA6/HOXA7/HOXA9/HOXB8/HOXC8/HOXD13/MSGN1/IGFBP5/APP/IHH/AQP1/I…	162
BP	GO:0003002	regionalization	50/521	341/18679	3.70605e-22	1.31088e-19	9.4546e-20	CDX1/CDX2/EDN1/EGR2/EMX2/SP8/FGF1/DKK1/GBX2/GREM1/GDNF/HOXA5/HOXA6/HOXA7/HOXA9/HOXB8/HOXC8/HOXD13/CYP26C1/MSGN1/HES5/FEZF1/LFNG/LHX1/LMX1B/MDFI/MEF2C/NODAL/OTX1/OTX2/PAX3/PAX6/PAX7/PBX2/SOST/PCDH8/FEZF2/MESP1/RELN/PTCH1/SFRP2/SOX17/T/TBX3/NR2F1/WNT2B/ZIC3/IRX1/CXXC4/LHX2	50
BP	GO:0048869	cellular developmental process	203/521	3943/18679	3.66216e-21	1.209e-18	8.7198e-19	CDH2/LRRC17/IRX5/CDKN2A/APC2/CDKN2B/CDX1/CDX2/VAV3/CES1/CFTR/STMN2/SOX21/CCR1/COL1A1/COL2A1/COL3A1/COL5A1/COL5A2/COL8A1/COL9A1/CRYAB/CSF2RA/FAM101A/RTN4RL1/DACT3/CTGF/CTNNA2/CTSV/AP2B1/DCX/OLIG3/TMEM64/NR0B1/S1PR1/EDN1/EGR1/EGR2/ELF3/A2M/EMX2/AKT2/FABP7/RSPH9/THSD7A/FGF1/ITGA11/FOXF1/DKK1/SPEN/FLNA/SULF1/ADGRL3/CUX2/FN1/FRZB/SHC2/RASGRP3/ZNF521/GAP43/ADGRA2/CLIP3/GBX2/GREM1/GDF10/MDGA1/GDNF/ANKRD…	203
BP	GO:0065007	biological regulation	411/521	11192/18679	7.82758e-21	2.42264e-18	1.7473e-18	CDH2/CDH6/DCDC5/LRRC17/IRX5/CDKN2A/APC2/CDKN2B/WFDC2/CD52/CDX1/CDX2/VAV3/PRDX4/GNLY/MAB21L2/POSTN/UGT2B11/CFTR/CGA/TMSB15A/LILRA1/STMN2/BTN3A1/NUDT4/SOX21/NXPH2/ATXN2L/USP18/KLF8/GPR182/ELFN2/DDIT4L/SLC16A10/CCR1/SLC51B/CNGA4/CNTFR/COL1A1/COL1A2/COL2A1/COL3A1/TSHZ2/CSTL1/COL5A1/COL5A2/COL8A1/COL9A1/COMT/NCOA7/CRABP1/ATF6B/CRIP2/TMEM37/CRYAB/SLC34A3/CRYM/CSF2RA/FAM101A/A2ML1/CST1/CST2/DACT3/LGALS1…	411
BP	GO:0044699	single-organism process	458/521	13399/18679	1.91131e-19	5.56754e-17	4.01553e-17	CDH2/CDH6/DCDC5/LRRC17/IRX5/CDKN2A/APC2/CDKN2B/WFDC2/CD52/CDX1/CDX2/VAV3/PRDX4/MAB21L2/POSTN/CES1/UGT2B11/CFTR/CGA/ME3/TMSB15A/LILRA1/STMN2/BTN3A1/NUDT4/SOX21/PRAF2/PRRT2/NXPH2/USP18/GPR182/DDIT4L/SLC16A10/MUCL1/CALHM3/TPH2/ACOT4/CCR1/SLC51B/CNGA4/CNTFR/COL1A1/COL1A2/COL2A1/COL3A1/TSHZ2/COL5A1/COL5A2/COL8A1/COL9A1/COMT/CRABP1/ATF6B/CRIP2/TMEM37/CRYAB/SLC34A3/CRYM/CSF2RA/FAM101A/DNAH2/RTN4RL1/CST1…	458
BP	GO:0009987	cellular process	487/521	14859/18679	2.2274e-19	6.12782e-17	4.41962e-17	CDH2/CDH6/DCDC5/LRRC17/IRX5/CDKN2A/APC2/CDKN2B/NPM3/WFDC2/CD52/CDX1/CDX2/VAV3/PRDX4/MAB21L2/POSTN/CES1/UGT2B11/CFTR/CGA/ME3/TMSB15A/LILRA1/STMN2/BTN3A1/NUDT4/SOX21/NXPH2/ATXN2L/USP18/KLF8/GPR182/ELFN2/DDIT4L/SLC16A10/MUCL1/CALHM3/TPH2/ACOT4/CCR1/SLC51B/CNGA4/CNTFR/COL1A1/COL1A2/COL2A1/COL3A1/TSHZ2/CSTL1/COL5A1/COL5A2/COL8A1/COL9A1/COMT/NCOA7/CRABP1/ATF6B/OTUD6A/CRIP2/TMEM37/CRYAB/SLC34A3/CRYM/CSF…	487
BP	GO:0051239	regulation of multicellular organismal process	142/521	2403/18679	4.13109e-19	1.07669e-16	7.76554e-17	CDH2/LRRC17/IRX5/CDKN2A/CDKN2B/PRDX4/STMN2/CCR1/COL1A1/COL3A1/COL5A1/COL5A2/COMT/FAM101A/DACT3/CTGF/CYP1B1/TMEM64/DIO3/DRD4/S1PR1/EDN1/EGR1/EGR2/FAP/FGF1/DKK1/SPEN/SULF1/ADGRL3/CUX2/FN1/FRZB/ADGRA2/PYDC1/GREM1/GDF10/MDGA1/GDNF/ANKRD1/SSC5D/GPER1/ANK2/RGCC/CTNNA3/HAS2/NRG1/HLA-A/HOXA5/HOXA7/HOXA9/HOXB8/HOXD13/APOA2/IGFBP5/APP/IHH/AQP1/INHBA/IRF1/IRF5/KCNMA1/KDR/KNG1/HES5/FEZF1/LAMA4/LFNG/LHX1/LIMK…	142
BP	GO:0048646	anatomical structure formation involved in morphogenesis	88/521	1124/18679	6.64302e-19	1.64481e-16	1.1863e-16	CDX2/VAV3/COL1A1/COL2A1/COL5A1/COL5A2/COL8A1/CTGF/CYP1B1/S1PR1/EDN1/EGR2/FAP/RSPH9/THSD7A/FGF1/DKK1/FLNA/SULF1/FN1/ADGRA2/GBX2/GREM1/GDNF/ANKRD1/RGCC/HOXA5/HOXA7/MSGN1/IHH/AQP1/INHBA/ITGB2/KDR/HES5/LAMB3/LFNG/LHX1/PHOX2A/LOXL2/MEF2C/MMP9/NFATC4/NODAL/OTX2/PAX3/PAX6/PCDH8/CLEC1B/CEND1/SERPINF1/PGF/FAM20A/HYDIN/MESP1/RELN/HTRA1/PTCH1/RBP4/CCL2/CXCL12/SFRP2/RAB17/SOX17/SOX2/T/TBX2/TBX5/TBX3/TGFB2/TG…	88
BP	GO:0048598	embryonic morphogenesis	60/521	585/18679	1.96766e-18	4.63994e-16	3.34651e-16	IRX5/MAB21L2/COL2A1/COL5A1/COL5A2/COL8A1/EDN1/SP8/FOXF1/DKK1/SULF1/FN1/FRZB/LRIG1/GBX2/GREM1/GDNF/HOXA5/HOXA6/HOXA7/HOXA9/HOXB8/HOXD13/IHH/INHBA/ITGB2/HES5/LAMB3/LHX1/MDFI/MEF2C/MMP9/NODAL/OTX1/OTX2/PAX3/PAX6/PBX2/PCDH8/MESP1/CFC1/PTCH1/RBP4/RYR2/SFRP2/SOX17/SOX2/T/TBX2/TBX5/TBX3/WNT2B/ZIC2/ZIC3/IRX1/SOX7/SLITRK6/RSPO3/RUNX2/LHX2	60
BP	GO:0009887	organ morphogenesis	77/521	914/18679	2.25785e-18	5.08222e-16	3.6655e-16	IRX5/CDX1/CDX2/COL1A1/COL1A2/COL2A1/COL3A1/COL5A1/COL5A2/COL8A1/COL9A1/FAM101A/CTGF/CTNNA2/CTSZ/DCN/S1PR1/EDN1/ELF3/FGF1/FOXF1/DKK1/SULF1/FRZB/LRIG1/GBX2/GREM1/GDNF/ANKRD1/CCDC66/HAS2/NRG1/HOXA5/HOXA6/HOXA7/HOXB8/HOXC8/HOXD13/IGFBP5/IHH/AQP1/INHBA/HES5/LFNG/LHX1/MDFI/MEF2C/NODAL/OTX1/OTX2/PAX3/PAX6/PAX7/PGF/FAM20A/MESP1/HTRA1/PTCH1/ACTA2/RBP4/RYR2/CCL2/SFRP2/SOX17/SLC12A2/SRC/T/TBX2/TBX5/TBX3/TGF…	77
BP	GO:2000026	regulation of multicellular organismal development	105/521	1534/18679	2.81697e-18	6.06506e-16	4.37436e-16	CDH2/LRRC17/CDKN2A/CDKN2B/STMN2/CCR1/COL1A1/COL3A1/COL5A1/COL5A2/FAM101A/DACT3/CTGF/CYP1B1/TMEM64/S1PR1/EDN1/EGR1/FGF1/DKK1/SPEN/SULF1/ADGRL3/CUX2/FN1/FRZB/ADGRA2/GREM1/MDGA1/GDNF/ANKRD1/GPER1/RGCC/NRG1/HOXA5/HOXA7/HOXA9/HOXB8/HOXD13/APP/IHH/AQP1/INHBA/IRF1/KDR/HES5/FEZF1/LAMA4/LFNG/LHX1/LIMK1/LOXL2/IGLON5/LTK/MEF2C/NFATC4/NODAL/OTX2/P2RY2/PAX3/PAX6/SOST/CEND1/SERPINF1/PGF/POU3F2/LRRN3/FEZF2/SOX6…	105
BP	GO:0007399	nervous system development	135/521	2287/18679	4.77004e-18	9.84219e-16	7.09858e-16	CDH2/IRX5/VAV3/MAB21L2/STMN2/CNTFR/COL2A1/COL3A1/COL5A1/COL5A2/COL9A1/CSF2RA/RTN4RL1/CTNNA2/CTSV/AP2B1/DCX/OLIG3/DLG2/NR0B1/S1PR1/EGR1/EGR2/EMX2/AKT2/FABP7/FGF1/FOXG1/DKK1/SPEN/SULF1/ADGRL3/CUX2/FN1/SHC2/RASGRP3/GAP43/ADGRA2/LRIG1/GBX2/MDGA1/GDNF/ANKRD1/GPER1/CCDC66/ANK2/CXCL1/RAX/NRG1/HOXB8/HOXC8/CYP26C1/GLDN/APP/IHH/AQP1/INHBA/KCNMA1/HES5/FEZF1/LHX1/LIMK1/PHOX2A/LMX1B/IGLON5/LTK/MARK1/MEF2C/MMP…	135
BP	GO:0040011	locomotion	113/521	1742/18679	6.144e-18	1.217e-15	8.77752e-16	CDH2/APC2/VAV3/CGA/CCR1/COL1A1/COL1A2/COL2A1/COL3A1/COL5A1/COL5A2/COL9A1/CSF2RA/DNAH2/CTGF/CTNNA2/CYP1B1/DACH1/AP2B1/DCX/DEFB1/OLIG3/S1PR1/EDN1/EGR2/EMX2/AKT2/FAP/RSPH9/PHACTR1/FGF1/ITGA11/SULF1/ADGRL3/FN1/SHC2/RASGRP3/GAP43/ADGRA2/GBX2/GREM1/MDGA1/GDNF/GPER1/ANK2/RGCC/CXCL1/HAS2/NRG1/HOXA5/HOXA7/IGFBP5/APP/ITGB2/KDR/KRT16/FEZF1/LAMA4/LHX1/LIMK1/LOXL2/MARK1/MEF2C/MMP1/MMP9/MMP10/ASTN1/ATP1A2/NODA…	113
BP	GO:0050794	regulation of cellular process	376/521	10129/18679	1.21945e-17	2.32259e-15	1.67514e-15	CDH2/CDH6/DCDC5/LRRC17/IRX5/CDKN2A/APC2/CDKN2B/WFDC2/CDX1/CDX2/VAV3/PRDX4/MAB21L2/POSTN/CFTR/CGA/TMSB15A/LILRA1/STMN2/BTN3A1/NUDT4/SOX21/NXPH2/ATXN2L/USP18/KLF8/GPR182/ELFN2/DDIT4L/CCR1/SLC51B/CNTFR/COL1A1/COL1A2/COL2A1/COL3A1/TSHZ2/CSTL1/COL5A1/COL5A2/COL8A1/COMT/NCOA7/CRABP1/ATF6B/CRIP2/TMEM37/CRYAB/CRYM/CSF2RA/FAM101A/A2ML1/CST1/CST2/DACT3/LGALS16/ZNF558/CTGF/CNIH3/CTNNA2/PROM2/CTSL/CTSV/CCDC8…	376
BP	GO:0050789	regulation of biological process	388/521	10655/18679	3.90776e-17	7.16712e-15	5.16921e-15	CDH2/CDH6/DCDC5/LRRC17/IRX5/CDKN2A/APC2/CDKN2B/WFDC2/CDX1/CDX2/VAV3/PRDX4/MAB21L2/POSTN/CFTR/CGA/TMSB15A/LILRA1/STMN2/BTN3A1/NUDT4/SOX21/NXPH2/ATXN2L/USP18/KLF8/GPR182/ELFN2/DDIT4L/CCR1/SLC51B/CNTFR/COL1A1/COL1A2/COL2A1/COL3A1/TSHZ2/CSTL1/COL5A1/COL5A2/COL8A1/COMT/NCOA7/CRABP1/ATF6B/CRIP2/TMEM37/CRYAB/CRYM/CSF2RA/FAM101A/A2ML1/CST1/CST2/DACT3/LGALS16/ZNF558/CTGF/CNIH3/CTNNA2/PROM2/CTSL/CTSV/CCDC8…	388
BP	GO:0016477	cell migration	85/521	1139/18679	5.40779e-17	9.56406e-15	6.89798e-15	CDH2/APC2/VAV3/CGA/CCR1/COL1A1/COL1A2/COL3A1/COL5A1/CTGF/CTNNA2/CYP1B1/DACH1/DCX/OLIG3/S1PR1/EDN1/EMX2/AKT2/FAP/FGF1/ITGA11/SULF1/ADGRL3/FN1/ADGRA2/GBX2/GREM1/MDGA1/GDNF/GPER1/RGCC/CXCL1/HAS2/NRG1/HOXA5/HOXA7/IGFBP5/ITGB2/KDR/KRT16/FEZF1/LAMA4/LHX1/LOXL2/MARK1/MEF2C/MMP1/MMP9/MMP10/ASTN1/NODAL/P2RY2/NOX4/PAX3/PAX6/CEND1/SERPINF1/PLAT/POU3F2/FEZF2/MESP1/PROC/RELN/CD248/CEMIP/CCL2/CCL3/CXCL12/SFRP2…	85
BP	GO:0009790	embryo development	78/521	989/18679	5.85409e-17	9.72057e-15	7.01086e-15	IRX5/CDX2/MAB21L2/COL1A1/COL2A1/COL5A1/COL5A2/COL8A1/EDN1/ELF3/SP8/FOXF1/DKK1/SULF1/FN1/FRZB/LRIG1/GBX2/GREM1/GDNF/NRG1/HOXA5/HOXA6/HOXA7/HOXA9/HOXB8/HOXD13/HSD17B2/MSGN1/IHH/INHBA/ITGB2/KDR/HES5/LAMA4/LAMB3/LFNG/LHX1/LMX1B/MDFI/MEF2C/MMP9/NODAL/OTX1/OTX2/P2RY2/PAX3/PAX6/PAX7/PBX2/PCDH8/SOX6/MESP1/CFC1/PTCH1/RBP4/RYR2/SFRP2/SOX17/SOX2/T/TBX2/TBX5/TBX3/TGFB2/WNT2B/ZIC2/ZIC3/IRX1/CXXC4/SOX7/SLITRK6…	78
BP	GO:0060429	epithelium development	82/521	1075/18679	5.88888e-17	9.72057e-15	7.01086e-15	CDKN2B/CES1/SOX21/COL2A1/COL5A1/CTGF/CTSV/CTSZ/NR0B1/S1PR1/EDN1/ELF3/AKT2/FGF1/FOXF1/DKK1/SULF1/FRZB/GBX2/GREM1/GDNF/NRG1/HOXA5/HOXA7/HOXD13/MSGN1/IGFBP5/IHH/INHBA/KCNMA1/KDR/KRT9/KRT14/KRT16/HES5/LAMB3/LFNG/LHX1/STS/MEF2C/NFATC4/NODAL/OTX2/PAX3/PAX6/PAX7/PCDH8/PGF/POU3F2/HYDIN/MCOLN3/MESP1/PRLR/PTCH1/ACTA2/RYR2/CXCL12/SFRP2/SOX17/SLC12A2/SRC/T/TBX2/TBX5/TBX3/TGFB2/TMOD1/TYRP1/UPK2/VIM/WNT2B/ZIC2…	82
BP	GO:0048870	cell motility	89/521	1237/18679	8.53194e-17	1.32032e-14	9.52265e-15	CDH2/APC2/VAV3/CGA/CCR1/COL1A1/COL1A2/COL3A1/COL5A1/DNAH2/CTGF/CTNNA2/CYP1B1/DACH1/DCX/OLIG3/S1PR1/EDN1/EMX2/AKT2/FAP/RSPH9/PHACTR1/FGF1/ITGA11/SULF1/ADGRL3/FN1/ADGRA2/GBX2/GREM1/MDGA1/GDNF/GPER1/RGCC/CXCL1/HAS2/NRG1/HOXA5/HOXA7/IGFBP5/ITGB2/KDR/KRT16/FEZF1/LAMA4/LHX1/LOXL2/MARK1/MEF2C/MMP1/MMP9/MMP10/ASTN1/NODAL/P2RY2/NOX4/PAX3/PAX6/CEND1/SERPINF1/PLAT/POU3F2/FEZF2/MESP1/PROC/RELN/CD248/CEMIP/CC…	89
BP	GO:0051674	localization of cell	89/521	1237/18679	8.53194e-17	1.32032e-14	9.52265e-15	CDH2/APC2/VAV3/CGA/CCR1/COL1A1/COL1A2/COL3A1/COL5A1/DNAH2/CTGF/CTNNA2/CYP1B1/DACH1/DCX/OLIG3/S1PR1/EDN1/EMX2/AKT2/FAP/RSPH9/PHACTR1/FGF1/ITGA11/SULF1/ADGRL3/FN1/ADGRA2/GBX2/GREM1/MDGA1/GDNF/GPER1/RGCC/CXCL1/HAS2/NRG1/HOXA5/HOXA7/IGFBP5/ITGB2/KDR/KRT16/FEZF1/LAMA4/LHX1/LOXL2/MARK1/MEF2C/MMP1/MMP9/MMP10/ASTN1/NODAL/P2RY2/NOX4/PAX3/PAX6/CEND1/SERPINF1/PLAT/POU3F2/FEZF2/MESP1/PROC/RELN/CD248/CEMIP/CC…	89
BP	GO:0072358	cardiovascular system development	73/521	892/18679	9.31918e-17	1.35731e-14	9.78946e-15	CDH2/CDX2/VAV3/COL1A1/COL1A2/COL2A1/COL3A1/COL5A1/COL8A1/CTGF/CYP1B1/S1PR1/EDN1/EGR1/FABP3/FAP/THSD7A/FGF1/FOXF1/DKK1/SULF1/FN1/ADGRA2/GBX2/GREM1/ANKRD1/PDLIM3/ANK2/RGCC/HAS2/NRG1/HOXA5/HOXA7/IHH/AQP1/KDR/LOX/LOXL2/MEF2C/NFATC4/NODAL/NOX4/PAX3/PAX6/SERPINF1/PGF/SOX6/MESP1/PTCH1/ACTA2/RBP4/RYR2/CCL2/CXCL12/SFRP2/SOX17/T/TBX2/TBX5/TBX3/TGFB2/TGFBI/TNFAIP2/ZIC3/KCNAB1/TMEM204/SCUBE1/ARHGAP24/SORBS2/…	73
BP	GO:0072359	circulatory system development	73/521	892/18679	9.31918e-17	1.35731e-14	9.78946e-15	CDH2/CDX2/VAV3/COL1A1/COL1A2/COL2A1/COL3A1/COL5A1/COL8A1/CTGF/CYP1B1/S1PR1/EDN1/EGR1/FABP3/FAP/THSD7A/FGF1/FOXF1/DKK1/SULF1/FN1/ADGRA2/GBX2/GREM1/ANKRD1/PDLIM3/ANK2/RGCC/HAS2/NRG1/HOXA5/HOXA7/IHH/AQP1/KDR/LOX/LOXL2/MEF2C/NFATC4/NODAL/NOX4/PAX3/PAX6/SERPINF1/PGF/SOX6/MESP1/PTCH1/ACTA2/RBP4/RYR2/CCL2/CXCL12/SFRP2/SOX17/T/TBX2/TBX5/TBX3/TGFB2/TGFBI/TNFAIP2/ZIC3/KCNAB1/TMEM204/SCUBE1/ARHGAP24/SORBS2/…	73
BP	GO:0006928	movement of cell or subcellular component	115/521	1866/18679	1.34372e-16	1.90117e-14	1.3712e-14	CDH2/APC2/VAV3/CGA/CCR1/COL1A1/COL1A2/COL2A1/COL3A1/COL5A1/COL5A2/COL9A1/CSF2RA/DNAH2/CTGF/CTNNA2/CYP1B1/DACH1/AP2B1/DCX/OLIG3/S1PR1/EDN1/EGR2/EMX2/AKT2/FAP/RSPH9/PHACTR1/FGF1/ITGA11/SULF1/ADGRL3/FN1/SHC2/RASGRP3/GAP43/ADGRA2/GBX2/GREM1/MDGA1/GDNF/GPER1/ANK2/RGCC/CXCL1/HAS2/NRG1/HOXA5/HOXA7/IGFBP5/APP/ITGB2/KDR/KRT16/FEZF1/LAMA4/LHX1/LIMK1/LOXL2/MARK1/MEF2C/MMP1/MMP9/MMP10/ASTN1/ATP1A2/NODAL/NPY/…	115
BP	GO:0050793	regulation of developmental process	122/521	2058/18679	2.40042e-16	3.30191e-14	2.38147e-14	CDH2/LRRC17/CDKN2A/APC2/CDKN2B/CDX2/STMN2/CCR1/COL1A1/COL3A1/COL5A1/COL5A2/FAM101A/DACT3/CTGF/CTNNA2/CYP1B1/TMEM64/DIO3/NR0B1/S1PR1/EDN1/EGR1/FGF1/DKK1/SPEN/FLNA/SULF1/ADGRL3/CUX2/FN1/FRZB/ADGRA2/GREM1/GDF10/MDGA1/GDNF/ANKRD1/GPER1/RGCC/HAS2/NRG1/HOXA5/HOXA7/HOXA9/HOXB8/HOXD13/IGFBP5/APP/IHH/AQP1/INHBA/IRF1/ITGB2/KDR/HES5/FEZF1/LAMA4/LFNG/LHX1/LIMK1/LOXL2/IGLON5/LTK/MEF2C/NFATC4/NODAL/OTX2/P2RY2/…	122
BP	GO:0048519	negative regulation of biological process	205/521	4409/18679	3.59162e-16	4.80695e-14	3.46696e-14	CDH2/LRRC17/CDKN2A/APC2/CDKN2B/WFDC2/CDX2/PRDX4/TMSB15A/STMN2/ELFN2/DDIT4L/CCR1/CNTFR/COL1A1/COL2A1/COL3A1/CSTL1/COL5A1/COL5A2/COMT/CRYAB/CRYM/FAM101A/A2ML1/CST1/CST2/DACT3/CTGF/CTNNA2/PROM2/CTSV/CYP1B1/DACH1/AP2B1/OLIG3/DLG2/DRD4/NR0B1/S1PR1/EDN1/EGR1/EGR2/ELF3/A2M/HTRA4/AKT2/FABP3/FABP7/FAP/PHACTR1/FOXG1/DKK1/SPEN/FLNA/SULF1/CUX2/FN1/FRZB/ADGRA2/CLIP3/PYDC1/GREM1/GDF10/MDGA1/MAGEA2B/GDNF/ANKRD1…	205
BP	GO:0048729	tissue morphogenesis	57/521	597/18679	3.86407e-16	5.03549e-14	3.6318e-14	IRX5/COL3A1/COL5A1/CTSV/CTSZ/S1PR1/EDN1/FGF1/FOXF1/DKK1/SULF1/FRZB/GBX2/GREM1/GDNF/ANKRD1/CCDC66/NRG1/HOXA5/HOXD13/IGFBP5/IHH/INHBA/KDR/KRT16/HES5/LHX1/MEF2C/NFATC4/NODAL/PAX3/PAX7/PCDH8/PGF/MESP1/PTCH1/ACTA2/RBP4/RYR2/CXCL12/SFRP2/SOX17/SLC12A2/SRC/T/TBX2/TBX5/TBX3/TGFB2/WNT2B/ZIC2/ZIC3/IRX1/ARHGAP24/RSPO3/LHX2/ACVRL1	57
BP	GO:0045595	regulation of cell differentiation	95/521	1424/18679	8.39753e-16	1.06627e-13	7.69037e-14	CDH2/LRRC17/CDKN2A/APC2/CDKN2B/CDX2/STMN2/CCR1/COL1A1/COL3A1/COL5A1/COL5A2/FAM101A/DACT3/CTGF/CTNNA2/TMEM64/NR0B1/EDN1/DKK1/SPEN/FLNA/CUX2/FN1/FRZB/ADGRA2/GREM1/GDF10/GDNF/ANKRD1/GPER1/RGCC/HAS2/NRG1/HOXA5/HOXA7/HOXA9/HOXB8/IGFBP5/APP/IHH/INHBA/IRF1/KDR/HES5/FEZF1/LHX1/LIMK1/LOXL2/IGLON5/LTK/MEF2C/NFATC4/NODAL/P2RY2/PAX6/PAX7/SERPINF1/PLA2G2A/POU3F2/FEZF2/SOX6/LMO3/MESP1/PRLR/RELN/PTCH1/RAC3/CCL3…	95
BP	GO:0022008	neurogenesis	103/521	1623/18679	1.13534e-15	1.40555e-13	1.01374e-13	CDH2/IRX5/VAV3/STMN2/COL2A1/COL3A1/COL5A1/COL5A2/COL9A1/CSF2RA/RTN4RL1/CTNNA2/AP2B1/DCX/OLIG3/S1PR1/EGR1/EGR2/EMX2/AKT2/FABP7/FGF1/SPEN/ADGRL3/CUX2/FN1/SHC2/RASGRP3/GAP43/GBX2/MDGA1/GDNF/ANKRD1/GPER1/CCDC66/ANK2/NRG1/HOXC8/GLDN/APP/IHH/INHBA/KCNMA1/HES5/FEZF1/LHX1/LIMK1/PHOX2A/LMX1B/IGLON5/LTK/MARK1/MEF2C/MMP9/ASTN1/NFATC4/NPY/OTX2/P2RY2/PAX3/PAX6/PAX7/CEND1/SERPINF1/POU3F2/FEZF2/MCOLN3/SOX6/MESP…	103
BP	GO:0001568	blood vessel development	54/521	556/18679	1.18809e-15	1.43499e-13	1.03497e-13	CDH2/CDX2/VAV3/COL1A1/COL1A2/COL3A1/COL5A1/COL8A1/CTGF/CYP1B1/S1PR1/EDN1/EGR1/FAP/THSD7A/FGF1/FOXF1/SULF1/FN1/ADGRA2/GBX2/GREM1/RGCC/HAS2/HOXA5/HOXA7/IHH/AQP1/KDR/LOX/LOXL2/MEF2C/NFATC4/NODAL/PAX6/SERPINF1/PGF/MESP1/ACTA2/CCL2/CXCL12/SFRP2/SOX17/T/TBX2/TBX5/TBX3/TGFB2/TGFBI/TNFAIP2/ARHGAP24/RSPO3/NRXN1/ACVRL1	54
BP	GO:0001944	vasculature development	55/521	578/18679	1.53364e-15	1.80823e-13	1.30417e-13	CDH2/CDX2/VAV3/COL1A1/COL1A2/COL3A1/COL5A1/COL8A1/CTGF/CYP1B1/S1PR1/EDN1/EGR1/FAP/THSD7A/FGF1/FOXF1/SULF1/FN1/ADGRA2/GBX2/GREM1/RGCC/HAS2/HOXA5/HOXA7/IHH/AQP1/KDR/LOX/LOXL2/MEF2C/NFATC4/NODAL/PAX6/SERPINF1/PGF/MESP1/ACTA2/CCL2/CXCL12/SFRP2/SOX17/T/TBX2/TBX5/TBX3/TGFB2/TGFBI/TNFAIP2/TMEM204/ARHGAP24/RSPO3/NRXN1/ACVRL1	55
BP	GO:0030198	extracellular matrix organization	44/521	385/18679	1.8173e-15	2.09285e-13	1.50945e-13	PRDX4/POSTN/COL1A1/COL1A2/COL2A1/COL3A1/COL5A1/COL5A2/COL8A1/COL9A1/CTGF/CTSL/CTSV/CCDC80/CYP1B1/DCN/ELF3/A2M/FAP/ITGA11/SULF1/FMOD/FN1/GREM1/RGCC/HAS2/APP/IHH/ITGB2/KDR/LAMA4/LAMB3/LOX/LOXL2/LTBP2/MMP1/MMP9/MMP10/SMOC2/SFRP2/TGFB2/TGFBI/COL25A1/NRXN1	44
BP	GO:0043062	extracellular structure organization	44/521	386/18679	1.99912e-15	2.24992e-13	1.62273e-13	PRDX4/POSTN/COL1A1/COL1A2/COL2A1/COL3A1/COL5A1/COL5A2/COL8A1/COL9A1/CTGF/CTSL/CTSV/CCDC80/CYP1B1/DCN/ELF3/A2M/FAP/ITGA11/SULF1/FMOD/FN1/GREM1/RGCC/HAS2/APP/IHH/ITGB2/KDR/LAMA4/LAMB3/LOX/LOXL2/LTBP2/MMP1/MMP9/MMP10/SMOC2/SFRP2/TGFB2/TGFBI/COL25A1/NRXN1	44
BP	GO:0048523	negative regulation of cellular process	191/521	4070/18679	3.04303e-15	3.34868e-13	2.4152e-13	CDH2/LRRC17/CDKN2A/APC2/CDKN2B/WFDC2/CDX2/PRDX4/TMSB15A/STMN2/ELFN2/DDIT4L/CNTFR/COL1A1/COL2A1/COL3A1/CSTL1/COL5A1/COL5A2/COMT/CRYAB/CRYM/FAM101A/A2ML1/CST1/CST2/DACT3/CTGF/PROM2/CTSV/CYP1B1/DACH1/AP2B1/OLIG3/DLG2/DRD4/NR0B1/S1PR1/EDN1/EGR1/EGR2/ELF3/A2M/HTRA4/AKT2/FABP3/FABP7/FAP/FOXG1/DKK1/SPEN/FLNA/SULF1/CUX2/FN1/FRZB/ADGRA2/CLIP3/PYDC1/GREM1/GDF10/MDGA1/MAGEA2B/GDNF/ANKRD1/SSC5D/GPER1/ANK2/RG…	191
BP	GO:0051094	positive regulation of developmental process	80/521	1107/18679	3.13486e-15	3.37475e-13	2.434e-13	CDH2/CDKN2A/CDKN2B/CDX2/STMN2/CCR1/COL1A1/CTGF/CTNNA2/CYP1B1/TMEM64/DIO3/EDN1/EGR1/FGF1/DKK1/SPEN/FLNA/ADGRL3/CUX2/FN1/FRZB/GREM1/GDNF/ANKRD1/GPER1/RGCC/HAS2/NRG1/HOXA5/IHH/AQP1/INHBA/KDR/FEZF1/LHX1/LIMK1/LOXL2/LTK/MEF2C/NODAL/OTX2/P2RY2/PAX6/SERPINF1/PGF/PLA2G2A/POU3F2/LRRN3/FEZF2/SOX6/LMO3/MESP1/RELN/PTCH1/RAC3/CXCL12/PRDM16/SFRP2/SOX17/SOX2/SRC/SYT4/TBX2/TBX5/BTK/TGFB2/WNT2B/ZAP70/ZIC2/METRN/R…	80
BP	GO:0044763	single-organism cellular process	416/521	12152/18679	4.82998e-14	5.08895e-12	3.67035e-12	CDH2/CDH6/DCDC5/LRRC17/IRX5/CDKN2A/APC2/CDKN2B/CD52/CDX1/CDX2/VAV3/PRDX4/POSTN/CES1/UGT2B11/CFTR/CGA/ME3/TMSB15A/LILRA1/STMN2/BTN3A1/NUDT4/SOX21/NXPH2/USP18/GPR182/DDIT4L/SLC16A10/MUCL1/CALHM3/TPH2/ACOT4/CCR1/SLC51B/CNGA4/CNTFR/COL1A1/COL1A2/COL2A1/COL3A1/COL5A1/COL5A2/COL8A1/COL9A1/COMT/CRABP1/ATF6B/TMEM37/CRYAB/SLC34A3/CSF2RA/FAM101A/DNAH2/RTN4RL1/DACT3/LGALS16/CTGF/CNIH3/CTNNA2/PROM2/CTSL/CTSV…	416
BP	GO:0008283	cell proliferation	109/521	1882/18679	7.11362e-14	7.33888e-12	5.29309e-12	CDKN2A/APC2/CDKN2B/CDX2/VAV3/PRDX4/MAB21L2/CGA/BTN3A1/CNTFR/COL8A1/COMT/CRIP2/CTGF/CTSV/CYP1B1/DACH1/S1PR1/EDN1/EGR1/EMX2/FABP3/FABP7/FAP/GPC4/FGF1/KDM4C/SULF1/FN1/FRZB/GBX2/GREM1/GDNF/GPER1/RGCC/CXCL1/HAS2/HDGF/NRG1/HLA-A/HOXA5/HOXD13/IGFBP5/IGFBP7/IHH/AQP1/IL11/IL15RA/INHBA/IRF1/ITGB2/KDR/KRT16/HES5/FEZF1/LOXL2/LTK/STS/MEF2C/NODAL/NPY/NOX4/PAX3/PAX6/PAX7/CEND1/SERPINF1/PGF/PLA2G2A/POU3F2/RNF43/…	109
BP	GO:0002009	morphogenesis of an epithelium	46/521	465/18679	8.99419e-14	9.08964e-12	6.55581e-12	COL5A1/CTSV/CTSZ/EDN1/FGF1/FOXF1/SULF1/FRZB/GBX2/GREM1/GDNF/HOXA5/HOXD13/IGFBP5/IHH/KDR/KRT16/HES5/LHX1/MEF2C/NFATC4/NODAL/PAX3/PCDH8/PGF/MESP1/PTCH1/RYR2/CXCL12/SFRP2/SOX17/SLC12A2/SRC/T/TBX2/TBX5/TBX3/TGFB2/WNT2B/ZIC2/ZIC3/IRX1/ARHGAP24/RSPO3/LHX2/ACVRL1	46
BP	GO:0009952	anterior/posterior pattern specification	30/521	205/18679	9.98594e-14	9.89007e-12	7.13311e-12	CDX1/CDX2/EMX2/DKK1/GBX2/HOXA5/HOXA6/HOXA7/HOXA9/HOXB8/HOXC8/HOXD13/CYP26C1/MSGN1/FEZF1/LFNG/LHX1/NODAL/OTX1/OTX2/PAX3/PAX6/PCDH8/FEZF2/SFRP2/SOX17/T/TBX3/WNT2B/ZIC3	30
BP	GO:0048699	generation of neurons	95/521	1545/18679	1.27436e-13	1.23738e-11	8.92448e-12	CDH2/IRX5/VAV3/STMN2/COL2A1/COL3A1/COL5A1/COL5A2/COL9A1/CSF2RA/RTN4RL1/CTNNA2/AP2B1/DCX/OLIG3/S1PR1/EGR2/EMX2/FGF1/SPEN/ADGRL3/CUX2/FN1/SHC2/RASGRP3/GAP43/GBX2/MDGA1/GDNF/ANKRD1/GPER1/CCDC66/ANK2/NRG1/HOXC8/GLDN/APP/IHH/INHBA/KCNMA1/HES5/FEZF1/LHX1/LIMK1/PHOX2A/LMX1B/IGLON5/LTK/MARK1/MEF2C/MMP9/ASTN1/NFATC4/NPY/OTX2/P2RY2/PAX3/PAX6/PAX7/CEND1/SERPINF1/POU3F2/FEZF2/MCOLN3/RELN/DPYSL5/PSMB8/RGMA/PT…	95
BP	GO:0001501	skeletal system development	47/521	494/18679	2.01227e-13	1.9163e-11	1.38211e-11	LRRC17/IRX5/CDX1/POSTN/COL1A1/COL1A2/COL2A1/COL3A1/COL5A2/COL9A1/FAM101A/CTGF/EDN1/SULF1/FRZB/GREM1/GDF10/HAS2/HOXA5/HOXA6/HOXA7/HOXA9/HOXB8/HOXC8/HOXD13/IHH/HES5/LHX1/LOXL2/MDFI/MEF2C/MMP9/NODAL/PAX7/SOX6/RBP4/SFRP2/SRC/T/TBX3/TGFB2/TGFBI/WNT2B/C6orf25/RUNX2/DLK1/ACVRL1	47
BP	GO:0045597	positive regulation of cell differentiation	62/521	798/18679	2.54805e-13	2.34314e-11	1.68996e-11	CDH2/CDKN2B/CDX2/STMN2/CCR1/COL1A1/CTGF/CTNNA2/TMEM64/EDN1/DKK1/SPEN/FLNA/CUX2/FN1/FRZB/GREM1/GDNF/ANKRD1/GPER1/RGCC/HAS2/NRG1/HOXA5/IHH/INHBA/KDR/FEZF1/LHX1/LIMK1/LOXL2/LTK/MEF2C/P2RY2/PAX6/SERPINF1/PLA2G2A/FEZF2/SOX6/LMO3/MESP1/RELN/PTCH1/RAC3/CXCL12/PRDM16/SFRP2/SOX17/SOX2/SYT4/TBX5/BTK/TGFB2/ZAP70/METRN/RND2/IFITM1/RUNX2/TNFSF9/ACVRL1/CD86/CD53	62
BP	GO:0051241	negative regulation of multicellular organismal process	69/521	950/18679	2.55512e-13	2.34314e-11	1.68996e-11	LRRC17/CDKN2A/PRDX4/STMN2/CCR1/COL3A1/COL5A1/COL5A2/COMT/FAM101A/DACT3/EDN1/FAP/DKK1/SULF1/FN1/FRZB/GREM1/GDF10/MDGA1/SSC5D/RGCC/HOXA5/HOXA7/HOXA9/HOXB8/APOA2/IGFBP5/APP/IHH/INHBA/IRF1/KCNMA1/KNG1/HES5/MEF2C/ATP1A2/NFATC4/NODAL/P2RY2/PAX6/SOST/HERC5/CEND1/SERPINF1/PLAT/FEZF2/MESP1/PROC/PTCH1/NDRG2/RBP4/CCL2/CCL3/PRDM16/SFRP2/SOX17/SOX2/SPOCK1/CNTN2/TBX2/TBX5/BTK/TGFB2/VIM/NPFF/C16orf45/ACVRL1/CD86	69
BP	GO:0048468	cell development	115/521	2089/18679	3.89263e-13	3.50478e-11	2.52779e-11	CDH2/IRX5/VAV3/CFTR/STMN2/COL1A1/COL2A1/COL3A1/COL5A1/COL5A2/COL9A1/CRYAB/CSF2RA/FAM101A/RTN4RL1/DACT3/CTNNA2/AP2B1/DCX/EDN1/EGR2/AKT2/FGF1/DKK1/SPEN/FLNA/SULF1/CUX2/FN1/FRZB/SHC2/RASGRP3/GAP43/ADGRA2/GBX2/GREM1/GDF10/GDNF/ANKRD1/GPER1/CCDC66/ANK2/RGCC/HAS2/NRG1/HOXA5/CYP26C1/GLDN/APP/IHH/INHBA/KCNMA1/KDR/HES5/FEZF1/LHX1/LIMK1/LOXL2/IGLON5/LTK/MEF2C/MMP9/NFATC4/NODAL/NPY/OTX2/P2RY2/PAX3/PAX6/CLEC…	115
BP	GO:0042127	regulation of cell proliferation	90/521	1458/18679	5.16901e-13	4.57088e-11	3.2967e-11	CDKN2A/CDKN2B/CDX2/VAV3/PRDX4/MAB21L2/CGA/CNTFR/COMT/CRIP2/CTGF/CTSV/CYP1B1/DACH1/S1PR1/EDN1/EGR1/FABP3/FABP7/FAP/FGF1/KDM4C/SULF1/FN1/FRZB/GREM1/GDNF/GPER1/RGCC/CXCL1/HAS2/NRG1/HLA-A/HOXA5/HOXD13/IGFBP5/IGFBP7/IHH/AQP1/IL11/INHBA/IRF1/KDR/HES5/FEZF1/LHX1/STS/MEF2C/NODAL/NOX4/PAX3/PAX6/PAX7/CEND1/SERPINF1/PGF/PLA2G2A/POU3F2/FEZF2/RNF126/HTRA1/CD248/PTCH1/NDRG2/RBP4/REG1A/CCL2/CXCL12/SFRP2/SOX17/S…	90
BP	GO:0030182	neuron differentiation	87/521	1430/18679	3.00039e-12	2.60665e-10	1.88002e-10	CDH2/IRX5/VAV3/STMN2/COL2A1/COL3A1/COL5A1/COL5A2/COL9A1/CSF2RA/RTN4RL1/CTNNA2/AP2B1/DCX/OLIG3/S1PR1/EGR2/EMX2/FGF1/CUX2/FN1/SHC2/RASGRP3/GAP43/GBX2/MDGA1/GDNF/ANKRD1/CCDC66/ANK2/NRG1/HOXC8/GLDN/APP/IHH/INHBA/KCNMA1/HES5/FEZF1/LHX1/LIMK1/PHOX2A/LMX1B/LTK/MEF2C/MMP9/NFATC4/NPY/OTX2/P2RY2/PAX3/PAX6/PAX7/CEND1/SERPINF1/POU3F2/FEZF2/MCOLN3/RELN/DPYSL5/PSMB8/RGMA/PTCH1/TENM2/RAC3/CXCL12/RAB17/SOX2/SPOC…	87
BP	GO:0007267	cell-cell signaling	78/521	1215/18679	3.47859e-12	2.97e-10	2.14208e-10	CFTR/CGA/CCR1/COMT/CTGF/CNIH3/AP2B1/DLG2/DRD4/EDN1/EGR1/EGR2/FGF1/DKK1/ARHGEF9/CUX2/GREM1/GDNF/GJA8/GPER1/ANK2/GRIA4/HOXA5/IHH/IL11/INHBA/ITGB2/KCNMA1/SHISA6/GRID2IP/LHX1/LTB/MEF2C/ATP1A2/NFATC4/NODAL/NPY/NOVA1/NPTX2/PCDH8/PGF/KCNK10/SYTL2/ANO1/MESP1/RELN/SLC12A5/RAC3/RBP4/RYR2/CCL2/CCL3/SFRP2/SCG5/SLC6A2/SNCB/SST/SSTR2/SYT4/CNTN2/TBX5/TBX3/TGFB2/TRH/SHISA9/WNT2B/CACNA1A/KCNAB1/CASQ2/JPH4/NPFF/TN…	78
BP	GO:0000904	cell morphogenesis involved in differentiation	69/521	1011/18679	4.68075e-12	3.92866e-10	2.8335e-10	CDH2/VAV3/COL1A1/COL2A1/COL3A1/COL5A1/COL5A2/COL9A1/CSF2RA/DACT3/CTNNA2/AP2B1/DCX/EGR2/FGF1/DKK1/FLNA/CUX2/FN1/SHC2/RASGRP3/GAP43/GBX2/GREM1/GDNF/ANK2/RGCC/HAS2/NRG1/APP/IHH/FEZF1/LHX1/LIMK1/LOXL2/MEF2C/MMP9/NFATC4/NODAL/OTX2/PAX6/CLEC1B/POU3F2/FEZF2/RELN/DPYSL5/PSMB8/RGMA/TENM2/RAC3/CXCL12/SFRP2/SOX17/SRC/CNTN2/TBX5/TGFB2/TRPC4/CACNA1A/METRN/C6orf25/RND2/SLITRK6/COL25A1/NTNG2/LGI1/LHX2/NRXN1/FGF…	69
BP	GO:0007166	cell surface receptor signaling pathway	133/521	2677/18679	6.43033e-12	5.30717e-10	3.82774e-10	CDH2/CDH6/APC2/CDKN2B/VAV3/POSTN/LILRA1/BTN3A1/USP18/GPR182/CCR1/CNTFR/COL1A1/COL1A2/COL2A1/COL3A1/CSF2RA/DACT3/CTGF/CNIH3/AP2B1/EDN1/EGR1/HTRA4/AKT2/FGF1/ITGA11/DKK1/SPEN/FLNA/RFTN1/SULF1/ARHGEF9/ADGRL3/FMOD/FRZB/SHC2/RASGRP3/ADGRA2/PYDC1/GREM1/GDF10/GDNF/GPER1/GRIA4/CXCL1/NRG1/HLA-A/IFIT2/IGFBP5/APP/IHH/IL15RA/INHBA/IRF1/IRF5/ITGB2/KDR/HES5/LFNG/LIMK1/LTB/LTBP2/LTK/MARK1/MDFI/MEF2C/MMP9/TSPAN11…	133
BP	GO:0051240	positive regulation of multicellular organismal process	83/521	1357/18679	7.91894e-12	6.42862e-10	4.63658e-10	STMN2/CCR1/COL1A1/CTGF/CYP1B1/TMEM64/DIO3/DRD4/EDN1/EGR1/FGF1/DKK1/SPEN/SULF1/ADGRL3/CUX2/FN1/ADGRA2/PYDC1/GREM1/GDNF/ANKRD1/GPER1/RGCC/HAS2/NRG1/HLA-A/HOXA5/APOA2/IHH/AQP1/INHBA/IRF1/IRF5/KDR/KNG1/FEZF1/LHX1/LIMK1/LOXL2/LTB/LTK/MEF2C/MMP9/NFATC4/NODAL/OTX2/P2RY2/PAX6/SERPINF1/PGF/POU3F2/LRRN3/SYTL2/FEZF2/SOX6/MESP1/RELN/PTCH1/RYR2/CCL2/CCL3/CXCL12/SFRP2/SOX17/SRC/SYT4/TBX2/TBX5/BTK/TGFB2/WNT2B/Z…	83
BP	GO:0007417	central nervous system development	62/521	878/18679	1.56237e-11	1.24788e-09	9.0002e-10	COL2A1/COL3A1/CTNNA2/DCX/OLIG3/NR0B1/S1PR1/EGR1/EGR2/EMX2/FABP7/FOXG1/DKK1/ADGRA2/GBX2/MDGA1/RAX/NRG1/HOXB8/CYP26C1/APP/AQP1/INHBA/HES5/FEZF1/LHX1/PHOX2A/NODAL/NPY/OTX1/OTX2/PAX3/PAX6/PAX7/CEND1/POU3F2/HYDIN/FEZF2/SOX6/RELN/PTCH1/NDRG2/RAC3/CXCL12/SOX2/SPOCK1/SRC/SSTR2/SYT4/CNTN2/TBX3/NR2F1/VIM/WNT2B/ZIC2/CACNA1A/KCNAB1/NPFF/C16orf45/LHX2/NRXN1/ARNT2	62
BP	GO:0048522	positive regulation of cellular process	194/521	4537/18679	1.68706e-11	1.32608e-09	9.56424e-10	CDH2/CDKN2A/CDKN2B/CDX1/CDX2/VAV3/MAB21L2/CFTR/CGA/STMN2/CCR1/SLC51B/CNTFR/COL1A1/COL3A1/COL8A1/COMT/NCOA7/ATF6B/CRIP2/CSF2RA/LGALS16/CTGF/CTNNA2/PROM2/CCDC80/CYP1B1/DCN/TMEM64/DPP6/DRD4/S1PR1/EDN1/EGR1/EGR2/ELF3/AKT2/FABP3/FAP/FGF1/FOXF1/DKK1/SPEN/KDM4C/FLNA/SULF1/ARHGEF9/ADGRL3/CUX2/FN1/PIK3R5/ARHGAP8/FRZB/SHC2/RASGRP3/ADGRA2/CLIP3/PYDC1/LDLRAP1/GBX2/GREM1/GDF10/MAGEA2B/GDNF/ANKRD1/GPER1/ANK2/R…	194
BP	GO:0001706	endoderm formation	15/521	56/18679	2.2356e-11	1.7298e-09	1.2476e-09	COL5A1/COL5A2/COL8A1/DKK1/FN1/INHBA/ITGB2/LAMB3/LHX1/MMP9/NODAL/MESP1/SOX17/SOX2/SOX7	15
BP	GO:0048514	blood vessel morphogenesis	43/521	489/18679	3.006e-11	2.29011e-09	1.65172e-09	CDH2/VAV3/COL3A1/COL8A1/CTGF/CYP1B1/S1PR1/EDN1/FAP/THSD7A/FGF1/FOXF1/SULF1/FN1/ADGRA2/GBX2/GREM1/RGCC/HAS2/HOXA5/HOXA7/IHH/AQP1/KDR/LOXL2/NFATC4/NODAL/SERPINF1/PGF/CCL2/CXCL12/SFRP2/SOX17/T/TBX2/TBX5/TGFB2/TGFBI/TNFAIP2/ARHGAP24/RSPO3/NRXN1/ACVRL1	43
BP	GO:0044700	single organism signaling	241/521	6095/18679	3.75284e-11	2.81576e-09	2.03084e-09	CDH2/CDH6/DCDC5/CDKN2A/APC2/CDKN2B/VAV3/PRDX4/POSTN/CFTR/CGA/LILRA1/BTN3A1/NUDT4/NXPH2/USP18/GPR182/DDIT4L/CCR1/CNTFR/COL1A1/COL1A2/COL2A1/COL3A1/COMT/CRABP1/ATF6B/CRYAB/CSF2RA/DACT3/CTGF/CNIH3/CTSL/CYP1B1/AP2B1/DCX/DEFB1/DLG2/DPP6/DRD4/NR0B1/S1PR1/EDN1/EGR1/EGR2/A2M/HTRA4/AKT2/EVI2A/GPC4/FGF1/ITGA11/DKK1/SPEN/KDM4C/FLNA/RFTN1/SULF1/ARHGEF9/ADGRL3/FMOD/CUX2/FN1/PIK3R5/ARHGAP8/FRZB/SHC2/RASGRP3/MR…	241
BP	GO:0023052	signaling	241/521	6100/18679	4.10862e-11	2.99449e-09	2.15975e-09	CDH2/CDH6/DCDC5/CDKN2A/APC2/CDKN2B/VAV3/PRDX4/POSTN/CFTR/CGA/LILRA1/BTN3A1/NUDT4/NXPH2/USP18/GPR182/DDIT4L/CCR1/CNTFR/COL1A1/COL1A2/COL2A1/COL3A1/COMT/CRABP1/ATF6B/CRYAB/CSF2RA/DACT3/CTGF/CNIH3/CTSL/CYP1B1/AP2B1/DCX/DEFB1/DLG2/DPP6/DRD4/NR0B1/S1PR1/EDN1/EGR1/EGR2/A2M/HTRA4/AKT2/EVI2A/GPC4/FGF1/ITGA11/DKK1/SPEN/KDM4C/FLNA/RFTN1/SULF1/ARHGEF9/ADGRL3/FMOD/CUX2/FN1/PIK3R5/ARHGAP8/FRZB/SHC2/RASGRP3/MR…	241
BP	GO:0060562	epithelial tube morphogenesis	34/521	326/18679	4.11199e-11	2.99449e-09	2.15975e-09	CTSZ/EDN1/FGF1/FOXF1/GBX2/GREM1/GDNF/HOXA5/IHH/KDR/HES5/LHX1/MEF2C/NFATC4/NODAL/PAX3/PGF/MESP1/PTCH1/RYR2/CXCL12/SFRP2/SOX17/SLC12A2/SRC/T/TBX2/TBX3/WNT2B/ZIC2/ZIC3/IRX1/LHX2/ACVRL1	34
BP	GO:0048863	stem cell differentiation	29/521	244/18679	5.03522e-11	3.61368e-09	2.60633e-09	SOX21/COL1A1/DACT3/EDN1/A2M/FLNA/FRZB/GBX2/GREM1/GDNF/RGCC/HAS2/NRG1/HOXA7/CYP26C1/HES5/LOXL2/MEF2C/NODAL/PAX3/SOX6/SFRP2/SOX17/T/TBX2/TBX5/TGFB2/RUNX2/FGF19	29
BP	GO:0051093	negative regulation of developmental process	55/521	756/18679	7.99266e-11	5.65424e-09	4.07806e-09	LRRC17/CDKN2A/STMN2/CCR1/COL3A1/COL5A1/COL5A2/FAM101A/DACT3/NR0B1/DKK1/SULF1/FRZB/GREM1/GDF10/MDGA1/GPER1/RGCC/HOXA5/HOXA7/HOXA9/HOXB8/IGFBP5/APP/IHH/INHBA/IRF1/HES5/NFATC4/NODAL/PAX6/SOST/CEND1/SERPINF1/FEZF2/MESP1/PTCH1/RBP4/CCL2/CCL3/PRDM16/SFRP2/SOX17/SOX2/SPOCK1/CNTN2/TBX2/TBX5/TBX3/TGFB2/VIM/BHLHE41/C16orf45/ACVRL1/CD86	55
BP	GO:0060322	head development	52/521	696/18679	1.05121e-10	7.33179e-09	5.28798e-09	COL1A1/COL3A1/CTNNA2/DCX/NR0B1/S1PR1/EGR2/EMX2/FABP7/FOXG1/DKK1/GBX2/MDGA1/RAX/APP/IHH/AQP1/INHBA/HES5/FEZF1/LHX1/PHOX2A/NODAL/NPY/OTX1/OTX2/PAX6/CEND1/POU3F2/HYDIN/FEZF2/RELN/PTCH1/NDRG2/RAC3/CXCL12/SOX2/SRC/SSTR2/SYT4/CNTN2/TBX3/NR2F1/TGFB2/WNT2B/ZIC2/CACNA1A/KCNAB1/C16orf45/LHX2/NRXN1/ARNT2	52
BP	GO:0050896	response to stimulus	301/521	8247/18679	1.69845e-10	1.16721e-08	8.41836e-09	CDH2/CDH6/DCDC5/IRX5/CDKN2A/APC2/CDKN2B/VAV3/PRDX4/GNLY/POSTN/CES1/UGT2B11/CFTR/CGA/LILRA1/STMN2/BTN3A1/NUDT4/PRRT2/NXPH2/USP18/GPR182/DDIT4L/TPH2/CCR1/CNGA4/CNTFR/COL1A1/COL1A2/COL2A1/COL3A1/COL5A1/COL5A2/COL9A1/COMT/CRABP1/ATF6B/CRYAB/CSF2RA/RTN4RL1/CST1/CST2/DACT3/CTGF/CNIH3/CTNNA2/CTSL/CTSV/CYP1B1/CYP3A4/CYP27A1/AP2B1/DCN/DCX/DDC/DEFA6/DEFB1/DRD4/NR0B1/S1PR1/EDN1/EGR1/EGR2/ELF3/A2M/EMX2/HTRA4…	301
BP	GO:0035987	endodermal cell differentiation	13/521	45/18679	1.72064e-10	1.16721e-08	8.41836e-09	COL5A1/COL5A2/COL8A1/DKK1/FN1/INHBA/ITGB2/LAMB3/MMP9/NODAL/MESP1/SOX17/SOX2	13
BP	GO:0035239	tube morphogenesis	35/521	366/18679	2.33993e-10	1.56585e-08	1.12936e-08	CTSZ/EDN1/FGF1/FOXF1/GBX2/GREM1/GDNF/HOXA5/HOXD13/IHH/KDR/HES5/LHX1/MEF2C/NFATC4/NODAL/PAX3/PGF/MESP1/PTCH1/RYR2/CXCL12/SFRP2/SOX17/SLC12A2/SRC/T/TBX2/TBX3/WNT2B/ZIC2/ZIC3/IRX1/LHX2/ACVRL1	35
BP	GO:0007154	cell communication	244/521	6310/18679	2.83803e-10	1.87386e-08	1.3515e-08	CDH2/CDH6/DCDC5/CDKN2A/APC2/CDKN2B/VAV3/PRDX4/POSTN/CFTR/CGA/LILRA1/BTN3A1/NUDT4/NXPH2/USP18/GPR182/DDIT4L/CCR1/CNTFR/COL1A1/COL1A2/COL2A1/COL3A1/COMT/CRABP1/ATF6B/CRYAB/CSF2RA/DACT3/CTGF/CNIH3/CTSL/CTSV/CYP1B1/AP2B1/DCX/DEFB1/DLG2/DPP6/DRD4/NR0B1/S1PR1/EDN1/EGR1/EGR2/A2M/HTRA4/AKT2/EVI2A/GPC4/FGF1/ITGA11/DKK1/SPEN/KDM4C/FLNA/RFTN1/SULF1/ARHGEF9/ADGRL3/FMOD/CUX2/FN1/PIK3R5/ARHGAP8/FRZB/SHC2/RASGR…	244
BP	GO:0007492	endoderm development	16/521	78/18679	3.72696e-10	2.42841e-08	1.75146e-08	COL5A1/COL5A2/COL8A1/DKK1/FN1/INHBA/ITGB2/LAMB3/LHX1/MMP9/NODAL/OTX2/MESP1/SOX17/SOX2/SOX7	16
BP	GO:0007420	brain development	49/521	657/18679	4.00461e-10	2.57543e-08	1.8575e-08	COL3A1/CTNNA2/DCX/NR0B1/S1PR1/EGR2/EMX2/FABP7/FOXG1/DKK1/GBX2/MDGA1/RAX/APP/AQP1/INHBA/HES5/FEZF1/LHX1/PHOX2A/NODAL/NPY/OTX1/OTX2/PAX6/CEND1/POU3F2/HYDIN/FEZF2/RELN/PTCH1/NDRG2/RAC3/CXCL12/SOX2/SRC/SSTR2/SYT4/CNTN2/TBX3/NR2F1/WNT2B/ZIC2/CACNA1A/KCNAB1/C16orf45/LHX2/NRXN1/ARNT2	49
BP	GO:0042221	response to chemical	177/521	4169/18679	4.42213e-10	2.80749e-08	2.02487e-08	CDKN2B/VAV3/CES1/UGT2B11/CFTR/STMN2/USP18/TPH2/CCR1/CNTFR/COL1A1/COL1A2/COL2A1/COL3A1/COL5A1/COL5A2/COL9A1/COMT/ATF6B/CRYAB/CSF2RA/CST1/CST2/CTGF/CTSL/CTSV/CYP1B1/CYP3A4/CYP27A1/AP2B1/DCN/DCX/DDC/DEFB1/DRD4/NR0B1/S1PR1/EDN1/EGR1/EGR2/EMX2/HTRA4/AKT2/ALDH1A1/FABP3/FGF1/DKK1/RFTN1/SULF1/ARHGEF9/FMOD/CUX2/SHC2/RASGRP3/TAS2R50/GAP43/ADGRA2/PYDC1/OR5L2/GBX2/OR10G2/GREM1/GDF10/GDNF/ANKRD1/SSC5D/GPER1/O…	177
BP	GO:0060485	mesenchyme development	26/521	218/18679	4.71946e-10	2.95833e-08	2.13366e-08	COL1A1/DACT3/EDN1/FOXF1/FLNA/FRZB/GBX2/GREM1/GDNF/RGCC/HAS2/NRG1/HOXA5/CYP26C1/LOXL2/MEF2C/NODAL/PAX3/MESP1/ACTA2/SFRP2/TBX2/TBX5/TGFB2/ZIC2/FGF19	26
BP	GO:0032989	cellular component morphogenesis	84/521	1501/18679	5.12259e-10	3.17088e-08	2.28697e-08	CDH2/VAV3/COL1A1/COL2A1/COL3A1/COL5A1/COL5A2/COL9A1/CSF2RA/DACT3/CTNNA2/AP2B1/DCX/EDN1/EGR2/RSPH9/FGF1/DKK1/FLNA/CUX2/FN1/SHC2/RASGRP3/GAP43/GBX2/GREM1/GDNF/ANKRD1/ANK2/RGCC/HAS2/NRG1/APP/IHH/ITGB2/KDR/FEZF1/LHX1/LIMK1/LOXL2/MEF2C/MMP9/NFATC4/NODAL/OTX2/NOX4/PAX6/CLEC1B/POU3F2/HYDIN/FEZF2/SOX6/RELN/DPYSL5/PSMB8/RGMA/TENM2/RAC3/CCL2/CCL3/CXCL12/SFRP2/RAB17/SOX17/SRC/SYT4/CNTN2/TBX5/TGFB2/TMOD1/TRP…	84
BP	GO:0030199	collagen fibril organization	12/521	40/18679	5.36484e-10	3.27984e-08	2.36555e-08	COL1A1/COL1A2/COL2A1/COL3A1/COL5A1/COL5A2/CYP1B1/GREM1/LOX/LOXL2/SFRP2/TGFB2	12
BP	GO:0035295	tube development	46/521	603/18679	6.8954e-10	4.16415e-08	3.00335e-08	COL3A1/CTGF/CTSZ/EDN1/FGF1/FOXF1/GBX2/GREM1/GDNF/HOXA5/HOXD13/IGFBP5/IHH/KDR/HES5/LHX1/LOX/MEF2C/NFATC4/NODAL/NTS/PAX3/PAX6/PAX7/PGF/MESP1/PTCH1/RBP4/RYR2/CXCL12/SFRP2/SOX17/SLC12A2/SRC/T/TBX2/TBX5/TBX3/TGFB2/WNT2B/ZIC2/ZIC3/IRX1/CLMP/LHX2/ACVRL1	46
BP	GO:0048518	positive regulation of biological process	211/521	5285/18679	8.59274e-10	5.12665e-08	3.69755e-08	CDH2/CDKN2A/APC2/CDKN2B/CDX1/CDX2/VAV3/MAB21L2/CFTR/CGA/STMN2/BTN3A1/CCR1/SLC51B/CNTFR/COL1A1/COL3A1/COL8A1/COMT/NCOA7/ATF6B/CRIP2/CSF2RA/LGALS16/CTGF/CTNNA2/PROM2/CTSL/CCDC80/CYP1B1/DCN/TMEM64/DIO3/DPP6/DRD4/S1PR1/EDN1/EGR1/EGR2/ELF3/A2M/AKT2/ALDH1A1/FABP3/FAP/FGF1/FOXF1/DKK1/SPEN/KDM4C/FLNA/RFTN1/SULF1/ARHGEF9/ADGRL3/CUX2/FN1/PIK3R5/ARHGAP8/FRZB/SHC2/RASGRP3/ADGRA2/CLIP3/PYDC1/LDLRAP1/GBX2/GREM…	211
BP	GO:0000902	cell morphogenesis	80/521	1420/18679	1.04658e-09	6.16983e-08	4.44992e-08	CDH2/VAV3/COL1A1/COL2A1/COL3A1/COL5A1/COL5A2/COL9A1/CSF2RA/DACT3/CTNNA2/AP2B1/DCX/EGR2/RSPH9/FGF1/DKK1/FLNA/CUX2/FN1/SHC2/RASGRP3/GAP43/GBX2/GREM1/GDNF/ANK2/RGCC/HAS2/NRG1/APP/IHH/ITGB2/KDR/FEZF1/LHX1/LIMK1/LOXL2/MEF2C/MMP9/NFATC4/NODAL/OTX2/NOX4/PAX6/CLEC1B/POU3F2/HYDIN/FEZF2/SOX6/RELN/DPYSL5/PSMB8/RGMA/TENM2/RAC3/CCL2/CCL3/CXCL12/SFRP2/RAB17/SOX17/SRC/SYT4/CNTN2/TBX5/TGFB2/TRPC4/CACNA1A/METRN/S…	80
BP	GO:0031175	neuron projection development	65/521	1047/18679	1.09247e-09	6.36462e-08	4.59042e-08	CDH2/VAV3/STMN2/COL2A1/COL3A1/COL5A1/COL5A2/COL9A1/CSF2RA/RTN4RL1/CTNNA2/AP2B1/DCX/EGR2/FGF1/CUX2/FN1/SHC2/RASGRP3/GAP43/GBX2/GDNF/ANKRD1/ANK2/NRG1/APP/FEZF1/LHX1/LIMK1/LTK/MEF2C/MMP9/NFATC4/NPY/OTX2/P2RY2/PAX6/SERPINF1/POU3F2/FEZF2/RELN/DPYSL5/PSMB8/RGMA/TENM2/RAC3/CXCL12/RAB17/SPOCK1/SRC/SYT4/CNTN2/TGFB2/TRPC4/VIM/CACNA1A/METRN/RND2/SLITRK6/COL25A1/NTNG2/LGI1/LHX2/NRXN1/FGF19	65
BP	GO:0010033	response to organic substance	131/521	2828/18679	1.13595e-09	6.54096e-08	4.7176e-08	CDKN2B/VAV3/UGT2B11/CFTR/STMN2/USP18/TPH2/CCR1/CNTFR/COL1A1/COL1A2/COL2A1/COL3A1/COL5A2/COMT/ATF6B/CRYAB/CSF2RA/CTGF/CTSL/CTSV/CYP1B1/AP2B1/DCN/DDC/DEFB1/DRD4/NR0B1/EDN1/EGR1/EGR2/HTRA4/AKT2/FABP3/FGF1/DKK1/RFTN1/SULF1/ARHGEF9/FMOD/CUX2/SHC2/RASGRP3/ADGRA2/PYDC1/GREM1/GDF10/ANKRD1/SSC5D/GPER1/CXCL1/HAS2/HDGF/NRG1/HLA-A/HSD17B2/APOA2/IFIT2/IGFBP5/IHH/AQP1/IL15RA/INHBA/IRF1/IRF5/KCNMA1/KDR/HES5/LHX…	131
BP	GO:0001525	angiogenesis	36/521	411/18679	1.43908e-09	8.19118e-08	5.9078e-08	VAV3/COL8A1/CTGF/CYP1B1/S1PR1/EDN1/FAP/THSD7A/FGF1/SULF1/FN1/ADGRA2/GBX2/GREM1/RGCC/HOXA5/HOXA7/IHH/AQP1/KDR/LOXL2/NFATC4/NODAL/SERPINF1/PGF/CCL2/CXCL12/SFRP2/SOX17/TGFB2/TGFBI/TNFAIP2/ARHGAP24/RSPO3/NRXN1/ACVRL1	36
BP	GO:0009719	response to endogenous stimulus	88/521	1642/18679	1.59012e-09	8.94804e-08	6.45368e-08	CDKN2B/UGT2B11/CFTR/STMN2/TPH2/COL1A1/COL1A2/COL2A1/COL3A1/COL5A2/CRYAB/CSF2RA/CTGF/CTSL/CTSV/DDC/DEFB1/DRD4/NR0B1/EDN1/EGR1/EGR2/HTRA4/AKT2/FABP3/FGF1/DKK1/SULF1/FMOD/SHC2/RASGRP3/GREM1/GDF10/ANKRD1/GPER1/HAS2/NRG1/APOA2/IGFBP5/IHH/AQP1/INHBA/IRF5/HES5/LHX1/LOX/LTBP2/STS/MEF2C/ATP1A2/NNMT/NODAL/NTS/OTX2/P2RY2/NOX4/SOST/SERPINF1/PGF/SOX6/PRLR/HTRA1/PSMB8/RGMA/PTCH1/RYR2/CCL2/CXCL12/PRDM16/SFRP2/S…	88
BP	GO:0045165	cell fate commitment	28/521	267/18679	1.96879e-09	1.09544e-07	7.90076e-08	APC2/OLIG3/FGF1/DKK1/GAP43/GDNF/NRG1/IHH/KDR/HES5/MEF2C/NODAL/OTX2/PAX3/PAX6/PAX7/FEZF2/SOX6/MESP1/PTCH1/SFRP2/SOX17/SOX2/TBX2/TBX3/TGFB2/WNT2B/RUNX2	28
BP	GO:0003008	system process	99/521	1953/18679	2.41014e-09	1.32611e-07	9.56443e-08	IRX5/PRRT2/CNGA4/COL1A1/COL1A2/COL2A1/COMT/CRYAB/CRYM/CST1/CST2/CTGF/CTNNA2/CTSZ/CYP1B1/DLG2/DPP6/DRD4/S1PR1/EDN1/EGR1/EGR2/FABP7/SULF1/CUX2/TAS2R50/LRIG1/OR5L2/OR10G2/GDNF/GJA8/GPER1/CCDC66/OR13C9/ANK2/CTNNA3/RAX/HAS2/NRG1/HOXA5/HOXB8/APOA2/IGFBP5/APP/AQP1/INHBA/KCNMA1/KNG1/STS/MEF2C/GPR179/ATP1A2/NPY/NPTX2/NTS/P2RY2/PAX3/PAX6/SLC26A4/SERPINF1/KCNK10/ACPP/ANO1/RELN/CEMIP/SLC12A5/RAC3/ACTA2/CACNG…	99
BP	GO:0045596	negative regulation of cell differentiation	43/521	566/18679	2.89076e-09	1.57308e-07	1.13457e-07	LRRC17/CDKN2A/STMN2/COL3A1/COL5A1/COL5A2/FAM101A/DACT3/NR0B1/DKK1/FRZB/GREM1/GDF10/GPER1/HOXA5/HOXA7/HOXA9/HOXB8/IGFBP5/APP/IHH/INHBA/IRF1/HES5/NFATC4/NODAL/PAX6/FEZF2/MESP1/PTCH1/CCL3/PRDM16/SFRP2/SOX17/SOX2/SPOCK1/CNTN2/TBX5/TBX3/VIM/BHLHE41/C16orf45/ACVRL1	43
BP	GO:0048562	embryonic organ morphogenesis	29/521	290/18679	3.03985e-09	1.63623e-07	1.18012e-07	IRX5/COL2A1/EDN1/FOXF1/FRZB/LRIG1/GBX2/HOXA5/HOXA6/HOXA7/HOXB8/IHH/LHX1/MDFI/MEF2C/NODAL/OTX1/OTX2/PAX6/MESP1/RBP4/RYR2/SOX17/T/TBX2/TBX3/ZIC3/SLITRK6/RUNX2	29
BP	GO:2000542	negative regulation of gastrulation	6/521	7/18679	3.12906e-09	1.66614e-07	1.20169e-07	COL5A1/COL5A2/DKK1/MESP1/SFRP2/SOX17	6
BP	GO:0007409	axonogenesis	50/521	723/18679	3.39748e-09	1.78982e-07	1.29089e-07	CDH2/VAV3/COL2A1/COL3A1/COL5A1/COL5A2/COL9A1/CSF2RA/CTNNA2/AP2B1/DCX/EGR2/FGF1/FN1/SHC2/RASGRP3/GAP43/GBX2/GDNF/ANK2/NRG1/APP/FEZF1/LHX1/LIMK1/MMP9/OTX2/PAX6/POU3F2/FEZF2/RELN/DPYSL5/PSMB8/RGMA/TENM2/CXCL12/SRC/CNTN2/TGFB2/TRPC4/CACNA1A/METRN/RND2/SLITRK6/COL25A1/NTNG2/LGI1/LHX2/NRXN1/FGF19	50
BP	GO:0048666	neuron development	69/521	1177/18679	3.48875e-09	1.81856e-07	1.31162e-07	CDH2/IRX5/VAV3/STMN2/COL2A1/COL3A1/COL5A1/COL5A2/COL9A1/CSF2RA/RTN4RL1/CTNNA2/AP2B1/DCX/EGR2/FGF1/CUX2/FN1/SHC2/RASGRP3/GAP43/GBX2/GDNF/ANKRD1/CCDC66/ANK2/NRG1/GLDN/APP/IHH/FEZF1/LHX1/LIMK1/LTK/MEF2C/MMP9/NFATC4/NPY/OTX2/P2RY2/PAX6/SERPINF1/POU3F2/FEZF2/RELN/DPYSL5/PSMB8/RGMA/TENM2/RAC3/CXCL12/RAB17/SPOCK1/SRC/SYT4/CNTN2/TGFB2/TRPC4/VIM/CACNA1A/METRN/RND2/SLITRK6/COL25A1/NTNG2/LGI1/LHX2/NRXN1/FGF…	69
BP	GO:0022617	extracellular matrix disassembly	19/521	130/18679	3.60328e-09	1.85869e-07	1.34056e-07	COL1A1/COL1A2/COL2A1/COL3A1/COL5A1/COL5A2/COL8A1/COL9A1/CTSL/CTSV/DCN/A2M/FAP/FN1/LAMB3/MMP1/MMP9/MMP10/COL25A1	19
BP	GO:0022603	regulation of anatomical structure morphogenesis	56/521	865/18679	3.99274e-09	2.03836e-07	1.47014e-07	CDH2/COL1A1/COL5A1/COL5A2/DACT3/CYP1B1/EDN1/FGF1/DKK1/FLNA/SULF1/CUX2/FN1/ADGRA2/GREM1/GDNF/RGCC/HAS2/HOXA5/HOXD13/AQP1/ITGB2/KDR/LFNG/LHX1/LIMK1/MEF2C/NFATC4/NODAL/OTX2/PAX3/SERPINF1/PGF/POU3F2/FEZF2/MESP1/RELN/RAC3/CCL2/CCL3/CXCL12/SFRP2/SOX17/SRC/SYT4/CNTN2/TBX2/TBX5/TGFB2/WNT2B/CACNA1A/METRN/RND2/RUNX2/ACVRL1/CD53	56
BP	GO:0061564	axon development	51/521	752/18679	4.51403e-09	2.28096e-07	1.64512e-07	CDH2/VAV3/COL2A1/COL3A1/COL5A1/COL5A2/COL9A1/CSF2RA/RTN4RL1/CTNNA2/AP2B1/DCX/EGR2/FGF1/FN1/SHC2/RASGRP3/GAP43/GBX2/GDNF/ANK2/NRG1/APP/FEZF1/LHX1/LIMK1/MMP9/OTX2/PAX6/POU3F2/FEZF2/RELN/DPYSL5/PSMB8/RGMA/TENM2/CXCL12/SRC/CNTN2/TGFB2/TRPC4/CACNA1A/METRN/RND2/SLITRK6/COL25A1/NTNG2/LGI1/LHX2/NRXN1/FGF19	51
BP	GO:0032963	collagen metabolic process	18/521	118/18679	4.63232e-09	2.3171e-07	1.67118e-07	COL1A1/COL1A2/COL2A1/COL3A1/COL5A1/COL5A2/COL8A1/COL9A1/CTGF/CTSL/FAP/RGCC/IHH/MMP1/MMP9/MMP10/CCL2/COL25A1	18
BP	GO:0071495	cellular response to endogenous stimulus	71/521	1236/18679	4.70419e-09	2.32951e-07	1.68014e-07	CDKN2B/UGT2B11/CFTR/STMN2/COL1A1/COL1A2/COL2A1/COL3A1/COL5A2/CSF2RA/CTGF/CTSL/DDC/NR0B1/EDN1/EGR1/EGR2/HTRA4/AKT2/FGF1/DKK1/SULF1/FMOD/SHC2/RASGRP3/GREM1/GDF10/ANKRD1/GPER1/HAS2/NRG1/IGFBP5/AQP1/INHBA/HES5/LHX1/LTBP2/MEF2C/ATP1A2/NODAL/NTS/OTX2/P2RY2/NOX4/SOST/SERPINF1/PGF/SOX6/PRLR/HTRA1/PSMB8/RGMA/RYR2/CCL2/PRDM16/SFRP2/SRC/SST/SSTR2/T/NR2F1/TGFB2/TRH/UGT2B7/CASQ2/TRIM63/RUNX2/ACVRL1/CD86/FGF19…	71
BP	GO:0070887	cellular response to chemical stimulus	123/521	2660/18679	4.95002e-09	2.41328e-07	1.74056e-07	CDKN2B/VAV3/UGT2B11/CFTR/STMN2/USP18/TPH2/CCR1/CNTFR/COL1A1/COL1A2/COL2A1/COL3A1/COL5A2/COMT/ATF6B/CSF2RA/CTGF/CTSL/CYP1B1/CYP3A4/CYP27A1/AP2B1/DDC/NR0B1/EDN1/EGR1/EGR2/HTRA4/AKT2/ALDH1A1/FGF1/DKK1/SULF1/ARHGEF9/FMOD/CUX2/SHC2/RASGRP3/ADGRA2/PYDC1/GREM1/GDF10/ANKRD1/GPER1/RGCC/CXCL1/GSTA3/HAS2/HDGF/NRG1/HLA-A/CYP26C1/IFIT2/IGFBP5/AQP1/IL15RA/INHBA/IRF1/IRF5/ITGB2/KDR/HES5/LHX1/LTB/LTBP2/LTK/MEF2C…	123
BP	GO:0071310	cellular response to organic substance	107/521	2203/18679	4.97082e-09	2.41328e-07	1.74056e-07	CDKN2B/VAV3/UGT2B11/CFTR/STMN2/USP18/CCR1/CNTFR/COL1A1/COL1A2/COL2A1/COL3A1/COL5A2/ATF6B/CSF2RA/CTGF/CTSL/CYP1B1/AP2B1/DDC/NR0B1/EDN1/EGR1/EGR2/HTRA4/AKT2/FGF1/DKK1/SULF1/ARHGEF9/FMOD/CUX2/SHC2/RASGRP3/ADGRA2/PYDC1/GREM1/GDF10/ANKRD1/GPER1/CXCL1/HAS2/HDGF/NRG1/HLA-A/IFIT2/IGFBP5/AQP1/IL15RA/INHBA/IRF1/IRF5/KDR/HES5/LHX1/LTB/LTBP2/LTK/MEF2C/MT1G/MX2/ATP1A2/NODAL/NTS/OTX2/P2RY2/NOX4/SOST/HERC5/SERP…	107
BP	GO:0030900	forebrain development	32/521	353/18679	5.24736e-09	2.52281e-07	1.81955e-07	COL3A1/NR0B1/EMX2/FABP7/DKK1/GBX2/MDGA1/RAX/APP/AQP1/INHBA/HES5/FEZF1/LHX1/NPY/OTX1/OTX2/PAX6/POU3F2/FEZF2/RELN/RAC3/CXCL12/SOX2/SRC/SSTR2/CNTN2/TBX3/NR2F1/WNT2B/C16orf45/LHX2	32
BP	GO:0061138	morphogenesis of a branching epithelium	23/521	194/18679	5.38129e-09	2.54079e-07	1.83252e-07	CTSZ/EDN1/FGF1/FOXF1/SULF1/GBX2/GREM1/GDNF/HOXA5/HOXD13/IHH/KDR/LHX1/NFATC4/PGF/PTCH1/CXCL12/SFRP2/SLC12A2/SRC/TBX3/WNT2B/RSPO3	23
BP	GO:0070848	response to growth factor	57/521	896/18679	5.38738e-09	2.54079e-07	1.83252e-07	CDKN2B/VAV3/STMN2/COL1A1/COL1A2/COL2A1/COL3A1/CSF2RA/CTGF/AP2B1/DDC/EDN1/EGR1/HTRA4/FGF1/DKK1/SULF1/ARHGEF9/FMOD/SHC2/RASGRP3/ADGRA2/GREM1/GDF10/ANKRD1/HAS2/NRG1/KDR/HES5/LHX1/LTBP2/MEF2C/MT1G/NODAL/NTS/OTX2/P2RY2/NOX4/SOST/SOX6/HTRA1/PSMB8/RGMA/RYR2/CCL2/PRDM16/SFRP2/SOX2/SRC/T/TGFB2/TMEM204/RUNX2/ACVRL1/CD86/FGF19/FGFBP1	57
BP	GO:0048667	cell morphogenesis involved in neuron differentiation	53/521	807/18679	6.62979e-09	3.09724e-07	2.23385e-07	CDH2/VAV3/COL2A1/COL3A1/COL5A1/COL5A2/COL9A1/CSF2RA/CTNNA2/AP2B1/DCX/EGR2/FGF1/CUX2/FN1/SHC2/RASGRP3/GAP43/GBX2/GDNF/ANK2/NRG1/APP/FEZF1/LHX1/LIMK1/MEF2C/MMP9/NFATC4/OTX2/PAX6/POU3F2/FEZF2/RELN/DPYSL5/PSMB8/RGMA/TENM2/CXCL12/SRC/CNTN2/TGFB2/TRPC4/CACNA1A/METRN/RND2/SLITRK6/COL25A1/NTNG2/LGI1/LHX2/NRXN1/FGF19	53
BP	GO:0061448	connective tissue development	25/521	231/18679	7.68928e-09	3.55863e-07	2.56662e-07	COL1A1/COL2A1/COL5A1/COL9A1/FAM101A/CTGF/EDN1/EGR1/SULF1/FRZB/GREM1/HOXA5/IHH/HES5/LOXL2/MEF2C/PAX7/SOX6/ACTA2/SFRP2/TGFB2/TGFBI/WNT2B/RUNX2/ACVRL1	25
BP	GO:0007610	behavior	48/521	696/18679	7.79437e-09	3.57386e-07	2.57761e-07	CCR1/CNTFR/COMT/DACH1/DRD4/S1PR1/EDN1/EGR1/EGR2/AKT2/FGF1/CUX2/ADGRA2/GREM1/GDNF/CXCL1/NRG1/HOXB8/APP/KCNMA1/KDR/STS/MEF2C/ASTN1/ATP1A2/NPY/NOVA1/NPTX2/NTS/CEND1/SERPINF1/KCNK10/FEZF2/MCOLN3/RELN/SLC12A5/CCL2/CCL3/CXCL12/CNTN2/TMOD1/TRH/CACNA1A/KCNAB1/SLITRK6/JPH4/NRXN1/NRXN2	48
BP	GO:0010557	positive regulation of macromolecule biosynthetic process	85/521	1620/18679	8.61201e-09	3.91254e-07	2.82188e-07	CDKN2A/CDKN2B/CDX1/CDX2/CGA/SLC51B/COL1A1/NCOA7/ATF6B/CTGF/S1PR1/EDN1/EGR1/EGR2/ELF3/AKT2/FGF1/FOXF1/SPEN/GBX2/GREM1/GDNF/ANKRD1/GPER1/RGCC/RAX/HAS2/HOXA5/HOXA7/HOXD13/APOA2/MSGN1/APP/IHH/IL11/INHBA/IRF1/IRF5/KDR/HES5/FEZF1/LHX1/PHOX2A/LTB/MEF2C/AFF1/NFATC4/NODAL/OTX1/OTX2/NOX4/PAX3/PAX6/PAX7/PBX2/SOST/CHCHD2/POU3F2/FEZF2/SOX6/MESP1/RELN/RGMA/PTCH1/CCL2/PRDM16/SFRP2/SOX17/SOX2/T/TBX5/TBX3/BTK/TEF…	85
BP	GO:0051216	cartilage development	22/521	183/18679	8.94398e-09	3.98025e-07	2.87071e-07	COL1A1/COL2A1/COL9A1/FAM101A/CTGF/EDN1/SULF1/FRZB/GREM1/HOXA5/IHH/HES5/LOXL2/MEF2C/PAX7/SOX6/SFRP2/TGFB2/TGFBI/WNT2B/RUNX2/ACVRL1	22
BP	GO:0043009	chordate embryonic development	44/521	610/18679	9.03798e-09	3.98025e-07	2.87071e-07	IRX5/CDX2/COL1A1/COL2A1/EDN1/ELF3/FOXF1/DKK1/SULF1/GBX2/HOXA5/HOXA6/HOXA7/HOXA9/HOXB8/HSD17B2/MSGN1/IHH/HES5/LFNG/LHX1/LMX1B/MDFI/NODAL/OTX2/P2RY2/PAX3/PAX6/PAX7/PCDH8/SOX6/PTCH1/RBP4/SFRP2/SOX17/T/TBX3/ZIC2/RSPO3/RUNX2/DLK1/LHX2/ACVRL1/ARNT2	44
BP	GO:0007507	heart development	37/521	461/18679	9.08123e-09	3.98025e-07	2.87071e-07	COL2A1/COL3A1/COL5A1/S1PR1/EDN1/FABP3/FOXF1/DKK1/GREM1/ANKRD1/PDLIM3/ANK2/HAS2/NRG1/IHH/MEF2C/NFATC4/NODAL/NOX4/PAX3/SOX6/MESP1/PTCH1/RBP4/RYR2/SFRP2/SOX17/T/TBX2/TBX5/TBX3/TGFB2/ZIC3/KCNAB1/SCUBE1/SORBS2/FGF19	37
BP	GO:0044259	multicellular organismal macromolecule metabolic process	18/521	123/18679	9.11201e-09	3.98025e-07	2.87071e-07	COL1A1/COL1A2/COL2A1/COL3A1/COL5A1/COL5A2/COL8A1/COL9A1/CTGF/CTSL/FAP/RGCC/IHH/MMP1/MMP9/MMP10/CCL2/COL25A1	18
BP	GO:0006357	regulation of transcription from RNA polymerase II promoter	91/521	1784/18679	9.16293e-09	3.98025e-07	2.87071e-07	CDKN2A/CDKN2B/CDX1/CDX2/CGA/SOX21/NCOA7/ATF6B/CRYM/DACH1/OLIG3/NR0B1/S1PR1/EDN1/EGR1/EGR2/ELF3/AKT2/FGF1/FOXF1/DKK1/SPEN/KDM4C/SULF1/CUX2/GBX2/GREM1/MAGEA2B/GDNF/ANKRD1/GPER1/RGCC/RAX/HDGF/HMX1/HOXA5/HOXA7/HOXC8/HOXD13/MSGN1/APP/IHH/IL11/INHBA/IRF1/IRF5/HES5/FEZF1/PHOX2A/MDFI/MEF2C/NFATC4/NODAL/OTX1/OTX2/PAX3/PAX6/PAX7/PBX2/SOST/CHCHD2/PEG3/POU3F2/FEZF2/SOX6/MESP1/HTRA1/RGMA/PTCH1/TENM2/GATAD2B/R…	91
BP	GO:0051270	regulation of cellular component movement	48/521	704/18679	1.11884e-08	4.81781e-07	3.4748e-07	CGA/CCR1/COL1A1/COL3A1/CYP1B1/DACH1/S1PR1/EDN1/AKT2/FGF1/SULF1/FN1/ADGRA2/GREM1/GPER1/ANK2/RGCC/CTNNA3/CXCL1/HAS2/HOXA7/IGFBP5/KDR/KRT16/LAMA4/MMP9/MMP10/ATP1A2/NODAL/P2RY2/NOX4/PAX6/SERPINF1/FEZF2/RELN/CEMIP/RYR2/CCL2/CCL3/CXCL12/SFRP2/SRC/SST/TBX5/TGFB2/IFITM1/C16orf45/ACVRL1	48
BP	GO:0030334	regulation of cell migration	43/521	593/18679	1.15174e-08	4.91674e-07	3.54615e-07	CGA/CCR1/COL1A1/COL3A1/CYP1B1/DACH1/S1PR1/EDN1/AKT2/FGF1/SULF1/FN1/ADGRA2/GREM1/GPER1/RGCC/CXCL1/HAS2/HOXA7/IGFBP5/KDR/KRT16/LAMA4/MMP9/MMP10/NODAL/P2RY2/NOX4/PAX6/SERPINF1/RELN/CEMIP/CCL2/CCL3/CXCL12/SFRP2/SRC/SST/TBX5/TGFB2/IFITM1/C16orf45/ACVRL1	43
BP	GO:0009792	embryo development ending in birth or egg hatching	44/521	616/18679	1.20963e-08	5.11974e-07	3.69256e-07	IRX5/CDX2/COL1A1/COL2A1/EDN1/ELF3/FOXF1/DKK1/SULF1/GBX2/HOXA5/HOXA6/HOXA7/HOXA9/HOXB8/HSD17B2/MSGN1/IHH/HES5/LFNG/LHX1/LMX1B/MDFI/NODAL/OTX2/P2RY2/PAX3/PAX6/PAX7/PCDH8/SOX6/PTCH1/RBP4/SFRP2/SOX17/T/TBX3/ZIC2/RSPO3/RUNX2/DLK1/LHX2/ACVRL1/ARNT2	44
BP	GO:0071363	cellular response to growth factor stimulus	55/521	873/18679	1.4289e-08	5.99652e-07	4.32493e-07	CDKN2B/VAV3/STMN2/COL1A1/COL1A2/COL2A1/COL3A1/CSF2RA/CTGF/AP2B1/DDC/EDN1/EGR1/HTRA4/FGF1/DKK1/SULF1/ARHGEF9/FMOD/SHC2/RASGRP3/ADGRA2/GREM1/GDF10/ANKRD1/HAS2/NRG1/KDR/HES5/LHX1/LTBP2/MEF2C/MT1G/NODAL/NTS/OTX2/NOX4/SOST/SOX6/HTRA1/PSMB8/RGMA/RYR2/CCL2/PRDM16/SFRP2/SRC/T/TGFB2/TMEM204/RUNX2/ACVRL1/CD86/FGF19/FGFBP1	55
BP	GO:0048706	embryonic skeletal system development	18/521	129/18679	1.96112e-08	8.16088e-07	5.88595e-07	IRX5/COL1A1/COL2A1/SULF1/HOXA5/HOXA6/HOXA7/HOXA9/HOXB8/IHH/LHX1/MDFI/NODAL/PAX7/RBP4/T/RUNX2/DLK1	18
BP	GO:0048812	neuron projection morphogenesis	53/521	834/18679	2.00543e-08	8.27576e-07	5.9688e-07	CDH2/VAV3/COL2A1/COL3A1/COL5A1/COL5A2/COL9A1/CSF2RA/CTNNA2/AP2B1/DCX/EGR2/FGF1/CUX2/FN1/SHC2/RASGRP3/GAP43/GBX2/GDNF/ANK2/NRG1/APP/FEZF1/LHX1/LIMK1/MMP9/NFATC4/OTX2/PAX6/POU3F2/FEZF2/RELN/DPYSL5/PSMB8/RGMA/TENM2/CXCL12/SRC/SYT4/CNTN2/TGFB2/TRPC4/CACNA1A/METRN/RND2/SLITRK6/COL25A1/NTNG2/LGI1/LHX2/NRXN1/FGF19	53
BP	GO:0001763	morphogenesis of a branching structure	23/521	208/18679	2.04503e-08	8.36943e-07	6.03637e-07	CTSZ/EDN1/FGF1/FOXF1/SULF1/GBX2/GREM1/GDNF/HOXA5/HOXD13/IHH/KDR/LHX1/NFATC4/PGF/PTCH1/CXCL12/SFRP2/SLC12A2/SRC/TBX3/WNT2B/RSPO3	23
BP	GO:0001704	formation of primary germ layer	17/521	116/18679	2.30438e-08	9.35351e-07	6.74613e-07	COL5A1/COL5A2/COL8A1/DKK1/FN1/INHBA/ITGB2/LAMB3/LHX1/MMP9/NODAL/MESP1/SFRP2/SOX17/SOX2/T/SOX7	17
BP	GO:0048754	branching morphogenesis of an epithelial tube	20/521	161/18679	2.42694e-08	9.70586e-07	7.00025e-07	CTSZ/EDN1/FGF1/FOXF1/GBX2/GREM1/GDNF/HOXA5/IHH/KDR/LHX1/NFATC4/PGF/PTCH1/CXCL12/SFRP2/SLC12A2/SRC/TBX3/WNT2B	20
BP	GO:0030574	collagen catabolic process	14/521	77/18679	2.43038e-08	9.70586e-07	7.00025e-07	COL1A1/COL1A2/COL2A1/COL3A1/COL5A1/COL5A2/COL8A1/COL9A1/CTSL/FAP/MMP1/MMP9/MMP10/COL25A1	14
BP	GO:0007165	signal transduction	215/521	5627/18679	2.86206e-08	1.13383e-06	8.17766e-07	CDH2/CDH6/DCDC5/CDKN2A/APC2/CDKN2B/VAV3/PRDX4/POSTN/CFTR/CGA/LILRA1/BTN3A1/NUDT4/NXPH2/USP18/GPR182/DDIT4L/CCR1/CNTFR/COL1A1/COL1A2/COL2A1/COL3A1/CRABP1/ATF6B/CRYAB/CSF2RA/DACT3/CTGF/CNIH3/CTSL/CYP1B1/AP2B1/DCX/DEFB1/DRD4/NR0B1/S1PR1/EDN1/EGR1/A2M/HTRA4/AKT2/EVI2A/GPC4/FGF1/ITGA11/DKK1/SPEN/KDM4C/FLNA/RFTN1/SULF1/ARHGEF9/ADGRL3/FMOD/FN1/PIK3R5/ARHGAP8/FRZB/SHC2/RASGRP3/MRGPRX1/TAS2R50/GAP43/ADGRA…	215
BP	GO:0008284	positive regulation of cell proliferation	51/521	796/18679	2.91186e-08	1.14441e-06	8.25392e-07	CDX2/VAV3/MAB21L2/CGA/CNTFR/CRIP2/CTGF/S1PR1/EDN1/EGR1/FGF1/KDM4C/FN1/GREM1/GDNF/GPER1/HAS2/NRG1/HLA-A/IHH/AQP1/IL11/KDR/HES5/LHX1/STS/MEF2C/NODAL/PAX3/PAX6/PAX7/PGF/POU3F2/HTRA1/CD248/REG1A/CCL2/CXCL12/SFRP2/T/TBX2/TBX5/TBX3/TGFB2/ZAP70/RUNX2/TNFSF9/ACVRL1/CD86/ARNT2/FGF19	51
BP	GO:0030030	cell projection organization	76/521	1430/18679	3.55814e-08	1.38739e-06	1.00064e-06	CDH2/VAV3/STMN2/COL2A1/COL3A1/COL5A1/COL5A2/COL9A1/CSF2RA/RTN4RL1/CTNNA2/PROM2/AP2B1/DCX/S1PR1/EGR2/RSPH9/FGF1/FLNA/CUX2/FN1/SHC2/RASGRP3/GAP43/GBX2/GDNF/ANKRD1/ANK2/NRG1/GLDN/APP/FEZF1/LHX1/LIMK1/LTK/MEF2C/MMP9/NFATC4/NPY/OTX2/P2RY2/PAX6/SERPINF1/POU3F2/HYDIN/FEZF2/RELN/DPYSL5/PSMB8/RGMA/TTYH1/TENM2/RAC3/RAP1GAP/CXCL12/RAB17/SPOCK1/SRC/SYT4/CNTN2/TGFB2/TRPC4/VIM/ZIC2/CACNA1A/METRN/SPAG16/RND2/AR…	76
BP	GO:0040007	growth	56/521	929/18679	4.76624e-08	1.84394e-06	1.32992e-06	CDKN2A/COL9A1/CRYAB/DACT3/CTGF/DCX/DIO3/S1PR1/EDN1/HTRA4/FGF1/RFTN1/FN1/FRZB/GAP43/GREM1/NRG1/HOXA5/HOXD13/IGFBP5/IGFBP7/APP/IHH/INHBA/LHX1/LIMK1/MEF2C/MT1G/MT1H/NELL2/PAX7/POU3F2/MESP1/PRLR/HTRA1/PTCH1/SLC12A5/RBP4/CXCL12/SFRP2/SOX17/SLC12A2/SOX2/SPOCK1/SYT4/TBX2/TBX5/TGFB2/CACNA1A/RND2/SLITRK6/ST6GAL2/SORBS2/LGI1/LHX2/ACVRL1	56
BP	GO:0044236	multicellular organismal metabolic process	18/521	137/18679	5.08572e-08	1.95185e-06	1.40775e-06	COL1A1/COL1A2/COL2A1/COL3A1/COL5A1/COL5A2/COL8A1/COL9A1/CTGF/CTSL/FAP/RGCC/IHH/MMP1/MMP9/MMP10/CCL2/COL25A1	18
BP	GO:0007178	transmembrane receptor protein serine/threonine kinase signaling pathway	29/521	329/18679	5.124e-08	1.95185e-06	1.40775e-06	CDKN2B/COL1A2/COL3A1/EGR1/HTRA4/DKK1/SULF1/FMOD/GREM1/GDF10/INHBA/HES5/LTBP2/NODAL/SOST/CFC1/HTRA1/RGMA/RYR2/CCL2/PRDM16/SFRP2/SRC/T/TGFB2/VIM/ZIC2/RUNX2/ACVRL1	29
BP	GO:0060284	regulation of cell development	49/521	764/18679	5.36585e-08	2.02837e-06	1.46294e-06	CDH2/STMN2/COL1A1/COL3A1/FAM101A/DACT3/EDN1/SPEN/FLNA/CUX2/FN1/FRZB/ADGRA2/GREM1/GDNF/ANKRD1/GPER1/RGCC/HAS2/APP/HES5/FEZF1/LIMK1/IGLON5/LTK/MEF2C/NFATC4/NODAL/P2RY2/PAX6/SERPINF1/POU3F2/FEZF2/RELN/RAC3/CXCL12/SFRP2/RAB17/SOX2/SPOCK1/SYT4/CNTN2/TBX5/TGFB2/VIM/CACNA1A/METRN/RND2/C16orf45	49
BP	GO:0006935	chemotaxis	52/521	837/18679	5.72919e-08	2.13315e-06	1.53851e-06	VAV3/CCR1/COL2A1/COL3A1/COL5A1/COL5A2/COL9A1/CSF2RA/AP2B1/DCX/DEFB1/S1PR1/EDN1/EGR2/AKT2/FGF1/SHC2/RASGRP3/GAP43/ADGRA2/GBX2/GREM1/GDNF/ANK2/CXCL1/NRG1/APP/ITGB2/KDR/FEZF1/LHX1/LIMK1/MMP9/OTX2/PAX6/FEZF2/RELN/DPYSL5/PSMB8/RGMA/TENM2/CCL2/CCL3/CXCL12/SRC/CNTN2/TGFB2/TRPC4/LGI1/LHX2/NRXN1/FGF19	52
BP	GO:0042330	taxis	52/521	837/18679	5.72919e-08	2.13315e-06	1.53851e-06	VAV3/CCR1/COL2A1/COL3A1/COL5A1/COL5A2/COL9A1/CSF2RA/AP2B1/DCX/DEFB1/S1PR1/EDN1/EGR2/AKT2/FGF1/SHC2/RASGRP3/GAP43/ADGRA2/GBX2/GREM1/GDNF/ANK2/CXCL1/NRG1/APP/ITGB2/KDR/FEZF1/LHX1/LIMK1/MMP9/OTX2/PAX6/FEZF2/RELN/DPYSL5/PSMB8/RGMA/TENM2/CCL2/CCL3/CXCL12/SRC/CNTN2/TGFB2/TRPC4/LGI1/LHX2/NRXN1/FGF19	52
BP	GO:2000145	regulation of cell motility	43/521	628/18679	5.99452e-08	2.21529e-06	1.59775e-06	CGA/CCR1/COL1A1/COL3A1/CYP1B1/DACH1/S1PR1/EDN1/AKT2/FGF1/SULF1/FN1/ADGRA2/GREM1/GPER1/RGCC/CXCL1/HAS2/HOXA7/IGFBP5/KDR/KRT16/LAMA4/MMP9/MMP10/NODAL/P2RY2/NOX4/PAX6/SERPINF1/RELN/CEMIP/CCL2/CCL3/CXCL12/SFRP2/SRC/SST/TBX5/TGFB2/IFITM1/C16orf45/ACVRL1	43
BP	GO:0045893	positive regulation of transcription, DNA-templated	75/521	1424/18679	6.42495e-08	2.33944e-06	1.6873e-06	CDKN2A/CDKN2B/CDX1/CDX2/CGA/COL1A1/NCOA7/ATF6B/S1PR1/EDN1/EGR1/EGR2/ELF3/AKT2/FGF1/FOXF1/SPEN/GBX2/GREM1/GDNF/ANKRD1/GPER1/RGCC/RAX/HOXA5/HOXA7/HOXD13/MSGN1/APP/IHH/IL11/INHBA/IRF1/IRF5/HES5/FEZF1/LHX1/PHOX2A/MEF2C/AFF1/NFATC4/NODAL/OTX1/OTX2/PAX3/PAX6/PAX7/PBX2/SOST/CHCHD2/POU3F2/FEZF2/SOX6/MESP1/RELN/RGMA/PTCH1/PRDM16/SFRP2/SOX17/SOX2/T/TBX5/TBX3/BTK/TEF/ZIC2/ZIC3/HMBOX1/TAF15/RUNX2/LHX2/ACVRL1…	75
BP	GO:1903508	positive regulation of nucleic acid-templated transcription	75/521	1424/18679	6.42495e-08	2.33944e-06	1.6873e-06	CDKN2A/CDKN2B/CDX1/CDX2/CGA/COL1A1/NCOA7/ATF6B/S1PR1/EDN1/EGR1/EGR2/ELF3/AKT2/FGF1/FOXF1/SPEN/GBX2/GREM1/GDNF/ANKRD1/GPER1/RGCC/RAX/HOXA5/HOXA7/HOXD13/MSGN1/APP/IHH/IL11/INHBA/IRF1/IRF5/HES5/FEZF1/LHX1/PHOX2A/MEF2C/AFF1/NFATC4/NODAL/OTX1/OTX2/PAX3/PAX6/PAX7/PBX2/SOST/CHCHD2/POU3F2/FEZF2/SOX6/MESP1/RELN/RGMA/PTCH1/PRDM16/SFRP2/SOX17/SOX2/T/TBX5/TBX3/BTK/TEF/ZIC2/ZIC3/HMBOX1/TAF15/RUNX2/LHX2/ACVRL1…	75
BP	GO:0045944	positive regulation of transcription from RNA polymerase II promoter	59/521	1012/18679	6.52689e-08	2.34677e-06	1.69258e-06	CDKN2A/CDKN2B/CDX1/CGA/NCOA7/ATF6B/S1PR1/EDN1/EGR1/EGR2/ELF3/AKT2/FGF1/FOXF1/GBX2/GREM1/GDNF/ANKRD1/GPER1/RGCC/RAX/HOXA5/HOXA7/HOXD13/MSGN1/APP/IHH/IL11/INHBA/IRF1/IRF5/HES5/PHOX2A/MEF2C/NFATC4/NODAL/OTX1/OTX2/PAX3/PAX6/PAX7/PBX2/CHCHD2/POU3F2/FEZF2/SOX6/MESP1/RGMA/SFRP2/SOX17/SOX2/T/TBX5/TEF/ZIC3/RUNX2/LHX2/ACVRL1/ARNT2	59
BP	GO:0007411	axon guidance	40/521	563/18679	6.61912e-08	2.34677e-06	1.69258e-06	VAV3/COL2A1/COL3A1/COL5A1/COL5A2/COL9A1/CSF2RA/AP2B1/DCX/EGR2/FGF1/SHC2/RASGRP3/GAP43/GBX2/GDNF/ANK2/NRG1/APP/FEZF1/LHX1/LIMK1/MMP9/OTX2/PAX6/FEZF2/RELN/DPYSL5/PSMB8/RGMA/TENM2/CXCL12/SRC/CNTN2/TGFB2/TRPC4/LGI1/LHX2/NRXN1/FGF19	40
BP	GO:0097485	neuron projection guidance	40/521	563/18679	6.61912e-08	2.34677e-06	1.69258e-06	VAV3/COL2A1/COL3A1/COL5A1/COL5A2/COL9A1/CSF2RA/AP2B1/DCX/EGR2/FGF1/SHC2/RASGRP3/GAP43/GBX2/GDNF/ANK2/NRG1/APP/FEZF1/LHX1/LIMK1/MMP9/OTX2/PAX6/FEZF2/RELN/DPYSL5/PSMB8/RGMA/TENM2/CXCL12/SRC/CNTN2/TGFB2/TRPC4/LGI1/LHX2/NRXN1/FGF19	40
BP	GO:0048568	embryonic organ development	34/521	434/18679	6.63464e-08	2.34677e-06	1.69258e-06	IRX5/CDX2/COL2A1/EDN1/FOXF1/FRZB/LRIG1/GBX2/HOXA5/HOXA6/HOXA7/HOXB8/IHH/KDR/LHX1/MDFI/MEF2C/NODAL/OTX1/OTX2/PAX6/MESP1/PTCH1/RBP4/RYR2/SOX17/T/TBX2/TBX3/TGFB2/ZIC3/SLITRK6/RSPO3/RUNX2	34
BP	GO:0044243	multicellular organismal catabolic process	14/521	84/18679	7.67925e-08	2.697e-06	1.94518e-06	COL1A1/COL1A2/COL2A1/COL3A1/COL5A1/COL5A2/COL8A1/COL9A1/CTSL/FAP/MMP1/MMP9/MMP10/COL25A1	14
BP	GO:0021953	central nervous system neuron differentiation	20/521	173/18679	8.19346e-08	2.85733e-06	2.06082e-06	DCX/OLIG3/GBX2/MDGA1/INHBA/HES5/LHX1/PHOX2A/NPY/PAX3/PAX6/PAX7/CEND1/FEZF2/PTCH1/RAC3/SPOCK1/CNTN2/CACNA1A/NRXN1	20
BP	GO:0045995	regulation of embryonic development	16/521	112/18679	8.60917e-08	2.9813e-06	2.15023e-06	COL5A1/COL5A2/DKK1/SULF1/GDNF/LAMA4/LFNG/LHX1/NODAL/OTX2/PAX3/MESP1/SFRP2/SOX17/TBX2/WNT2B	16
BP	GO:0010628	positive regulation of gene expression	84/521	1683/18679	9.94588e-08	3.42028e-06	2.46684e-06	CDKN2A/CDKN2B/CDX1/CDX2/CGA/COL1A1/NCOA7/ATF6B/CTGF/S1PR1/EDN1/EGR1/EGR2/ELF3/AKT2/FGF1/FOXF1/SPEN/CUX2/FN1/GBX2/GREM1/GDNF/ANKRD1/GPER1/ANK2/RGCC/RAX/HOXA5/HOXA7/HOXD13/MSGN1/APP/IHH/IL11/INHBA/IRF1/IRF5/HES5/FEZF1/LHX1/PHOX2A/MEF2C/AFF1/NFATC4/NODAL/OTX1/OTX2/PAX3/PAX6/PAX7/PBX2/SOST/CHCHD2/POU3F2/FEZF2/SOX6/MESP1/RELN/RGMA/PTCH1/ACTA2/CCL3/PRDM16/SFRP2/SOX17/SOX2/T/CNTN2/TBX5/TBX3/BTK/TEF/TGFB…	84
BP	GO:0009605	response to external stimulus	113/521	2511/18679	1.10976e-07	3.77024e-06	2.71925e-06	CDKN2B/VAV3/GNLY/TPH2/CCR1/COL1A1/COL2A1/COL3A1/COL5A1/COL5A2/COL9A1/COMT/CSF2RA/CTNNA2/CTSV/AP2B1/DCN/DCX/DEFA6/DEFB1/S1PR1/EDN1/EGR1/EGR2/A2M/AKT2/FABP7/GPC4/FGF1/SHC2/RASGRP3/GAP43/ADGRA2/GBX2/GREM1/GDNF/ANKRD1/SSC5D/GPER1/CCDC66/ANK2/CXCL1/NRG1/HLA-A/APOA2/IFIT2/APP/AQP1/IRF1/IRF5/ITGB2/KCNMA1/KDR/KNG1/REP15/BTBD17/FEZF1/LHX1/LIMK1/MEF2C/MMP9/MX2/ATP1A2/NPY/OTX2/P2RY2/PAX6/SOST/HERC5/SERPINF1…	113
BP	GO:0009891	positive regulation of biosynthetic process	87/521	1770/18679	1.11158e-07	3.77024e-06	2.71925e-06	CDKN2A/CDKN2B/CDX1/CDX2/CGA/SLC51B/COL1A1/NCOA7/ATF6B/CTGF/S1PR1/EDN1/EGR1/EGR2/ELF3/AKT2/FABP3/FGF1/FOXF1/SPEN/GBX2/GREM1/GDNF/ANKRD1/GPER1/RGCC/RAX/HAS2/HOXA5/HOXA7/HOXD13/APOA2/MSGN1/APP/IHH/IL11/INHBA/IRF1/IRF5/KDR/HES5/FEZF1/LHX1/PHOX2A/LTB/MEF2C/AFF1/NFATC4/NODAL/OTX1/OTX2/NOX4/PAX3/PAX6/PAX7/PBX2/SOST/CHCHD2/POU3F2/FEZF2/SOX6/MESP1/RELN/RGMA/PTCH1/CCL2/PRDM16/SFRP2/SOX17/SOX2/T/TBX5/TBX3/B…	87
BP	GO:0007423	sensory organ development	37/521	508/18679	1.12297e-07	3.78296e-06	2.72842e-06	IRX5/MAB21L2/COL2A1/COL5A1/COL5A2/COL8A1/CRYAB/CYP1B1/DRD4/EDN1/FRZB/LRIG1/GBX2/GJA8/CCDC66/RAX/IHH/INHBA/KCNMA1/HES5/LHX1/OTX1/OTX2/PAX6/SERPINF1/MCOLN3/RBP4/PRDM16/SOX2/TBX2/TGFB2/TMOD1/VIM/WNT2B/SLITRK6/LHX2/ACVRL1	37
BP	GO:0065008	regulation of biological quality	143/521	3415/18679	1.19693e-07	4.00487e-06	2.88847e-06	CDH2/IRX5/CDKN2A/CD52/VAV3/PRDX4/GNLY/UGT2B11/CFTR/CGA/TMSB15A/SLC16A10/CCR1/SLC51B/CNGA4/COL1A1/COL1A2/COL2A1/COL3A1/COL9A1/COMT/CRABP1/SLC34A3/CRYM/CTGF/CNIH3/CTNNA2/CTSZ/CYP1B1/CYP3A4/DEFA6/TMEM64/DIO3/DPP6/DRD4/S1PR1/EDN1/EGR1/EGR2/A2M/ALDH1A1/FABP3/MMRN1/FLNA/ADGRL3/CUX2/FN1/PIK3R5/LDLRAP1/MDGA1/GDNF/GPER1/ANK2/CTNNA3/HAS2/HOXA5/APOA2/CYP26C1/IGFBP5/APP/IHH/AQP1/IL11/INHBA/IRF1/ITGB2/KCNMA1/…	143
BP	GO:0048762	mesenchymal cell differentiation	19/521	161/18679	1.24319e-07	4.13173e-06	2.97997e-06	COL1A1/DACT3/EDN1/FLNA/FRZB/GBX2/GREM1/GDNF/RGCC/HAS2/NRG1/CYP26C1/LOXL2/MEF2C/PAX3/SFRP2/TBX5/TGFB2/FGF19	19
BP	GO:1902680	positive regulation of RNA biosynthetic process	75/521	1452/18679	1.40822e-07	4.64901e-06	3.35305e-06	CDKN2A/CDKN2B/CDX1/CDX2/CGA/COL1A1/NCOA7/ATF6B/S1PR1/EDN1/EGR1/EGR2/ELF3/AKT2/FGF1/FOXF1/SPEN/GBX2/GREM1/GDNF/ANKRD1/GPER1/RGCC/RAX/HOXA5/HOXA7/HOXD13/MSGN1/APP/IHH/IL11/INHBA/IRF1/IRF5/HES5/FEZF1/LHX1/PHOX2A/MEF2C/AFF1/NFATC4/NODAL/OTX1/OTX2/PAX3/PAX6/PAX7/PBX2/SOST/CHCHD2/POU3F2/FEZF2/SOX6/MESP1/RELN/RGMA/PTCH1/PRDM16/SFRP2/SOX17/SOX2/T/TBX5/TBX3/BTK/TEF/ZIC2/ZIC3/HMBOX1/TAF15/RUNX2/LHX2/ACVRL1…	75
BP	GO:0051128	regulation of cellular component organization	96/521	2035/18679	1.51084e-07	4.95476e-06	3.57357e-06	CDH2/CDKN2A/APC2/TMSB15A/STMN2/ATXN2L/SLC51B/COL1A1/COL5A1/CRYAB/DACT3/CTGF/CTNNA2/PROM2/CTSV/S1PR1/EDN1/HTRA4/AKT2/FAP/DKK1/FLNA/ADGRL3/CUX2/FN1/FRZB/GAP43/CLIP3/LDLRAP1/GREM1/MDGA1/GDNF/ANKRD1/GPER1/RGCC/HAS2/NRG1/APOA2/IGFBP5/IGFBP7/INHBA/ITGB2/KDR/LIMK1/LTK/MEF2C/MMP1/MMP9/NFATC4/P2RY2/NOX4/PAX7/SOST/SERPINF1/POU3F2/LRRN3/TMED9/FEZF2/RELN/HTRA1/CEMIP/TENM2/VPS18/RAC3/RAP1GAP/CCL2/CCL3/CXCL12/…	96
BP	GO:0003007	heart morphogenesis	22/521	214/18679	1.52799e-07	4.97804e-06	3.59036e-06	COL2A1/COL5A1/S1PR1/FOXF1/ANKRD1/HAS2/NRG1/IHH/MEF2C/NODAL/MESP1/PTCH1/RBP4/RYR2/SFRP2/SOX17/T/TBX2/TBX5/TBX3/TGFB2/ZIC3	22
BP	GO:0023051	regulation of signaling	124/521	2857/18679	1.67741e-07	5.4291e-06	3.91568e-06	CDH2/CDKN2A/APC2/CDKN2B/VAV3/POSTN/CFTR/USP18/DDIT4L/CCR1/COL1A1/COL2A1/COL3A1/CSF2RA/DACT3/CTGF/CNIH3/CYP1B1/AP2B1/DRD4/NR0B1/EDN1/EGR1/EGR2/A2M/HTRA4/AKT2/FGF1/DKK1/FLNA/SULF1/ARHGEF9/CUX2/FN1/PIK3R5/ARHGAP8/FRZB/SHC2/RASGRP3/ADGRA2/PYDC1/LDLRAP1/GREM1/GDF10/GDNF/ANKRD1/GPER1/ANK2/NRG1/CYP26C1/IGFBP5/APP/IHH/IL11/INHBA/IRF1/KDR/REP15/SHISA6/HES5/GRID2IP/LFNG/MDFI/MEF2C/MMP9/ATP1A2/NFATC4/NODAL/…	124
BP	GO:0048705	skeletal system morphogenesis	22/521	216/18679	1.79967e-07	5.78701e-06	4.17382e-06	IRX5/CDX1/COL1A1/COL2A1/COL9A1/FAM101A/CTGF/GREM1/HAS2/HOXA5/HOXA6/HOXA7/HOXB8/HOXC8/LHX1/MDFI/MEF2C/NODAL/SFRP2/T/TGFB2/RUNX2	22
BP	GO:0030855	epithelial cell differentiation	40/521	585/18679	1.83191e-07	5.85266e-06	4.22117e-06	CDKN2B/CES1/CTSV/NR0B1/S1PR1/ELF3/AKT2/FRZB/GREM1/GDNF/NRG1/HOXA5/HOXA7/IHH/KCNMA1/KDR/KRT14/KRT16/HES5/LHX1/MEF2C/NODAL/PAX6/HYDIN/MCOLN3/MESP1/PRLR/PTCH1/ACTA2/SOX17/TBX3/TMOD1/TYRP1/UPK2/VIM/NPHS2/SCUBE1/SLITRK6/CBR1/ACVRL1	40
BP	GO:0032879	regulation of localization	103/521	2249/18679	2.04833e-07	6.50214e-06	4.6896e-06	CDH2/CDKN2A/APC2/CFTR/CGA/NUDT4/CCR1/SLC51B/COL1A1/COL3A1/COMT/TMEM37/CRYAB/DACT3/CNIH3/PROM2/CYP1B1/DACH1/DPP6/DRD4/S1PR1/EDN1/AKT2/FGF1/DKK1/FLNA/SULF1/FN1/ADGRA2/CLIP3/PYDC1/LDLRAP1/GREM1/GDNF/ANKRD1/SSC5D/GPER1/ANK2/RGCC/CTNNA3/CXCL1/HAS2/NRG1/HOXA7/APOA2/IGFBP5/AQP1/IL11/INHBA/KCNMA1/KDR/KNG1/KRT16/LAMA4/MDFI/MEF2C/MMP9/MMP10/MX2/ATP1A2/NODAL/P2RY2/NOX4/PAX6/SLC26A4/SERPINF1/KCNK10/SYTL2/FEZ…	103
BP	GO:0021700	developmental maturation	23/521	236/18679	2.1123e-07	6.6625e-06	4.80526e-06	IRX5/CFTR/FAM101A/S1PR1/GREM1/HOXA5/GLDN/APP/IHH/KCNMA1/KDR/HES5/NFATC4/CEND1/RELN/RAC3/CNTN2/BTK/TGFB2/CACNA1A/RUNX2/NRXN1/ACVRL1	23
BP	GO:0008285	negative regulation of cell proliferation	42/521	635/18679	2.21083e-07	6.92912e-06	4.99756e-06	CDKN2A/CDKN2B/PRDX4/COMT/CTSV/CYP1B1/DACH1/FABP3/FABP7/FAP/SULF1/FRZB/GREM1/GPER1/RGCC/CXCL1/IGFBP5/IGFBP7/IHH/INHBA/IRF1/FEZF1/NODAL/NOX4/PAX6/CEND1/SERPINF1/PLA2G2A/FEZF2/PTCH1/NDRG2/RBP4/SFRP2/SOX2/SST/SSTR2/TBX5/TGFB2/SOX7/IFITM1/ACVRL1/FGFBP1	42
BP	GO:0050803	regulation of synapse structure or activity	22/521	219/18679	2.29144e-07	7.13661e-06	5.14721e-06	CDH2/CTNNA2/EGR1/EGR2/ADGRL3/CUX2/MDGA1/APP/SHISA6/GRID2IP/MEF2C/NFATC4/LRRN3/RELN/LRRC4/RAB17/CNTN2/SHISA9/SLITRK6/JPH4/NRXN1/FRMPD4	22
BP	GO:0050673	epithelial cell proliferation	28/521	333/18679	2.32835e-07	7.20624e-06	5.19743e-06	CDKN2B/COL8A1/CTSV/FABP7/FAP/FGF1/SULF1/RGCC/HAS2/HOXA5/IGFBP5/IHH/KDR/LOXL2/MEF2C/NODAL/PAX6/SERPINF1/PGF/PLA2G2A/HTRA1/PTCH1/CCL2/CXCL12/SFRP2/SOX2/TGFB2/ACVRL1	28
BP	GO:0061061	muscle structure development	39/521	568/18679	2.35539e-07	7.24466e-06	5.22514e-06	CDH2/CNTFR/COL3A1/CRYAB/CTNNA2/DCN/S1PR1/EDN1/EGR1/EGR2/ITGA11/DKK1/GREM1/ANKRD1/ANK2/NRG1/IGFBP5/MEF2C/NFATC4/NOX4/PAX3/PAX7/SOX6/MESP1/RBP4/RYR2/CXCL12/SOX17/T/TBX2/TBX5/TBX3/TMOD1/KCNAB1/BHLHE41/TMEM204/CASQ2/SORBS2/CD53	39
BP	GO:0010646	regulation of cell communication	125/521	2905/18679	2.37366e-07	7.25579e-06	5.23317e-06	CDH2/CDKN2A/APC2/CDKN2B/VAV3/POSTN/CFTR/USP18/DDIT4L/CCR1/COL1A1/COL2A1/COL3A1/CSF2RA/DACT3/CTGF/CNIH3/CYP1B1/AP2B1/DRD4/NR0B1/EDN1/EGR1/EGR2/A2M/HTRA4/AKT2/FGF1/DKK1/FLNA/SULF1/ARHGEF9/CUX2/FN1/PIK3R5/ARHGAP8/FRZB/SHC2/RASGRP3/ADGRA2/PYDC1/LDLRAP1/GREM1/GDF10/GDNF/ANKRD1/GPER1/ANK2/NRG1/CYP26C1/IGFBP5/APP/IHH/IL11/INHBA/IRF1/KDR/SHISA6/HES5/GRID2IP/LFNG/MDFI/MEF2C/MMP9/ATP1A2/NFATC4/NODAL/OTX2/N…	125
BP	GO:0051716	cellular response to stimulus	249/521	6921/18679	2.44527e-07	7.42881e-06	5.35795e-06	CDH2/CDH6/DCDC5/CDKN2A/APC2/CDKN2B/VAV3/PRDX4/POSTN/UGT2B11/CFTR/CGA/LILRA1/STMN2/BTN3A1/NUDT4/NXPH2/USP18/GPR182/DDIT4L/TPH2/CCR1/CNTFR/COL1A1/COL1A2/COL2A1/COL3A1/COL5A2/COMT/CRABP1/ATF6B/CRYAB/CSF2RA/RTN4RL1/DACT3/CTGF/CNIH3/CTSL/CTSV/CYP1B1/CYP3A4/CYP27A1/AP2B1/DCX/DDC/DEFB1/DRD4/NR0B1/S1PR1/EDN1/EGR1/EGR2/A2M/HTRA4/AKT2/EVI2A/ALDH1A1/GPC4/FGF1/ITGA11/DKK1/SPEN/KDM4C/FLNA/RFTN1/SULF1/ARHGEF9/…	249
BP	GO:0045992	negative regulation of embryonic development	8/521	25/18679	2.47159e-07	7.46299e-06	5.38261e-06	COL5A1/COL5A2/DKK1/SULF1/MESP1/SFRP2/SOX17/TBX2	8
BP	GO:0001764	neuron migration	17/521	136/18679	2.48756e-07	7.4657e-06	5.38456e-06	COL3A1/DCX/OLIG3/ADGRL3/MDGA1/FEZF1/LHX1/MARK1/MEF2C/ASTN1/PAX6/FEZF2/RELN/CXCL12/SPOCK1/CNTN2/NR2F1	17
BP	GO:0007155	cell adhesion	73/521	1421/18679	2.6162e-07	7.80448e-06	5.6289e-06	CDH2/CDH6/CDKN2A/VAV3/POSTN/BTN3A1/CCR1/COL1A1/COL3A1/COL5A1/COL8A1/CTGF/CTNNA2/CCDC80/CYP1B1/S1PR1/EGR1/FAP/ITGA11/MMRN1/FLNA/ADGRL3/FN1/GREM1/LYPD5/RGCC/CTNNA3/HAS2/NRG1/HLA-A/HOXA7/GLDN/IGFBP7/APP/IHH/IRF1/ITGB2/KDR/KNG1/HES5/LAMA4/LAMB3/LOXL2/IGLON5/ASTN1/NODAL/PCDH8/PGM5/SDK2/PRLR/RELN/TTYH1/TENM2/CADM3/RAC3/CCL2/CXCL12/SMOC2/SFRP2/SOX2/SPOCK1/SRC/CNTN2/TGFB2/TGFBI/ZAP70/KIRREL2/RUNX2/TNFSF9…	73
BP	GO:0001654	eye development	28/521	335/18679	2.63305e-07	7.80771e-06	5.63123e-06	IRX5/MAB21L2/COL5A1/COL5A2/COL8A1/CRYAB/CYP1B1/DRD4/GJA8/CCDC66/RAX/IHH/INHBA/HES5/LHX1/OTX2/PAX6/SERPINF1/RBP4/SOX2/TBX2/TGFB2/TMOD1/VIM/WNT2B/SLITRK6/LHX2/ACVRL1	28
BP	GO:0022610	biological adhesion	73/521	1427/18679	3.07664e-07	9.06875e-06	6.54074e-06	CDH2/CDH6/CDKN2A/VAV3/POSTN/BTN3A1/CCR1/COL1A1/COL3A1/COL5A1/COL8A1/CTGF/CTNNA2/CCDC80/CYP1B1/S1PR1/EGR1/FAP/ITGA11/MMRN1/FLNA/ADGRL3/FN1/GREM1/LYPD5/RGCC/CTNNA3/HAS2/NRG1/HLA-A/HOXA7/GLDN/IGFBP7/APP/IHH/IRF1/ITGB2/KDR/KNG1/HES5/LAMA4/LAMB3/LOXL2/IGLON5/ASTN1/NODAL/PCDH8/PGM5/SDK2/PRLR/RELN/TTYH1/TENM2/CADM3/RAC3/CCL2/CXCL12/SMOC2/SFRP2/SOX2/SPOCK1/SRC/CNTN2/TGFB2/TGFBI/ZAP70/KIRREL2/RUNX2/TNFSF9…	73
BP	GO:0040012	regulation of locomotion	44/521	690/18679	3.11864e-07	9.13818e-06	6.59082e-06	CGA/CCR1/COL1A1/COL3A1/CYP1B1/DACH1/S1PR1/EDN1/AKT2/FGF1/SULF1/FN1/ADGRA2/GREM1/GPER1/RGCC/CXCL1/HAS2/HOXA7/IGFBP5/KDR/KRT16/LAMA4/MMP9/MMP10/NODAL/P2RY2/NOX4/PAX6/SERPINF1/FEZF2/RELN/CEMIP/CCL2/CCL3/CXCL12/SFRP2/SRC/SST/TBX5/TGFB2/IFITM1/C16orf45/ACVRL1	44
BP	GO:0002062	chondrocyte differentiation	14/521	94/18679	3.26695e-07	9.51643e-06	6.86363e-06	COL2A1/FAM101A/CTGF/SULF1/GREM1/IHH/LOXL2/MEF2C/SOX6/SFRP2/TGFBI/WNT2B/RUNX2/ACVRL1	14
BP	GO:0021871	forebrain regionalization	8/521	26/18679	3.48329e-07	1.00873e-05	7.27535e-06	EMX2/FEZF1/LHX1/PAX6/FEZF2/NR2F1/WNT2B/LHX2	8
BP	GO:0051254	positive regulation of RNA metabolic process	75/521	1489/18679	3.793e-07	1.09203e-05	7.87615e-06	CDKN2A/CDKN2B/CDX1/CDX2/CGA/COL1A1/NCOA7/ATF6B/S1PR1/EDN1/EGR1/EGR2/ELF3/AKT2/FGF1/FOXF1/SPEN/GBX2/GREM1/GDNF/ANKRD1/GPER1/RGCC/RAX/HOXA5/HOXA7/HOXD13/MSGN1/APP/IHH/IL11/INHBA/IRF1/IRF5/HES5/FEZF1/LHX1/PHOX2A/MEF2C/AFF1/NFATC4/NODAL/OTX1/OTX2/PAX3/PAX6/PAX7/PBX2/SOST/CHCHD2/POU3F2/FEZF2/SOX6/MESP1/RELN/RGMA/PTCH1/PRDM16/SFRP2/SOX17/SOX2/T/TBX5/TBX3/BTK/TEF/ZIC2/ZIC3/HMBOX1/TAF15/RUNX2/LHX2/ACVRL1…	75
BP	GO:0010604	positive regulation of macromolecule metabolic process	120/521	2782/18679	3.97507e-07	1.13783e-05	8.20651e-06	CDH2/CDKN2A/APC2/CDKN2B/CDX1/CDX2/CGA/CCR1/SLC51B/COL1A1/NCOA7/ATF6B/CSF2RA/CTGF/PROM2/DRD4/S1PR1/EDN1/EGR1/EGR2/ELF3/AKT2/FGF1/FOXF1/SPEN/CUX2/FN1/PIK3R5/ARHGAP8/SHC2/RASGRP3/CLIP3/GBX2/GREM1/GDF10/MAGEA2B/GDNF/ANKRD1/GPER1/ANK2/RGCC/RAX/HAS2/NRG1/HOXA5/HOXA7/HOXD13/APOA2/MSGN1/APP/IHH/IL11/INHBA/IRF1/IRF5/KDR/HES5/FEZF1/LHX1/PHOX2A/LTB/MDFI/MEF2C/AFF1/MMP9/NFATC4/NODAL/OTX1/OTX2/NOX4/PAX3/PAX6/…	120
BP	GO:0050808	synapse organization	21/521	209/18679	4.2925e-07	1.22164e-05	8.81092e-06	CDH2/CTNNA2/ADGRL3/CUX2/MDGA1/GDNF/NRG1/APP/MEF2C/NFATC4/LRRN3/RELN/LRRC4/RAB17/SNCB/CNTN2/CACNA1A/SLITRK6/NRXN1/NRXN2/FRMPD4	21
BP	GO:0010470	regulation of gastrulation	9/521	36/18679	4.58774e-07	1.2982e-05	9.36314e-06	COL5A1/COL5A2/DKK1/LHX1/NODAL/OTX2/MESP1/SFRP2/SOX17	9
BP	GO:0008344	adult locomotory behavior	13/521	84/18679	5.46221e-07	1.53687e-05	1.10845e-05	DRD4/GDNF/HOXB8/APP/KCNMA1/ATP1A2/CEND1/CXCL12/CNTN2/TMOD1/TRH/CACNA1A/SLITRK6	13
BP	GO:0048858	cell projection morphogenesis	58/521	1055/18679	6.01779e-07	1.68362e-05	1.2143e-05	CDH2/VAV3/COL2A1/COL3A1/COL5A1/COL5A2/COL9A1/CSF2RA/CTNNA2/AP2B1/DCX/EGR2/RSPH9/FGF1/FLNA/CUX2/FN1/SHC2/RASGRP3/GAP43/GBX2/GDNF/ANK2/NRG1/APP/FEZF1/LHX1/LIMK1/MMP9/NFATC4/OTX2/PAX6/POU3F2/HYDIN/FEZF2/RELN/DPYSL5/PSMB8/RGMA/TENM2/CXCL12/RAB17/SRC/SYT4/CNTN2/TGFB2/TRPC4/CACNA1A/METRN/SPAG16/RND2/SLITRK6/COL25A1/NTNG2/LGI1/LHX2/NRXN1/FGF19	58
BP	GO:0014070	response to organic cyclic compound	48/521	804/18679	6.10717e-07	1.69903e-05	1.22541e-05	CDKN2B/CFTR/TPH2/COL1A1/COMT/CRYAB/CTGF/CTSV/CYP1B1/DEFB1/DRD4/NR0B1/EDN1/EGR1/EGR2/AKT2/RFTN1/ANKRD1/GPER1/APOA2/IGFBP5/IHH/AQP1/INHBA/LOX/STS/MEF2C/ATP1A2/ATP12A/NTS/P2RY2/NOX4/SERPINF1/PTCH1/RYR2/CCL2/CCL3/SRC/SST/SSTR2/NR2F1/TGFB2/TRH/CA4/CASQ2/TRIM63/NPFF/ARNT2	48
BP	GO:0001667	ameboidal-type cell migration	25/521	290/18679	6.52099e-07	1.80402e-05	1.30113e-05	CYP1B1/EDN1/FAP/FGF1/ADGRA2/GBX2/GREM1/GDNF/RGCC/HAS2/KDR/KRT16/LOXL2/MMP9/NODAL/PAX3/SERPINF1/MESP1/CXCL12/SOX17/SRC/T/TGFB2/ACVRL1/FGF19	25
BP	GO:0051960	regulation of nervous system development	43/521	686/18679	6.7673e-07	1.86176e-05	1.34277e-05	CDH2/STMN2/COL3A1/SPEN/ADGRL3/CUX2/FN1/MDGA1/ANKRD1/GPER1/NRG1/APP/HES5/FEZF1/LHX1/LIMK1/IGLON5/LTK/MEF2C/NFATC4/P2RY2/PAX6/CEND1/SERPINF1/POU3F2/LRRN3/FEZF2/RELN/RAC3/CXCL12/SFRP2/RAB17/SOX2/SPOCK1/SYT4/CNTN2/VIM/CACNA1A/METRN/RND2/SLITRK6/C16orf45/NRXN1	43
BP	GO:0007369	gastrulation	19/521	181/18679	7.79588e-07	2.13288e-05	1.53832e-05	COL5A1/COL5A2/COL8A1/DKK1/FN1/INHBA/ITGB2/LAMB3/LHX1/MMP9/NODAL/OTX2/MESP1/CFC1/SFRP2/SOX17/SOX2/T/SOX7	19
BP	GO:0014031	mesenchymal cell development	17/521	148/18679	8.40233e-07	2.28617e-05	1.64888e-05	COL1A1/DACT3/EDN1/FLNA/GBX2/GREM1/GDNF/RGCC/HAS2/NRG1/CYP26C1/LOXL2/PAX3/SFRP2/TBX5/TGFB2/FGF19	17
BP	GO:0097119	postsynaptic density protein 95 clustering	5/521	8/18679	8.65264e-07	2.34141e-05	1.68872e-05	CDH2/RELN/LRRC4/NRXN1/NRXN2	5
BP	GO:0001708	cell fate specification	13/521	88/18679	9.46675e-07	2.54779e-05	1.83757e-05	APC2/OLIG3/DKK1/IHH/NODAL/OTX2/PAX6/SOX6/MESP1/PTCH1/SFRP2/SOX17/SOX2	13
BP	GO:0050807	regulation of synapse organization	14/521	103/18679	1.02541e-06	2.74477e-05	1.97964e-05	CDH2/CTNNA2/ADGRL3/CUX2/MDGA1/MEF2C/NFATC4/LRRN3/RELN/LRRC4/RAB17/SLITRK6/NRXN1/FRMPD4	14
BP	GO:0032990	cell part morphogenesis	58/521	1075/18679	1.10062e-06	2.93026e-05	2.11342e-05	CDH2/VAV3/COL2A1/COL3A1/COL5A1/COL5A2/COL9A1/CSF2RA/CTNNA2/AP2B1/DCX/EGR2/RSPH9/FGF1/FLNA/CUX2/FN1/SHC2/RASGRP3/GAP43/GBX2/GDNF/ANK2/NRG1/APP/FEZF1/LHX1/LIMK1/MMP9/NFATC4/OTX2/PAX6/POU3F2/HYDIN/FEZF2/RELN/DPYSL5/PSMB8/RGMA/TENM2/CXCL12/RAB17/SRC/SYT4/CNTN2/TGFB2/TRPC4/CACNA1A/METRN/SPAG16/RND2/SLITRK6/COL25A1/NTNG2/LGI1/LHX2/NRXN1/FGF19	58
BP	GO:0048583	regulation of response to stimulus	142/521	3516/18679	1.17194e-06	3.10344e-05	2.23832e-05	CDH2/CDKN2A/APC2/CDKN2B/VAV3/POSTN/CFTR/LILRA1/BTN3A1/USP18/DDIT4L/CCR1/COL1A1/COL2A1/COL3A1/CSF2RA/DACT3/CTGF/CNIH3/CTNNA2/CTSL/CYP1B1/AP2B1/DRD4/NR0B1/S1PR1/EDN1/EGR1/A2M/HTRA4/AKT2/FABP7/FAP/FGF1/DKK1/FLNA/RFTN1/SULF1/ARHGEF9/FN1/PIK3R5/ARHGAP8/FRZB/SHC2/RASGRP3/ADGRA2/PYDC1/LDLRAP1/GREM1/GDF10/GDNF/ANKRD1/GPER1/RGCC/CXCL1/NRG1/HLA-A/APOA2/CYP26C1/IGFBP5/APP/IHH/IL11/INHBA/IRF1/ITGB2/KDR/KNG1/…	142
BP	GO:0031325	positive regulation of cellular metabolic process	120/521	2841/18679	1.18936e-06	3.13282e-05	2.25952e-05	CDH2/CDKN2A/CDKN2B/CDX1/CDX2/VAV3/CGA/CCR1/SLC51B/COL1A1/COMT/NCOA7/ATF6B/CSF2RA/CTGF/PROM2/DCN/DRD4/S1PR1/EDN1/EGR1/EGR2/ELF3/AKT2/FABP3/FGF1/FOXF1/SPEN/FN1/PIK3R5/ARHGAP8/SHC2/RASGRP3/CLIP3/GBX2/GREM1/GDF10/MAGEA2B/GDNF/ANKRD1/GPER1/RGCC/RAX/NRG1/HOXA5/HOXA7/HOXD13/APOA2/MSGN1/APP/IHH/IL11/INHBA/IRF1/IRF5/KDR/HES5/FEZF1/LHX1/PHOX2A/LTB/MDFI/MEF2C/AFF1/MMP9/NFATC4/NODAL/OTX1/OTX2/NOX4/PAX3/PAX6/…	120
BP	GO:0051179	localization	203/521	5484/18679	1.20246e-06	3.15057e-05	2.27232e-05	CDH2/CDKN2A/APC2/CDX2/VAV3/CFTR/CGA/TMSB15A/BTN3A1/NUDT4/PRAF2/SLC16A10/CALHM3/CCR1/SLC51B/CNGA4/COL1A1/COL1A2/COL3A1/COL5A1/COMT/CRABP1/TMEM37/CRYAB/SLC34A3/CRYM/DNAH2/DACT3/CTGF/CNIH3/CTNNA2/PROM2/CYP1B1/DACH1/AP2B1/DCX/DDC/OLIG3/DLG2/DPP6/DRD4/NR0B1/S1PR1/EDN1/EGR2/A2M/EMX2/AKT2/FABP3/FABP7/FAP/RSPH9/PHACTR1/FGF1/ITGA11/MMRN1/DKK1/FLNA/RFTN1/SULF1/ARHGEF9/ADGRL3/FN1/ADGRA2/CLIP3/PYDC1/LDLRAP1/…	203
BP	GO:0048864	stem cell development	17/521	152/18679	1.22471e-06	3.19199e-05	2.30219e-05	COL1A1/DACT3/EDN1/FLNA/GBX2/GREM1/GDNF/RGCC/HAS2/NRG1/CYP26C1/LOXL2/PAX3/SFRP2/TBX5/TGFB2/FGF19	17
BP	GO:0048545	response to steroid hormone	30/521	406/18679	1.35406e-06	3.51064e-05	2.53201e-05	TPH2/COL1A1/CRYAB/CTGF/CTSV/DEFB1/DRD4/NR0B1/EDN1/EGR1/GPER1/APOA2/IHH/AQP1/LOX/STS/ATP1A2/NTS/SERPINF1/PTCH1/CCL2/SRC/SST/SSTR2/NR2F1/TGFB2/TRH/CA4/TRIM63/ARNT2	30
BP	GO:0006366	transcription from RNA polymerase II promoter	90/521	1965/18679	1.43399e-06	3.69851e-05	2.66751e-05	CDKN2A/CDKN2B/CDX1/CDX2/CGA/SOX21/NCOA7/ATF6B/CRYM/CTGF/DACH1/OLIG3/NR0B1/S1PR1/EDN1/EGR1/EGR2/ELF3/AKT2/FGF1/FOXF1/DKK1/SPEN/KDM4C/FLNA/CUX2/GBX2/GREM1/MAGEA2B/GDNF/ANKRD1/GPER1/RGCC/RAX/HDGF/HMX1/HOXA5/HOXA7/HOXC8/HOXD13/MSGN1/APP/IHH/IL11/INHBA/IRF1/IRF5/HES5/FEZF1/LHX1/PHOX2A/MDFI/MEF2C/NFATC4/NODAL/OTX1/OTX2/PAX3/PAX6/PAX7/PBX2/CHCHD2/PEG3/POU3F2/FEZF2/SOX6/MESP1/RGMA/PTCH1/TENM2/GATAD2B/RYR…	90
BP	GO:0044708	single-organism behavior	30/521	408/18679	1.49808e-06	3.84378e-05	2.77228e-05	COMT/DRD4/EGR1/EGR2/CUX2/GDNF/HOXB8/APP/KCNMA1/STS/MEF2C/ATP1A2/NPY/NPTX2/NTS/CEND1/SERPINF1/KCNK10/RELN/SLC12A5/CXCL12/CNTN2/TMOD1/TRH/CACNA1A/KCNAB1/SLITRK6/JPH4/NRXN1/NRXN2	30
BP	GO:0033993	response to lipid	46/521	787/18679	1.88702e-06	4.81675e-05	3.47403e-05	TPH2/COL1A1/COMT/CRYAB/CTGF/CTSV/DCN/DEFB1/DRD4/NR0B1/EDN1/EGR1/FABP3/DKK1/ANKRD1/GPER1/CXCL1/HSD17B2/APOA2/IHH/AQP1/INHBA/LOX/LTK/STS/MEF2C/ATP1A2/NTS/P2RY2/SERPINF1/PTCH1/RBP4/CCL2/CCL3/SLPI/SRC/SST/SSTR2/T/NR2F1/TGFB2/TRH/CA4/TRIM63/CD86/ARNT2	46
BP	GO:0071407	cellular response to organic cyclic compound	28/521	370/18679	1.92189e-06	4.87837e-05	3.51848e-05	CFTR/COL1A1/CYP1B1/NR0B1/EDN1/EGR1/EGR2/AKT2/ANKRD1/GPER1/IGFBP5/AQP1/INHBA/MEF2C/ATP1A2/NTS/P2RY2/NOX4/SERPINF1/PTCH1/RYR2/CCL2/CCL3/SRC/SSTR2/NR2F1/CASQ2/TRIM63	28
BP	GO:0007268	synaptic transmission	43/521	714/18679	1.93086e-06	4.87837e-05	3.51848e-05	COMT/CNIH3/AP2B1/DLG2/DRD4/EDN1/EGR1/EGR2/ARHGEF9/CUX2/GDNF/GPER1/GRIA4/KCNMA1/SHISA6/GRID2IP/MEF2C/ATP1A2/NFATC4/NPY/NOVA1/NPTX2/PCDH8/KCNK10/SYTL2/RELN/SLC12A5/RAC3/CCL2/SLC6A2/SNCB/SST/SSTR2/SYT4/CNTN2/SHISA9/CACNA1A/KCNAB1/JPH4/NPFF/LGI1/NRXN1/NRXN2	43
BP	GO:0035282	segmentation	13/521	94/18679	2.03941e-06	5.12649e-05	3.69743e-05	EGR2/DKK1/MSGN1/HES5/LFNG/LHX1/OTX2/PAX3/PCDH8/SFRP2/T/TBX3/IRX1	13
BP	GO:0035051	cardiocyte differentiation	14/521	110/18679	2.29046e-06	5.72847e-05	4.1316e-05	DKK1/GREM1/NRG1/MEF2C/NOX4/SOX6/MESP1/SOX17/T/TBX2/TBX5/TBX3/TGFB2/SORBS2	14
BP	GO:0050877	neurological system process	66/521	1315/18679	2.3431e-06	5.83066e-05	4.2053e-05	IRX5/PRRT2/CNGA4/COL1A1/COL2A1/COMT/CRYM/CST1/CST2/CTNNA2/CYP1B1/DLG2/DPP6/DRD4/S1PR1/EDN1/EGR1/EGR2/FABP7/CUX2/TAS2R50/LRIG1/OR5L2/OR10G2/GJA8/GPER1/CCDC66/OR13C9/RAX/NRG1/HOXB8/APP/KCNMA1/STS/MEF2C/GPR179/ATP1A2/NPTX2/NTS/P2RY2/PAX3/PAX6/SLC26A4/SERPINF1/KCNK10/ACPP/ANO1/RELN/CEMIP/SLC12A5/RAC3/CACNG7/RBP4/SCNN1A/CCL3/SLC12A2/CNTN2/TGFBI/ZIC2/CACNA1A/KCNAB1/SLITRK6/JPH4/NPFF/NRXN1/NRXN2	66
BP	GO:0060255	regulation of macromolecule metabolic process	207/521	5671/18679	2.48026e-06	6.14113e-05	4.42922e-05	CDH2/IRX5/CDKN2A/APC2/CDKN2B/WFDC2/CDX1/CDX2/CGA/SOX21/USP18/KLF8/ELFN2/CCR1/SLC51B/COL1A1/COL2A1/TSHZ2/CSTL1/NCOA7/ATF6B/CRYAB/CRYM/CSF2RA/A2ML1/CST1/CST2/ZNF558/CTGF/PROM2/CTSZ/CYP1B1/DACH1/ZNF497/OLIG3/DLG2/DRD4/NR0B1/S1PR1/EDN1/EGR1/EGR2/ELF3/A2M/EMX2/AKT2/FAP/SP8/FGF1/PPP6R1/FOXG1/FOXF1/DKK1/SPEN/KDM4C/FLNA/SULF1/CUX2/FN1/PIK3R5/ARHGAP8/SCML4/SHC2/RASGRP3/ZNF521/CLIP3/PYDC1/GBX2/GREM1/GDF10/…	207
BP	GO:0031328	positive regulation of cellular biosynthetic process	81/521	1737/18679	2.68228e-06	6.60828e-05	4.76615e-05	CDKN2A/CDKN2B/CDX1/CDX2/CGA/SLC51B/COL1A1/NCOA7/ATF6B/S1PR1/EDN1/EGR1/EGR2/ELF3/AKT2/FABP3/FGF1/FOXF1/SPEN/GBX2/GREM1/GDNF/ANKRD1/GPER1/RGCC/RAX/HOXA5/HOXA7/HOXD13/APOA2/MSGN1/APP/IHH/IL11/INHBA/IRF1/IRF5/HES5/FEZF1/LHX1/PHOX2A/LTB/MEF2C/AFF1/NFATC4/NODAL/OTX1/OTX2/NOX4/PAX3/PAX6/PAX7/PBX2/SOST/CHCHD2/POU3F2/FEZF2/SOX6/MESP1/RELN/RGMA/PTCH1/PRDM16/SFRP2/SOX17/SOX2/T/TBX5/TBX3/BTK/TEF/TYRP1/ZIC2/Z…	81
BP	GO:0061053	somite development	12/521	82/18679	2.74404e-06	6.72698e-05	4.85176e-05	DKK1/FRZB/MSGN1/IHH/LFNG/LHX1/OTX2/PAX3/PCDH8/PTCH1/SFRP2/T	12
BP	GO:2000380	regulation of mesoderm development	6/521	16/18679	2.88768e-06	7.02974e-05	5.07013e-05	DKK1/NODAL/MESP1/SFRP2/SOX17/ZIC2	6
BP	GO:0007611	learning or memory	20/521	216/18679	2.89593e-06	7.02974e-05	5.07013e-05	COMT/DRD4/EGR1/EGR2/CUX2/APP/STS/MEF2C/ATP1A2/NPTX2/NTS/SERPINF1/KCNK10/RELN/SLC12A5/CNTN2/KCNAB1/JPH4/NRXN1/NRXN2	20
BP	GO:0010769	regulation of cell morphogenesis involved in differentiation	24/521	295/18679	3.02429e-06	7.30551e-05	5.26903e-05	CDH2/COL1A1/DACT3/FLNA/CUX2/FN1/GREM1/GDNF/RGCC/HAS2/LIMK1/NFATC4/POU3F2/FEZF2/RELN/RAC3/CXCL12/SFRP2/CNTN2/TBX5/TGFB2/CACNA1A/METRN/RND2	24
BP	GO:0030534	adult behavior	16/521	146/18679	3.2867e-06	7.90083e-05	5.6984e-05	DRD4/GDNF/HOXB8/APP/KCNMA1/ATP1A2/NPY/CEND1/CXCL12/CNTN2/TMOD1/TRH/CACNA1A/SLITRK6/NRXN1/NRXN2	16
BP	GO:0001709	cell fate determination	9/521	45/18679	3.45403e-06	8.26299e-05	5.95959e-05	HES5/MEF2C/OTX2/PAX6/FEZF2/MESP1/PTCH1/SOX17/TBX2	9
BP	GO:0031324	negative regulation of cellular metabolic process	100/521	2302/18679	3.5802e-06	8.52362e-05	6.14758e-05	CDKN2A/CDKN2B/WFDC2/CDX2/ELFN2/CSTL1/COMT/CRYAB/CRYM/A2ML1/CST1/CST2/CYP1B1/DACH1/OLIG3/DLG2/DRD4/NR0B1/EDN1/EGR1/ELF3/A2M/AKT2/FOXG1/DKK1/SPEN/FLNA/CUX2/PYDC1/GREM1/MAGEA2B/ANKRD1/GPER1/DNMT3L/HDGF/NRG1/HMX1/HOXA7/HOXC8/IGFBP5/APP/AQP1/INHBA/IRF1/KNG1/HES5/FEZF1/LHX1/LIMK1/LOXL2/MDFI/MEF2C/MMP9/NFATC4/NODAL/PAX3/PAX6/SERPINF1/PEG3/PLAT/SYTL2/FEZF2/SOX6/LMO3/MESP1/PSMB8/PTCH1/NDRG2/TENM2/GATAD2B/…	100
BP	GO:0048589	developmental growth	35/521	540/18679	3.65039e-06	8.64916e-05	6.23812e-05	COL9A1/DCX/DIO3/S1PR1/FGF1/FN1/GAP43/NRG1/HOXA5/HOXD13/IGFBP5/APP/IHH/LHX1/LIMK1/MEF2C/PAX7/POU3F2/MESP1/PRLR/PTCH1/SLC12A5/RBP4/CXCL12/SFRP2/SLC12A2/SOX2/SYT4/TBX2/TBX5/TGFB2/RND2/SLITRK6/SORBS2/LHX2	35
BP	GO:0098771	inorganic ion homeostasis	38/521	615/18679	4.30099e-06	0.000101421	7.31492e-05	CD52/CFTR/CCR1/COMT/SLC34A3/TMEM64/DRD4/S1PR1/EDN1/GPER1/ANK2/APP/KCNMA1/KDR/KNG1/ATP1A2/ATP12A/P2RY2/SLC26A4/FAM20A/CEMIP/SLC12A5/RYR2/SCNN1A/CCL2/CCL3/CXCL12/SLC12A2/TRPC4/CA12/CACNA1A/SLC39A7/SFXN3/CASQ2/JPH4/NPFF/SLC4A4/SFXN5	38
BP	GO:0030336	negative regulation of cell migration	18/521	186/18679	4.86696e-06	0.000114224	8.23825e-05	COL3A1/CYP1B1/DACH1/SULF1/GREM1/RGCC/HOXA7/IGFBP5/KRT16/NODAL/SERPINF1/CCL2/CXCL12/SFRP2/TBX5/IFITM1/C16orf45/ACVRL1	18
BP	GO:0080090	regulation of primary metabolic process	206/521	5695/18679	5.22731e-06	0.000122102	8.80649e-05	CDH2/IRX5/CDKN2A/APC2/CDKN2B/WFDC2/CDX1/CDX2/VAV3/CGA/SOX21/USP18/KLF8/ELFN2/CCR1/SLC51B/COL1A1/TSHZ2/CSTL1/COMT/NCOA7/ATF6B/CRYAB/CRYM/CSF2RA/A2ML1/CST1/CST2/ZNF558/CTGF/PROM2/CTSZ/CYP1B1/DACH1/ZNF497/OLIG3/DLG2/DRD4/NR0B1/S1PR1/EDN1/EGR1/EGR2/ELF3/A2M/EMX2/AKT2/FABP3/SP8/FGF1/PPP6R1/FOXG1/FOXF1/DKK1/SPEN/KDM4C/FLNA/SULF1/CUX2/FN1/PIK3R5/ARHGAP8/SCML4/SHC2/RASGRP3/ZNF521/CLIP3/PYDC1/LDLRAP1/GBX2…	206
BP	GO:0048878	chemical homeostasis	53/521	1000/18679	5.53364e-06	0.000128651	9.2788e-05	CD52/CFTR/CCR1/COMT/SLC34A3/TMEM64/DRD4/S1PR1/EDN1/FABP3/LDLRAP1/GPER1/ANK2/HAS2/APOA2/IGFBP5/APP/AQP1/KCNMA1/KDR/KNG1/KRT16/ATP1A2/ATP12A/P2RY2/NOX4/PAX6/SLC26A4/SERPINF1/FAM20A/ANO1/CEMIP/PTCH1/SLC12A5/RBP4/RYR2/SCNN1A/CCL2/CCL3/CXCL12/SLC12A2/SRC/TRPC4/CA12/CACNA1A/SLC39A7/SFXN3/CASQ2/JPH4/NPFF/SLC4A4/NRXN1/SFXN5	53
BP	GO:0010605	negative regulation of macromolecule metabolic process	99/521	2296/18679	5.58693e-06	0.000129283	9.32437e-05	CDKN2A/CDKN2B/WFDC2/CDX2/ELFN2/CCR1/CSTL1/CRYAB/CRYM/A2ML1/CST1/CST2/CTGF/CYP1B1/DACH1/OLIG3/DLG2/NR0B1/EDN1/EGR1/ELF3/A2M/AKT2/FOXG1/DKK1/SPEN/FLNA/CUX2/PYDC1/GREM1/MAGEA2B/ANKRD1/GPER1/DNMT3L/HDGF/NRG1/HMX1/HOXA7/HOXC8/IGFBP5/APP/AQP1/INHBA/IRF1/KNG1/HES5/FEZF1/LHX1/LIMK1/LOXL2/MDFI/MEF2C/MMP9/NFATC4/NODAL/PAX3/PAX6/SERPINF1/PEG3/PLAT/POU3F2/SYTL2/FEZF2/SOX6/LMO3/MESP1/PSMB8/PTCH1/NDRG2/TENM2/G…	99
BP	GO:0050801	ion homeostasis	40/521	673/18679	6.10108e-06	0.000140523	0.000101351	CD52/CFTR/CCR1/COMT/SLC34A3/TMEM64/DRD4/S1PR1/EDN1/FABP3/GPER1/ANK2/APP/KCNMA1/KDR/KNG1/ATP1A2/ATP12A/P2RY2/SLC26A4/FAM20A/CEMIP/SLC12A5/RYR2/SCNN1A/CCL2/CCL3/CXCL12/SLC12A2/SRC/TRPC4/CA12/CACNA1A/SLC39A7/SFXN3/CASQ2/JPH4/NPFF/SLC4A4/SFXN5	40
BP	GO:0009892	negative regulation of metabolic process	108/521	2572/18679	6.2932e-06	0.000144277	0.000104059	CDKN2A/CDKN2B/WFDC2/CDX2/ELFN2/CCR1/CSTL1/COMT/CRYAB/CRYM/A2ML1/CST1/CST2/CTGF/CYP1B1/DACH1/OLIG3/DLG2/DRD4/NR0B1/EDN1/EGR1/ELF3/A2M/AKT2/PHACTR1/FOXG1/DKK1/SPEN/FLNA/CUX2/PYDC1/GREM1/MAGEA2B/ANKRD1/GPER1/DNMT3L/HDGF/NRG1/HMX1/HOXA7/HOXC8/APOA2/IGFBP5/APP/AQP1/INHBA/IRF1/KNG1/HES5/FEZF1/LHX1/LIMK1/LOXL2/MDFI/MEF2C/MMP9/NFATC4/NODAL/PAX3/PAX6/SERPINF1/PEG3/PLAT/POU3F2/SYTL2/FEZF2/SOX6/LMO3/MESP1/P…	108
BP	GO:0042692	muscle cell differentiation	26/521	353/18679	7.26756e-06	0.000165848	0.000119616	CDH2/CTNNA2/EDN1/DKK1/GREM1/ANKRD1/ANK2/NRG1/IGFBP5/MEF2C/NFATC4/NOX4/SOX6/MESP1/CXCL12/T/TBX2/TBX5/TBX3/TMOD1/KCNAB1/BHLHE41/TMEM204/CASQ2/SORBS2/CD53	26
BP	GO:0009966	regulation of signal transduction	106/521	2521/18679	7.41108e-06	0.000168347	0.000121419	CDH2/CDKN2A/APC2/CDKN2B/VAV3/POSTN/USP18/DDIT4L/CCR1/COL1A1/COL2A1/COL3A1/CSF2RA/DACT3/CTGF/CNIH3/CYP1B1/AP2B1/DRD4/NR0B1/EDN1/EGR1/A2M/HTRA4/AKT2/FGF1/DKK1/FLNA/SULF1/ARHGEF9/FN1/PIK3R5/ARHGAP8/FRZB/SHC2/RASGRP3/ADGRA2/PYDC1/LDLRAP1/GREM1/GDF10/GDNF/ANKRD1/GPER1/NRG1/CYP26C1/IGFBP5/APP/IHH/IL11/INHBA/IRF1/KDR/HES5/LFNG/MDFI/MEF2C/MMP9/NFATC4/NODAL/OTX2/NOX4/SOST/PLA2G2A/RNF43/ACPP/RNF126/LMO3/ME…	106
BP	GO:0043010	camera-type eye development	23/521	291/18679	7.81869e-06	0.000176795	0.000127512	IRX5/MAB21L2/COL8A1/CRYAB/CYP1B1/DRD4/GJA8/CCDC66/RAX/IHH/INHBA/HES5/LHX1/PAX6/SERPINF1/RBP4/TBX2/TMOD1/VIM/WNT2B/SLITRK6/LHX2/ACVRL1	23
BP	GO:0009953	dorsal/ventral pattern formation	13/521	106/18679	7.94699e-06	0.00017888	0.000129015	EDN1/SP8/GREM1/LHX1/LMX1B/MDFI/OTX2/PAX6/PAX7/SOST/PTCH1/CXXC4/LHX2	13
BP	GO:0042063	gliogenesis	19/521	212/18679	8.20169e-06	0.000183777	0.000132547	CDH2/EGR1/EGR2/AKT2/GAP43/NRG1/HES5/PAX6/POU3F2/SOX6/RELN/CCL2/CCL3/SOX2/CNTN2/TGFB2/VIM/METRN/C16orf45	19
BP	GO:0071560	cellular response to transforming growth factor beta stimulus	20/521	232/18679	8.53978e-06	0.000190491	0.00013739	CDKN2B/COL1A1/COL1A2/COL3A1/EDN1/HTRA4/FMOD/GDF10/ANKRD1/LTBP2/MEF2C/NODAL/NOX4/SOX6/HTRA1/CCL2/PRDM16/SRC/TGFB2/ACVRL1	20
BP	GO:1903224	regulation of endodermal cell differentiation	4/521	6/18679	8.58441e-06	0.000190628	0.000137488	COL5A1/COL5A2/DKK1/MESP1	4
BP	GO:0009612	response to mechanical stimulus	18/521	194/18679	8.76872e-06	0.000193851	0.000139813	COL1A1/COL3A1/DCN/EDN1/EGR1/ANKRD1/AQP1/IRF1/ATP1A2/SOST/PTCH1/RYR2/CCL2/CXCL12/SLC12A2/SLITRK6/NRXN1/NRXN2	18
BP	GO:0061035	regulation of cartilage development	10/521	63/18679	8.85965e-06	0.000194991	0.000140635	FAM101A/CTGF/FRZB/GREM1/IHH/LOXL2/SOX6/TGFB2/RUNX2/ACVRL1	10
BP	GO:0010002	cardioblast differentiation	6/521	19/18679	9.10961e-06	0.000199605	0.000143963	GREM1/NRG1/T/TBX2/TBX5/TGFB2	6
BP	GO:0050678	regulation of epithelial cell proliferation	22/521	274/18679	9.5841e-06	0.000209077	0.000150795	CDKN2B/CTSV/FGF1/SULF1/RGCC/HAS2/HOXA5/IHH/KDR/NODAL/PAX6/SERPINF1/PGF/PLA2G2A/HTRA1/PTCH1/CCL2/CXCL12/SFRP2/SOX2/TGFB2/ACVRL1	22
BP	GO:2000146	negative regulation of cell motility	18/521	196/18679	1.0105e-05	0.000219473	0.000158293	COL3A1/CYP1B1/DACH1/SULF1/GREM1/RGCC/HOXA7/IGFBP5/KRT16/NODAL/SERPINF1/CCL2/CXCL12/SFRP2/TBX5/IFITM1/C16orf45/ACVRL1	18
BP	GO:0030111	regulation of Wnt signaling pathway	23/521	296/18679	1.03261e-05	0.000222515	0.000160486	CDH2/APC2/COL1A1/DACT3/EGR1/DKK1/SULF1/FRZB/GREM1/MDFI/SOST/RNF43/MESP1/PSMB8/SFRP2/SOX17/SOX2/SRC/WNT2B/BICC1/CXXC4/SOX7/RSPO3	23
BP	GO:0071559	response to transforming growth factor beta	20/521	235/18679	1.03349e-05	0.000222515	0.000160486	CDKN2B/COL1A1/COL1A2/COL3A1/EDN1/HTRA4/FMOD/GDF10/ANKRD1/LTBP2/MEF2C/NODAL/NOX4/SOX6/HTRA1/CCL2/PRDM16/SRC/TGFB2/ACVRL1	20
BP	GO:0034762	regulation of transmembrane transport	27/521	383/18679	1.08193e-05	0.000231362	0.000166868	CFTR/TMEM37/CNIH3/DPP6/DRD4/AKT2/ANK2/APOA2/KCNMA1/MEF2C/MMP9/ATP1A2/KCNK10/ANO1/RELN/KCNK12/CACNG7/RYR2/CCL2/CCL3/CXCL12/SLN/CACNA1A/KCNAB1/CASQ2/JPH4/NRXN1	27
BP	GO:0007626	locomotory behavior	18/521	197/18679	1.08393e-05	0.000231362	0.000166868	DRD4/GDNF/NRG1/HOXB8/APP/KCNMA1/ASTN1/ATP1A2/NOVA1/CEND1/FEZF2/MCOLN3/CXCL12/CNTN2/TMOD1/TRH/CACNA1A/SLITRK6	18
BP	GO:0001503	ossification	26/521	362/18679	1.13484e-05	0.000241191	0.000173956	CCR1/COL1A1/COL2A1/COL5A2/FAM101A/CTGF/S1PR1/EGR2/ITGA11/GREM1/GDF10/TMEM119/IGFBP5/IHH/MEF2C/MMP9/MN1/P2RY2/SOST/PTCH1/CCL3/SFRP2/SOX2/TGFB2/IFITM1/RUNX2	26
BP	GO:0009855	determination of bilateral symmetry	13/521	110/18679	1.19652e-05	0.000253213	0.000182627	DAAM2/GREM1/IHH/MEF2C/NODAL/MESP1/CFC1/SOX17/T/TBX2/TBX3/ZIC2/ZIC3	13
BP	GO:0007416	synapse assembly	14/521	127/18679	1.25297e-05	0.00026403	0.000190429	CDH2/ADGRL3/CUX2/MDGA1/NRG1/APP/MEF2C/LRRN3/RELN/RAB17/CACNA1A/SLITRK6/NRXN1/NRXN2	14
BP	GO:0007167	enzyme linked receptor protein signaling pathway	60/521	1219/18679	1.27548e-05	0.000267635	0.000193029	CDKN2B/VAV3/COL1A2/COL3A1/CSF2RA/CTGF/AP2B1/EGR1/HTRA4/AKT2/FGF1/DKK1/SULF1/ARHGEF9/FMOD/SHC2/RASGRP3/ADGRA2/GREM1/GDF10/GPER1/NRG1/IGFBP5/APP/INHBA/KDR/HES5/LIMK1/LTBP2/LTK/MEF2C/MMP9/NODAL/OTX2/SOST/PGF/PLAT/RNF126/CFC1/PRLR/HTRA1/PSMB8/RGMA/RYR2/CCL2/PRDM16/SFRP2/SRC/T/BTK/TGFB2/VIM/ZAP70/ZIC2/TMEM204/RUNX2/ACVRL1/CD86/FGF19/FGFBP1	60
BP	GO:0009799	specification of symmetry	13/521	111/18679	1.32135e-05	0.00027609	0.000199127	DAAM2/GREM1/IHH/MEF2C/NODAL/MESP1/CFC1/SOX17/T/TBX2/TBX3/ZIC2/ZIC3	13
BP	GO:0031344	regulation of cell projection organization	30/521	456/18679	1.36534e-05	0.000284083	0.000204892	CDH2/STMN2/PROM2/CUX2/FN1/GAP43/ANKRD1/LIMK1/LTK/MEF2C/NFATC4/P2RY2/SERPINF1/POU3F2/FEZF2/RELN/TENM2/RAP1GAP/CXCL12/RAB17/SPOCK1/SRC/SYT4/CNTN2/VIM/CACNA1A/METRN/RND2/ARHGAP24/NRXN1	30
BP	GO:0007568	aging	21/521	260/18679	1.39192e-05	0.000288401	0.000208006	CDKN2A/CDKN2B/COL3A1/CRYAB/CTGF/CTSV/DCN/DDC/EDN1/FOXG1/MAGEA2B/KRT14/KRT16/LOXL2/P2RY2/NOX4/SERPINF1/CCL2/TBX2/TBX3/CD86	21
BP	GO:0034765	regulation of ion transmembrane transport	26/521	367/18679	1.4428e-05	0.000297697	0.000214711	CFTR/TMEM37/CNIH3/DPP6/DRD4/AKT2/ANK2/KCNMA1/MEF2C/MMP9/ATP1A2/KCNK10/ANO1/RELN/KCNK12/CACNG7/RYR2/CCL2/CCL3/CXCL12/SLN/CACNA1A/KCNAB1/CASQ2/JPH4/NRXN1	26
BP	GO:0009798	axis specification	12/521	96/18679	1.45303e-05	0.000298565	0.000215337	CDX1/CDX2/LHX1/MDFI/NODAL/OTX2/PAX6/SOST/PTCH1/T/TBX3/CXXC4	12
BP	GO:0055080	cation homeostasis	36/521	600/18679	1.46327e-05	0.000299426	0.000215958	CD52/CFTR/CCR1/COMT/TMEM64/DRD4/S1PR1/EDN1/GPER1/ANK2/APP/KCNMA1/KDR/KNG1/ATP1A2/ATP12A/P2RY2/SLC26A4/FAM20A/CEMIP/SLC12A5/RYR2/SCNN1A/CCL2/CCL3/CXCL12/SLC12A2/TRPC4/CACNA1A/SLC39A7/SFXN3/CASQ2/JPH4/NPFF/SLC4A4/SFXN5	36
BP	GO:0060537	muscle tissue development	25/521	346/18679	1.50854e-05	0.00030742	0.000221723	COL3A1/DCN/S1PR1/EGR1/EGR2/DKK1/GREM1/ANKRD1/NRG1/IGFBP5/IHH/MEF2C/NOX4/PAX7/SOX6/MESP1/RBP4/RYR2/SOX17/TBX2/TBX5/TBX3/TGFB2/KCNAB1/SORBS2	25
BP	GO:0031323	regulation of cellular metabolic process	206/521	5781/18679	1.51788e-05	0.000308055	0.000222182	CDH2/IRX5/CDKN2A/CDKN2B/WFDC2/CDX1/CDX2/VAV3/CGA/SOX21/USP18/KLF8/ELFN2/CCR1/SLC51B/COL1A1/TSHZ2/CSTL1/COMT/NCOA7/ATF6B/CRYAB/CRYM/CSF2RA/A2ML1/CST1/CST2/ZNF558/CTGF/PROM2/CYP1B1/DACH1/ZNF497/DCN/OLIG3/DLG2/DRD4/NR0B1/S1PR1/EDN1/EGR1/EGR2/ELF3/A2M/EMX2/AKT2/FABP3/SP8/FGF1/PPP6R1/FOXG1/FOXF1/DKK1/SPEN/KDM4C/FLNA/SULF1/CUX2/FN1/PIK3R5/ARHGAP8/SCML4/SHC2/RASGRP3/ZNF521/CLIP3/PYDC1/GBX2/GREM1/GDF10/M…	206
BP	GO:0030178	negative regulation of Wnt signaling pathway	17/521	183/18679	1.52648e-05	0.000308535	0.000222528	CDH2/APC2/DACT3/EGR1/DKK1/FRZB/GREM1/MDFI/SOST/RNF43/MESP1/PSMB8/SFRP2/SOX17/SOX2/BICC1/CXXC4	17
BP	GO:0045935	positive regulation of nucleobase-containing compound metabolic process	76/521	1679/18679	1.63679e-05	0.000329486	0.000237639	CDKN2A/CDKN2B/CDX1/CDX2/CGA/COL1A1/NCOA7/ATF6B/S1PR1/EDN1/EGR1/EGR2/ELF3/AKT2/FGF1/FOXF1/SPEN/GBX2/GREM1/GDNF/ANKRD1/GPER1/RGCC/RAX/HOXA5/HOXA7/HOXD13/MSGN1/APP/IHH/IL11/INHBA/IRF1/IRF5/HES5/FEZF1/LHX1/PHOX2A/MEF2C/AFF1/NFATC4/NODAL/OTX1/OTX2/NOX4/PAX3/PAX6/PAX7/PBX2/SOST/CHCHD2/POU3F2/FEZF2/SOX6/MESP1/RELN/RGMA/PTCH1/PRDM16/SFRP2/SOX17/SOX2/T/TBX5/TBX3/BTK/TEF/ZIC2/ZIC3/HMBOX1/TAF15/RUNX2/LHX2/A…	76
BP	GO:0007501	mesodermal cell fate specification	5/521	13/18679	1.77058e-05	0.000354976	0.000256023	DKK1/NODAL/MESP1/SFRP2/SOX17	5
BP	GO:0009893	positive regulation of metabolic process	135/521	3476/18679	1.88418e-05	0.000376228	0.00027135	CDH2/CDKN2A/APC2/CDKN2B/CDX1/CDX2/VAV3/CGA/CCR1/SLC51B/COL1A1/COMT/NCOA7/ATF6B/CSF2RA/CTGF/PROM2/DCN/DRD4/S1PR1/EDN1/EGR1/EGR2/ELF3/AKT2/ALDH1A1/FABP3/FGF1/FOXF1/SPEN/ARHGEF9/CUX2/FN1/PIK3R5/ARHGAP8/SHC2/RASGRP3/CLIP3/LDLRAP1/GBX2/GREM1/GDF10/MAGEA2B/GDNF/ANKRD1/GPER1/ANK2/RGCC/CXCL1/DNMT3L/RAX/HAS2/NRG1/HOXA5/HOXA7/HOXD13/APOA2/MSGN1/APP/IHH/IL11/INHBA/IRF1/IRF5/KDR/HES5/FEZF1/LHX1/PHOX2A/LTB/MD…	135
BP	GO:0009996	negative regulation of cell fate specification	4/521	7/18679	1.95875e-05	0.000386443	0.000278718	DKK1/MESP1/SFRP2/SOX17	4
BP	GO:0042661	regulation of mesodermal cell fate specification	4/521	7/18679	1.95875e-05	0.000386443	0.000278718	DKK1/MESP1/SFRP2/SOX17	4
BP	GO:2000381	negative regulation of mesoderm development	4/521	7/18679	1.95875e-05	0.000386443	0.000278718	DKK1/MESP1/SFRP2/SOX17	4
BP	GO:0030155	regulation of cell adhesion	36/521	609/18679	2.01229e-05	0.000393867	0.000284073	CDKN2A/VAV3/COL1A1/COL8A1/CCDC80/CYP1B1/S1PR1/FLNA/FN1/GREM1/RGCC/HAS2/NRG1/HLA-A/HOXA7/IHH/IRF1/KDR/KNG1/LAMA4/NODAL/PRLR/RAC3/CCL2/CXCL12/SMOC2/SFRP2/SOX2/SPOCK1/SRC/TGFB2/TGFBI/ZAP70/TNFSF9/ACVRL1/CD86	36
BP	GO:0040008	regulation of growth	36/521	609/18679	2.01229e-05	0.000393867	0.000284073	CDKN2A/CRYAB/DACT3/CTGF/DIO3/HTRA4/FN1/FRZB/GAP43/GREM1/NRG1/IGFBP5/IGFBP7/APP/IHH/INHBA/LIMK1/MEF2C/MT1G/MT1H/NELL2/POU3F2/HTRA1/PTCH1/RBP4/CXCL12/SFRP2/SOX17/SPOCK1/SYT4/TBX2/TBX5/TGFB2/RND2/LGI1/ACVRL1	36
BP	GO:0030279	negative regulation of ossification	10/521	69/18679	2.02964e-05	0.000395699	0.000285394	CCR1/FAM101A/GREM1/GDF10/IGFBP5/MEF2C/P2RY2/SOST/PTCH1/CCL3	10
BP	GO:0048585	negative regulation of response to stimulus	62/521	1295/18679	2.10262e-05	0.00040832	0.000294497	CDH2/APC2/DDIT4L/COL2A1/COL3A1/DACT3/CTNNA2/AP2B1/NR0B1/EDN1/EGR1/A2M/HTRA4/FABP7/FAP/DKK1/SULF1/FRZB/ADGRA2/PYDC1/GREM1/GDNF/GPER1/NRG1/HLA-A/APOA2/CYP26C1/IGFBP5/IHH/KNG1/MDFI/MMP9/NODAL/SOST/SERPINF1/PLAT/RNF43/RNF126/LMO3/MESP1/PROC/HTRA1/PSMB8/PTCH1/NDRG2/RGS13/CCL2/CXCL12/PRDM16/SFRP2/SOX17/SOX2/SRC/TGFB2/TRH/BICC1/CXXC4/ARHGAP24/RUNX2/NPFF/DLK1/NRXN1	62
BP	GO:0072006	nephron development	14/521	133/18679	2.12566e-05	0.000410467	0.000296045	EGR1/FGF1/SULF1/GREM1/GDNF/HES5/LHX1/MEF2C/PGF/PTCH1/ACTA2/WNT2B/NPHS2/IRX1	14
BP	GO:0043113	receptor clustering	8/521	43/18679	2.13025e-05	0.000410467	0.000296045	CDH2/DLG2/FLNA/ITGB2/RELN/CACNA1A/NRXN1/NRXN2	8
BP	GO:0060828	regulation of canonical Wnt signaling pathway	19/521	227/18679	2.16322e-05	0.000415204	0.000299462	CDH2/APC2/COL1A1/DACT3/EGR1/DKK1/FRZB/GREM1/SOST/MESP1/PSMB8/SFRP2/SOX17/SOX2/SRC/WNT2B/BICC1/SOX7/RSPO3	19
BP	GO:0019722	calcium-mediated signaling	14/521	134/18679	2.31413e-05	0.000442454	0.000319116	NUDT4/DRD4/EDN1/ANK2/NRG1/KDR/ATP1A2/NFATC4/TENM2/RYR2/CCL3/BTK/ZAP70/CASQ2	14
BP	GO:0019222	regulation of metabolic process	228/521	6566/18679	2.342e-05	0.000446061	0.000321717	CDH2/IRX5/CDKN2A/APC2/CDKN2B/WFDC2/CDX1/CDX2/VAV3/CGA/SOX21/USP18/KLF8/ELFN2/CCR1/SLC51B/COL1A1/COL2A1/TSHZ2/CSTL1/COMT/NCOA7/ATF6B/CRYAB/CRYM/CSF2RA/A2ML1/CST1/CST2/ZNF558/CTGF/PROM2/CTSZ/CYP1B1/DACH1/ZNF497/DCN/OLIG3/TMEM64/DLG2/DRD4/NR0B1/S1PR1/EDN1/EGR1/EGR2/ELF3/A2M/EMX2/AKT2/ALDH1A1/FABP3/FAP/PHACTR1/SP8/FGF1/PPP6R1/FOXG1/FOXF1/DKK1/SPEN/KDM4C/FLNA/SULF1/ARHGEF9/CUX2/FN1/PIK3R5/ARHGAP8/SCML…	228
BP	GO:0051173	positive regulation of nitrogen compound metabolic process	78/521	1755/18679	2.36608e-05	0.00044892	0.000323779	CDKN2A/CDKN2B/CDX1/CDX2/CGA/COL1A1/COMT/NCOA7/ATF6B/S1PR1/EDN1/EGR1/EGR2/ELF3/AKT2/FGF1/FOXF1/SPEN/GBX2/GREM1/GDNF/ANKRD1/GPER1/RGCC/RAX/HAS2/HOXA5/HOXA7/HOXD13/MSGN1/APP/IHH/IL11/INHBA/IRF1/IRF5/HES5/FEZF1/LHX1/PHOX2A/MEF2C/AFF1/NFATC4/NODAL/OTX1/OTX2/NOX4/PAX3/PAX6/PAX7/PBX2/SOST/CHCHD2/POU3F2/FEZF2/SOX6/MESP1/RELN/RGMA/PTCH1/PRDM16/SFRP2/SOX17/SOX2/T/TBX5/TBX3/BTK/TEF/ZIC2/ZIC3/HMBOX1/TAF15/RU…	78
BP	GO:0050890	cognition	20/521	249/18679	2.40615e-05	0.00045478	0.000328006	COMT/DRD4/EGR1/EGR2/CUX2/APP/STS/MEF2C/ATP1A2/NPTX2/NTS/SERPINF1/KCNK10/RELN/SLC12A5/CNTN2/KCNAB1/JPH4/NRXN1/NRXN2	20
BP	GO:0051271	negative regulation of cellular component movement	18/521	209/18679	2.4215e-05	0.000455942	0.000328843	COL3A1/CYP1B1/DACH1/SULF1/GREM1/RGCC/HOXA7/IGFBP5/KRT16/NODAL/SERPINF1/CCL2/CXCL12/SFRP2/TBX5/IFITM1/C16orf45/ACVRL1	18
BP	GO:0007368	determination of left/right symmetry	12/521	101/18679	2.44448e-05	0.000458525	0.000330707	DAAM2/IHH/MEF2C/NODAL/MESP1/CFC1/SOX17/T/TBX2/TBX3/ZIC2/ZIC3	12
BP	GO:0021515	cell differentiation in spinal cord	9/521	57/18679	2.60554e-05	0.000486892	0.000351166	OLIG3/MDGA1/LHX1/PHOX2A/PAX3/PAX6/PAX7/PTCH1/CACNA1A	9
BP	GO:0021781	glial cell fate commitment	5/521	14/18679	2.69114e-05	0.000500997	0.000361339	NRG1/HES5/PAX6/SOX6/SOX2	5
BP	GO:0055065	metal ion homeostasis	33/521	545/18679	2.77774e-05	0.000515182	0.00037157	CD52/CCR1/COMT/TMEM64/DRD4/S1PR1/EDN1/GPER1/ANK2/APP/KCNMA1/KDR/KNG1/ATP1A2/ATP12A/P2RY2/FAM20A/CEMIP/SLC12A5/RYR2/SCNN1A/CCL2/CCL3/CXCL12/SLC12A2/TRPC4/CACNA1A/SLC39A7/SFXN3/CASQ2/JPH4/NPFF/SFXN5	33
BP	GO:0021510	spinal cord development	12/521	103/18679	2.98167e-05	0.000550941	0.000397361	OLIG3/MDGA1/HOXB8/LHX1/PHOX2A/PAX3/PAX6/PAX7/RELN/PTCH1/CACNA1A/NPFF	12
BP	GO:0014033	neural crest cell differentiation	9/521	58/18679	3.00884e-05	0.000553038	0.000398873	EDN1/FRZB/GBX2/GDNF/NRG1/CYP26C1/MEF2C/PAX3/FGF19	9
BP	GO:0032330	regulation of chondrocyte differentiation	8/521	45/18679	3.01535e-05	0.000553038	0.000398873	FAM101A/CTGF/GREM1/IHH/LOXL2/SOX6/RUNX2/ACVRL1	8
BP	GO:0016055	Wnt signaling pathway	27/521	406/18679	3.04117e-05	0.000555137	0.000400387	CDH2/APC2/COL1A1/DACT3/EGR1/DKK1/SULF1/FRZB/GREM1/MARK1/MDFI/SOST/RNF43/MESP1/PSMB8/NDRG2/RYR2/SFRP2/SOX17/SOX2/SRC/T/WNT2B/BICC1/CXXC4/SOX7/RSPO3	27
BP	GO:0060070	canonical Wnt signaling pathway	21/521	274/18679	3.04922e-05	0.000555137	0.000400387	CDH2/APC2/COL1A1/DACT3/EGR1/DKK1/FRZB/GREM1/SOST/MESP1/PSMB8/RYR2/SFRP2/SOX17/SOX2/SRC/T/WNT2B/BICC1/SOX7/RSPO3	21
BP	GO:0001655	urogenital system development	23/521	317/18679	3.08305e-05	0.00055924	0.000403346	DCN/EGR1/EMX2/FGF1/FOXF1/SULF1/GREM1/GDNF/HAS2/HOXD13/HES5/LHX1/MEF2C/SERPINF1/PGF/PRLR/PTCH1/ACTA2/RBP4/SOX17/WNT2B/NPHS2/IRX1	23
BP	GO:0010629	negative regulation of gene expression	68/521	1481/18679	3.0958e-05	0.000559503	0.000403536	CDKN2A/CDX2/CCR1/CRYAB/CRYM/CTGF/CYP1B1/DACH1/OLIG3/NR0B1/EDN1/EGR1/ELF3/A2M/AKT2/FOXG1/DKK1/SPEN/FLNA/CUX2/PYDC1/GREM1/MAGEA2B/ANKRD1/GPER1/DNMT3L/HDGF/NRG1/HMX1/HOXA7/HOXC8/IGFBP5/IRF1/HES5/FEZF1/LHX1/LOXL2/MDFI/MEF2C/NFATC4/NODAL/PAX3/PAX6/SERPINF1/PEG3/POU3F2/FEZF2/SOX6/MESP1/PTCH1/TENM2/GATAD2B/CCL3/PRDM16/SFRP2/SOX17/SOX2/T/TBX2/TBX3/NR2F1/ZIC2/ZNF157/BHLHE41/HMBOX1/SOX7/RUNX2/FGF19	68
BP	GO:0045892	negative regulation of transcription, DNA-templated	57/521	1175/18679	3.21935e-05	0.000579717	0.000418115	CDKN2A/CDX2/CRYM/CYP1B1/DACH1/OLIG3/NR0B1/EDN1/EGR1/ELF3/FOXG1/DKK1/SPEN/FLNA/CUX2/PYDC1/GREM1/MAGEA2B/ANKRD1/DNMT3L/HDGF/NRG1/HMX1/HOXA7/HOXC8/IRF1/HES5/FEZF1/LHX1/LOXL2/MDFI/MEF2C/NFATC4/NODAL/PAX3/PAX6/PEG3/FEZF2/SOX6/MESP1/PTCH1/TENM2/GATAD2B/PRDM16/SFRP2/SOX17/SOX2/T/TBX2/TBX3/NR2F1/ZIC2/ZNF157/BHLHE41/HMBOX1/SOX7/RUNX2	57
BP	GO:0016049	cell growth	29/521	454/18679	3.26241e-05	0.000585343	0.000422173	CDKN2A/CRYAB/DACT3/CTGF/DCX/EDN1/HTRA4/FN1/FRZB/GREM1/NRG1/IGFBP5/IGFBP7/APP/INHBA/LIMK1/HTRA1/CXCL12/SFRP2/SOX17/SPOCK1/SYT4/TGFB2/CACNA1A/RND2/SORBS2/LGI1/LHX2/ACVRL1	29
BP	GO:0048738	cardiac muscle tissue development	16/521	175/18679	3.289e-05	0.000587984	0.000424077	S1PR1/DKK1/GREM1/ANKRD1/NRG1/MEF2C/NOX4/SOX6/MESP1/RBP4/RYR2/TBX2/TBX5/TBX3/TGFB2/SORBS2	16
BP	GO:0090130	tissue migration	18/521	214/18679	3.31959e-05	0.000589615	0.000425254	CYP1B1/EDN1/FAP/FGF1/ADGRA2/GREM1/RGCC/HAS2/KDR/KRT16/LOXL2/MMP9/SERPINF1/ACTA2/SRC/T/TGFB2/ACVRL1	18
BP	GO:0022604	regulation of cell morphogenesis	30/521	478/18679	3.32194e-05	0.000589615	0.000425254	CDH2/COL1A1/DACT3/FLNA/CUX2/FN1/GREM1/GDNF/RGCC/HAS2/ITGB2/KDR/LIMK1/NFATC4/POU3F2/FEZF2/RELN/RAC3/CCL2/CCL3/CXCL12/SFRP2/SRC/SYT4/CNTN2/TBX5/TGFB2/CACNA1A/METRN/RND2	30
BP	GO:0048663	neuron fate commitment	10/521	73/18679	3.35701e-05	0.000593711	0.000428208	OLIG3/NRG1/IHH/HES5/OTX2/PAX3/PAX6/PAX7/FEZF2/TGFB2	10
BP	GO:0043269	regulation of ion transport	34/521	575/18679	3.40052e-05	0.000599265	0.000432214	CFTR/CCR1/TMEM37/CNIH3/DPP6/DRD4/EDN1/AKT2/GDNF/GPER1/ANK2/KCNMA1/MEF2C/MMP9/ATP1A2/P2RY2/KCNK10/ANO1/RELN/KCNK12/CEMIP/TTYH1/CACNG7/RYR2/CCL2/CCL3/CXCL12/SLN/TRH/CACNA1A/KCNAB1/CASQ2/JPH4/NRXN1	34
BP	GO:0061371	determination of heart left/right asymmetry	9/521	59/18679	3.4638e-05	0.000608253	0.000438696	IHH/MEF2C/NODAL/MESP1/SOX17/T/TBX2/TBX3/ZIC3	9
BP	GO:0071772	response to BMP	14/521	139/18679	3.49431e-05	0.000609289	0.000439444	COL2A1/EGR1/DKK1/SULF1/GREM1/HES5/SOST/HTRA1/RGMA/RYR2/SFRP2/T/RUNX2/ACVRL1	14
BP	GO:0071773	cellular response to BMP stimulus	14/521	139/18679	3.49431e-05	0.000609289	0.000439444	COL2A1/EGR1/DKK1/SULF1/GREM1/HES5/SOST/HTRA1/RGMA/RYR2/SFRP2/T/RUNX2/ACVRL1	14
BP	GO:0003156	regulation of organ formation	7/521	34/18679	3.52779e-05	0.000610826	0.000440552	FGF1/DKK1/SULF1/GDNF/MESP1/TBX5/WNT2B	7
BP	GO:0009954	proximal/distal pattern formation	7/521	34/18679	3.52779e-05	0.000610826	0.000440552	SP8/GREM1/HOXA9/HES5/NODAL/PBX2/IRX1	7
BP	GO:0051253	negative regulation of RNA metabolic process	60/521	1263/18679	3.61555e-05	0.00062384	0.000449938	CDKN2A/CDX2/CRYM/CYP1B1/DACH1/OLIG3/NR0B1/EDN1/EGR1/ELF3/AKT2/FOXG1/DKK1/SPEN/FLNA/CUX2/PYDC1/GREM1/MAGEA2B/ANKRD1/DNMT3L/HDGF/NRG1/HMX1/HOXA7/HOXC8/IRF1/HES5/FEZF1/LHX1/LOXL2/MDFI/MEF2C/NFATC4/NODAL/PAX3/PAX6/PEG3/FEZF2/SOX6/MESP1/PTCH1/TENM2/GATAD2B/APOBEC3G/CCL3/PRDM16/SFRP2/SOX17/SOX2/T/TBX2/TBX3/NR2F1/ZIC2/ZNF157/BHLHE41/HMBOX1/SOX7/RUNX2	60
BP	GO:0031589	cell-substrate adhesion	22/521	299/18679	3.69828e-05	0.000635898	0.000458635	CDKN2A/COL1A1/COL3A1/COL8A1/CTGF/CCDC80/ITGA11/FLNA/FN1/GREM1/LYPD5/HAS2/HOXA7/ITGB2/KDR/TTYH1/RAC3/SMOC2/SPOCK1/SRC/CNTN2/ACVRL1	22
BP	GO:0030278	regulation of ossification	16/521	177/18679	3.77948e-05	0.000647613	0.000467084	CCR1/FAM101A/S1PR1/EGR2/GREM1/GDF10/IGFBP5/MEF2C/P2RY2/SOST/PTCH1/CCL3/SFRP2/TGFB2/IFITM1/RUNX2	16
BP	GO:0010951	negative regulation of endopeptidase activity	19/521	237/18679	3.92527e-05	0.000670273	0.000483428	WFDC2/CSTL1/CRYAB/A2ML1/CST1/CST2/A2M/AKT2/APP/AQP1/KNG1/MMP9/SERPINF1/SFRP2/SLPI/SPINK2/SPOCK1/SRC/SERPINA6	19
BP	GO:0048645	organ formation	9/521	60/18679	3.97566e-05	0.000676381	0.000487833	FGF1/SULF1/GDNF/MEF2C/PAX3/MESP1/SOX17/TBX5/WNT2B	9
BP	GO:0030856	regulation of epithelial cell differentiation	13/521	123/18679	3.98835e-05	0.000676381	0.000487833	CDKN2B/FRZB/GDNF/HOXA7/KDR/LHX1/NODAL/PAX6/MESP1/PRLR/PTCH1/TBX3/ACVRL1	13
BP	GO:0072001	renal system development	21/521	280/18679	4.1894e-05	0.000708052	0.000510675	DCN/EGR1/EMX2/FGF1/FOXF1/SULF1/GREM1/GDNF/HAS2/HES5/LHX1/MEF2C/SERPINF1/PGF/PTCH1/ACTA2/RBP4/SOX17/WNT2B/NPHS2/IRX1	21
BP	GO:0052547	regulation of peptidase activity	26/521	391/18679	4.26141e-05	0.000717772	0.000517686	CDKN2A/WFDC2/CSTL1/CRYAB/A2ML1/CST1/CST2/CTGF/A2M/AKT2/FN1/GPER1/APP/AQP1/KNG1/MMP9/NODAL/SERPINF1/SFRP2/SLPI/SOX2/SPINK2/SPOCK1/SRC/SOX7/SERPINA6	26
BP	GO:0052548	regulation of endopeptidase activity	25/521	370/18679	4.60079e-05	0.000772309	0.00055702	CDKN2A/WFDC2/CSTL1/CRYAB/A2ML1/CST1/CST2/CTGF/A2M/AKT2/GPER1/APP/AQP1/KNG1/MMP9/NODAL/SERPINF1/SFRP2/SLPI/SOX2/SPINK2/SPOCK1/SRC/SOX7/SERPINA6	25
BP	GO:0060560	developmental growth involved in morphogenesis	17/521	200/18679	4.78306e-05	0.000800193	0.000577131	COL9A1/DCX/S1PR1/FGF1/FN1/HOXD13/APP/LHX1/LIMK1/MESP1/CXCL12/SFRP2/SLC12A2/SYT4/TBX2/RND2/LHX2	17
BP	GO:0042493	response to drug	27/521	418/18679	5.02333e-05	0.000837559	0.000604081	VAV3/COL1A1/COMT/CYP3A4/DDC/EDN1/EGR1/EMX2/FABP3/ANKRD1/APOA2/AQP1/INHBA/LOX/MEF2C/NNMT/NTS/PGF/PTCH1/SLC12A5/CCL2/SFRP2/SST/TGFB2/CA4/NPFF/CD86	27
BP	GO:0021537	telencephalon development	18/521	221/18679	5.07199e-05	0.000842836	0.000607887	COL3A1/EMX2/MDGA1/AQP1/INHBA/HES5/FEZF1/LHX1/NPY/PAX6/POU3F2/FEZF2/RELN/CXCL12/CNTN2/NR2F1/C16orf45/LHX2	18
BP	GO:0006355	regulation of transcription, DNA-templated	133/521	3484/18679	5.15268e-05	0.000851499	0.000614135	IRX5/CDKN2A/CDKN2B/CDX1/CDX2/CGA/SOX21/KLF8/COL1A1/TSHZ2/NCOA7/ATF6B/CRYM/ZNF558/CYP1B1/DACH1/ZNF497/OLIG3/NR0B1/S1PR1/EDN1/EGR1/EGR2/ELF3/EMX2/AKT2/SP8/FGF1/FOXG1/FOXF1/DKK1/SPEN/KDM4C/FLNA/SULF1/CUX2/SCML4/ZNF521/PYDC1/GBX2/GREM1/MAGEA2B/GDNF/ANKRD1/CSDC2/VENTX/GPER1/RGCC/DNMT3L/RAX/HDGF/NRG1/HMX1/HOXA5/HOXA6/HOXA7/HOXA9/HOXB8/HOXC8/HOXD13/MSGN1/ZNF713/APP/IHH/IL11/INHBA/IRF1/IRF5/ZNF568/HES5/F…	133
BP	GO:1902679	negative regulation of RNA biosynthetic process	58/521	1223/18679	5.16268e-05	0.000851499	0.000614135	CDKN2A/CDX2/CRYM/CYP1B1/DACH1/OLIG3/NR0B1/EDN1/EGR1/ELF3/FOXG1/DKK1/SPEN/FLNA/CUX2/PYDC1/GREM1/MAGEA2B/ANKRD1/DNMT3L/HDGF/NRG1/HMX1/HOXA7/HOXC8/IRF1/HES5/FEZF1/LHX1/LOXL2/MDFI/MEF2C/NFATC4/NODAL/PAX3/PAX6/PEG3/FEZF2/SOX6/MESP1/PTCH1/TENM2/GATAD2B/CCL3/PRDM16/SFRP2/SOX17/SOX2/T/TBX2/TBX3/NR2F1/ZIC2/ZNF157/BHLHE41/HMBOX1/SOX7/RUNX2	58
BP	GO:0003143	embryonic heart tube morphogenesis	9/521	62/18679	5.1929e-05	0.000851499	0.000614135	IHH/MEF2C/NODAL/MESP1/RYR2/SOX17/TBX2/TBX3/ZIC3	9
BP	GO:0060419	heart growth	9/521	62/18679	5.1929e-05	0.000851499	0.000614135	S1PR1/NRG1/MEF2C/MESP1/RBP4/TBX2/TBX5/TGFB2/SORBS2	9
BP	GO:0048732	gland development	27/521	419/18679	5.23217e-05	0.000855106	0.000616737	CDKN2B/NR0B1/ELF3/AKT2/SULF1/FRZB/NRG1/HOXA5/HOXA9/HOXD13/IGFBP5/NODAL/NTS/PAX3/PAX6/SERPINF1/POU3F2/MESP1/PRLR/PTCH1/SLC12A2/SOX2/SRC/TBX2/TBX3/TGFB2/ZIC3	27
BP	GO:0008544	epidermis development	22/521	307/18679	5.49428e-05	0.000894989	0.000645502	SOX21/CTGF/CTSV/ELF3/DKK1/HOXA7/IGFBP5/INHBA/KCNMA1/KRT9/KRT14/KRT16/HES5/LAMB3/STS/PAX6/POU3F2/MCOLN3/PTCH1/TGFB2/SLITRK6/LHX2	22
BP	GO:0051146	striated muscle cell differentiation	19/521	243/18679	5.51365e-05	0.0008952	0.000645654	CDH2/EDN1/DKK1/GREM1/ANKRD1/NRG1/IGFBP5/MEF2C/NOX4/SOX6/MESP1/CXCL12/TBX5/TBX3/TMOD1/BHLHE41/CASQ2/SORBS2/CD53	19
BP	GO:0023056	positive regulation of signaling	69/521	1538/18679	5.5595e-05	0.000899694	0.000648895	CDH2/CDKN2A/CDKN2B/VAV3/CFTR/CCR1/COL1A1/COL3A1/CSF2RA/CTGF/CYP1B1/DRD4/EDN1/EGR1/AKT2/FGF1/DKK1/FLNA/SULF1/CUX2/PIK3R5/ARHGAP8/SHC2/RASGRP3/LDLRAP1/GREM1/GDF10/ANKRD1/GPER1/NRG1/IGFBP5/IHH/IL11/INHBA/KDR/HES5/LFNG/MDFI/MMP9/NFATC4/NODAL/NOX4/PLA2G2A/ACPP/ANO1/LMO3/MESP1/MAPK10/PRLR/RELN/PSMB8/RBP4/CCL2/CCL3/SECTM1/SFRP2/SOX2/SRC/CNTN2/TGFB2/TRH/WNT2B/ZAP70/ZIC2/RSPO3/LGI1/NRXN1/ACVRL1/FGF19	69
BP	GO:0071384	cellular response to corticosteroid stimulus	8/521	49/18679	5.72101e-05	0.000922816	0.000665572	EDN1/GPER1/AQP1/NTS/SERPINF1/CCL2/SSTR2/TRIM63	8
BP	GO:2001141	regulation of RNA biosynthetic process	134/521	3524/18679	5.75687e-05	0.000925585	0.000667568	IRX5/CDKN2A/CDKN2B/CDX1/CDX2/CGA/SOX21/KLF8/COL1A1/TSHZ2/NCOA7/ATF6B/CRYM/ZNF558/CYP1B1/DACH1/ZNF497/OLIG3/NR0B1/S1PR1/EDN1/EGR1/EGR2/ELF3/EMX2/AKT2/SP8/FGF1/FOXG1/FOXF1/DKK1/SPEN/KDM4C/FLNA/SULF1/CUX2/SCML4/ZNF521/PYDC1/GBX2/GREM1/MAGEA2B/GDNF/ANKRD1/CSDC2/VENTX/GPER1/RGCC/DNMT3L/RAX/HDGF/NRG1/HMX1/HOXA5/HOXA6/HOXA7/HOXA9/HOXB8/HOXC8/HOXD13/MSGN1/ZNF713/APP/IHH/IL11/INHBA/IRF1/IRF5/ZNF568/HES5/F…	134
BP	GO:0050804	modulation of synaptic transmission	20/521	265/18679	5.81636e-05	0.000932123	0.000672284	DRD4/EDN1/EGR1/EGR2/CUX2/GDNF/GPER1/SHISA6/GRID2IP/MEF2C/ATP1A2/NFATC4/RELN/CCL2/CNTN2/SHISA9/CACNA1A/JPH4/LGI1/NRXN1	20
BP	GO:0014706	striated muscle tissue development	23/521	332/18679	6.29714e-05	0.00100592	0.000725507	DCN/S1PR1/EGR1/EGR2/DKK1/GREM1/ANKRD1/NRG1/IGFBP5/MEF2C/NOX4/PAX7/SOX6/MESP1/RBP4/RYR2/SOX17/TBX2/TBX5/TBX3/TGFB2/KCNAB1/SORBS2	23
BP	GO:0050767	regulation of neurogenesis	34/521	594/18679	6.4806e-05	0.0010319	0.000744244	CDH2/STMN2/COL3A1/SPEN/CUX2/FN1/ANKRD1/GPER1/APP/HES5/FEZF1/LIMK1/IGLON5/LTK/MEF2C/NFATC4/P2RY2/PAX6/SERPINF1/POU3F2/FEZF2/RELN/RAC3/CXCL12/RAB17/SOX2/SPOCK1/SYT4/CNTN2/VIM/CACNA1A/METRN/RND2/C16orf45	34
BP	GO:0042391	regulation of membrane potential	25/521	378/18679	6.50285e-05	0.00103212	0.000744405	CDKN2A/CFTR/CNGA4/CNIH3/DPP6/DRD4/EDN1/CUX2/GPER1/ANK2/CTNNA3/KCNMA1/MEF2C/ATP1A2/SLC26A4/KCNK10/ANO1/RELN/KCNK12/RYR2/SRC/CACNA1A/CASQ2/NPFF/NRXN1	25
BP	GO:0030326	embryonic limb morphogenesis	13/521	129/18679	6.57e-05	0.00103614	0.000747302	SP8/DKK1/GREM1/HOXA9/HOXD13/IHH/PBX2/PTCH1/SFRP2/TBX2/TBX5/TBX3/RUNX2	13
BP	GO:0035113	embryonic appendage morphogenesis	13/521	129/18679	6.57e-05	0.00103614	0.000747302	SP8/DKK1/GREM1/HOXA9/HOXD13/IHH/PBX2/PTCH1/SFRP2/TBX2/TBX5/TBX3/RUNX2	13
BP	GO:0010810	regulation of cell-substrate adhesion	15/521	166/18679	6.59105e-05	0.00103616	0.000747316	CDKN2A/COL1A1/COL8A1/CCDC80/FLNA/FN1/GREM1/HAS2/HOXA7/KDR/RAC3/SMOC2/SPOCK1/SRC/ACVRL1	15
BP	GO:0001714	endodermal cell fate specification	4/521	9/18679	6.74357e-05	0.00105232	0.000758972	DKK1/MESP1/SOX17/SOX2	4
BP	GO:0007614	short-term memory	4/521	9/18679	6.74357e-05	0.00105232	0.000758972	COMT/DRD4/CUX2/SERPINF1	4
BP	GO:1903506	regulation of nucleic acid-templated transcription	133/521	3504/18679	6.75761e-05	0.00105232	0.000758972	IRX5/CDKN2A/CDKN2B/CDX1/CDX2/CGA/SOX21/KLF8/COL1A1/TSHZ2/NCOA7/ATF6B/CRYM/ZNF558/CYP1B1/DACH1/ZNF497/OLIG3/NR0B1/S1PR1/EDN1/EGR1/EGR2/ELF3/EMX2/AKT2/SP8/FGF1/FOXG1/FOXF1/DKK1/SPEN/KDM4C/FLNA/SULF1/CUX2/SCML4/ZNF521/PYDC1/GBX2/GREM1/MAGEA2B/GDNF/ANKRD1/CSDC2/VENTX/GPER1/RGCC/DNMT3L/RAX/HDGF/NRG1/HMX1/HOXA5/HOXA6/HOXA7/HOXA9/HOXB8/HOXC8/HOXD13/MSGN1/ZNF713/APP/IHH/IL11/INHBA/IRF1/IRF5/ZNF568/HES5/F…	133
BP	GO:0042445	hormone metabolic process	16/521	186/18679	6.87801e-05	0.00106771	0.000770074	UGT2B11/CGA/COMT/CRABP1/CRYM/CTSZ/CYP1B1/CYP3A4/DIO3/ALDH1A1/CYP26C1/KCNMA1/RBP4/SCG5/UGT2B7/CACNA1A	16
BP	GO:1903507	negative regulation of nucleic acid-templated transcription	57/521	1208/18679	6.90006e-05	0.00106778	0.000770129	CDKN2A/CDX2/CRYM/CYP1B1/DACH1/OLIG3/NR0B1/EDN1/EGR1/ELF3/FOXG1/DKK1/SPEN/FLNA/CUX2/PYDC1/GREM1/MAGEA2B/ANKRD1/DNMT3L/HDGF/NRG1/HMX1/HOXA7/HOXC8/IRF1/HES5/FEZF1/LHX1/LOXL2/MDFI/MEF2C/NFATC4/NODAL/PAX3/PAX6/PEG3/FEZF2/SOX6/MESP1/PTCH1/TENM2/GATAD2B/PRDM16/SFRP2/SOX17/SOX2/T/TBX2/TBX3/NR2F1/ZIC2/ZNF157/BHLHE41/HMBOX1/SOX7/RUNX2	57
BP	GO:0010001	glial cell differentiation	15/521	167/18679	7.05964e-05	0.00108569	0.000783045	CDH2/EGR1/EGR2/AKT2/GAP43/NRG1/HES5/PAX6/POU3F2/SOX6/RELN/SOX2/CNTN2/VIM/METRN	15
BP	GO:2000027	regulation of organ morphogenesis	15/521	167/18679	7.05964e-05	0.00108569	0.000783045	EDN1/FGF1/DKK1/SULF1/GREM1/GDNF/HOXD13/LHX1/MESP1/SFRP2/SOX17/TBX2/TBX5/WNT2B/RUNX2	15
BP	GO:0016043	cellular component organization	206/521	5915/18679	7.10141e-05	0.00108874	0.00078524	CDH2/CDH6/CDKN2A/APC2/VAV3/PRDX4/POSTN/TMSB15A/STMN2/ATXN2L/SLC51B/CNGA4/COL1A1/COL1A2/COL2A1/COL3A1/COL5A1/COL5A2/COL8A1/COL9A1/CRYAB/CSF2RA/FAM101A/RTN4RL1/DACT3/CTGF/CTNNA2/PROM2/CTSL/CTSV/CCDC80/CYP1B1/DACH1/AP2B1/DCN/DCX/C1QL2/DLG2/DPP6/S1PR1/EDN1/EGR2/ELF3/A2M/HTRA4/AKT2/FAP/RSPH9/PHACTR1/FGF1/ITGA11/DKK1/KDM4C/FLNA/RFTN1/SULF1/ADGRL3/FMOD/CUX2/FN1/DAAM2/FRZB/SHC2/RASGRP3/GAP43/CLIP3/LDLRAP…	206
BP	GO:0010466	negative regulation of peptidase activity	19/521	248/18679	7.24889e-05	0.00110792	0.000799074	WFDC2/CSTL1/CRYAB/A2ML1/CST1/CST2/A2M/AKT2/APP/AQP1/KNG1/MMP9/SERPINF1/SFRP2/SLPI/SPINK2/SPOCK1/SRC/SERPINA6	19
BP	GO:0050795	regulation of behavior	17/521	207/18679	7.35414e-05	0.00112055	0.000808182	CCR1/S1PR1/EDN1/AKT2/FGF1/ADGRA2/GREM1/CXCL1/KDR/MEF2C/FEZF2/RELN/CCL2/CCL3/CXCL12/TRH/NRXN1	17
BP	GO:0061333	renal tubule morphogenesis	10/521	80/18679	7.47437e-05	0.00113537	0.000818874	FGF1/GREM1/GDNF/HES5/LHX1/MEF2C/PGF/PTCH1/WNT2B/IRX1	10
BP	GO:0045934	negative regulation of nucleobase-containing compound metabolic process	63/521	1381/18679	7.5025e-05	0.00113616	0.000819442	CDKN2A/CDX2/CRYM/CYP1B1/DACH1/OLIG3/DRD4/NR0B1/EDN1/EGR1/ELF3/AKT2/FOXG1/DKK1/SPEN/FLNA/CUX2/PYDC1/GREM1/MAGEA2B/ANKRD1/GPER1/DNMT3L/HDGF/NRG1/HMX1/HOXA7/HOXC8/IRF1/HES5/FEZF1/LHX1/LOXL2/MDFI/MEF2C/NFATC4/NODAL/PAX3/PAX6/PEG3/FEZF2/SOX6/MESP1/PTCH1/TENM2/GATAD2B/APOBEC3G/CCL3/PRDM16/SFRP2/SOX17/SOX2/T/TBX2/TBX3/NR2F1/ZIC2/ZNF157/BHLHE41/HMBOX1/SOX7/RUNX2/ACVRL1	63
BP	GO:0060443	mammary gland morphogenesis	8/521	51/18679	7.69278e-05	0.00115622	0.000833912	ELF3/IGFBP5/PAX3/PTCH1/SLC12A2/SRC/TBX2/TBX3	8
BP	GO:0030509	BMP signaling pathway	13/521	131/18679	7.70502e-05	0.00115622	0.000833912	EGR1/DKK1/SULF1/GREM1/HES5/SOST/HTRA1/RGMA/RYR2/SFRP2/T/RUNX2/ACVRL1	13
BP	GO:0030879	mammary gland development	13/521	131/18679	7.70502e-05	0.00115622	0.000833912	ELF3/AKT2/NRG1/HOXA5/HOXA9/IGFBP5/PAX3/PRLR/PTCH1/SLC12A2/SRC/TBX2/TBX3	13
BP	GO:0010647	positive regulation of cell communication	69/521	1556/18679	7.93682e-05	0.00118741	0.000856404	CDH2/CDKN2A/CDKN2B/VAV3/CFTR/CCR1/COL1A1/COL3A1/CSF2RA/CTGF/CYP1B1/DRD4/EDN1/EGR1/AKT2/FGF1/DKK1/FLNA/SULF1/CUX2/PIK3R5/ARHGAP8/SHC2/RASGRP3/LDLRAP1/GREM1/GDF10/ANKRD1/GPER1/NRG1/IGFBP5/IHH/IL11/INHBA/KDR/HES5/LFNG/MDFI/MMP9/NFATC4/NODAL/NOX4/PLA2G2A/ACPP/ANO1/LMO3/MESP1/MAPK10/PRLR/RELN/PSMB8/RBP4/CCL2/CCL3/SECTM1/SFRP2/SOX2/SRC/CNTN2/TGFB2/TRH/WNT2B/ZAP70/ZIC2/RSPO3/LGI1/NRXN1/ACVRL1/FGF19	69
BP	GO:0035107	appendage morphogenesis	14/521	150/18679	8.08194e-05	0.00120185	0.000866825	COL2A1/SP8/DKK1/GREM1/HOXA9/HOXD13/IHH/PBX2/PTCH1/SFRP2/TBX2/TBX5/TBX3/RUNX2	14
BP	GO:0035108	limb morphogenesis	14/521	150/18679	8.08194e-05	0.00120185	0.000866825	COL2A1/SP8/DKK1/GREM1/HOXA9/HOXD13/IHH/PBX2/PTCH1/SFRP2/TBX2/TBX5/TBX3/RUNX2	14
BP	GO:0050680	negative regulation of epithelial cell proliferation	12/521	114/18679	8.16541e-05	0.00121063	0.000873156	CDKN2B/CTSV/SULF1/RGCC/PAX6/SERPINF1/PLA2G2A/PTCH1/SFRP2/SOX2/TGFB2/ACVRL1	12
BP	GO:0010975	regulation of neuron projection development	23/521	338/18679	8.26047e-05	0.00122107	0.000880684	CDH2/STMN2/CUX2/FN1/ANKRD1/LIMK1/LTK/MEF2C/NFATC4/P2RY2/SERPINF1/POU3F2/FEZF2/RELN/CXCL12/RAB17/SPOCK1/SYT4/CNTN2/VIM/CACNA1A/METRN/RND2	23
BP	GO:0055074	calcium ion homeostasis	24/521	361/18679	8.3655e-05	0.00123291	0.000889227	CD52/CCR1/TMEM64/DRD4/S1PR1/EDN1/GPER1/ANK2/APP/KDR/KNG1/ATP1A2/P2RY2/FAM20A/CEMIP/RYR2/CCL2/CCL3/CXCL12/TRPC4/CACNA1A/CASQ2/JPH4/NPFF	24
BP	GO:0040013	negative regulation of locomotion	18/521	230/18679	8.50191e-05	0.0012493	0.000901045	COL3A1/CYP1B1/DACH1/SULF1/GREM1/RGCC/HOXA7/IGFBP5/KRT16/NODAL/SERPINF1/CCL2/CXCL12/SFRP2/TBX5/IFITM1/C16orf45/ACVRL1	18
BP	GO:0001756	somitogenesis	9/521	66/18679	8.58464e-05	0.00125773	0.000907121	DKK1/MSGN1/LFNG/LHX1/OTX2/PAX3/PCDH8/SFRP2/T	9
BP	GO:0090090	negative regulation of canonical Wnt signaling pathway	14/521	151/18679	8.68491e-05	0.00126866	0.00091501	CDH2/APC2/DACT3/EGR1/DKK1/FRZB/GREM1/SOST/MESP1/PSMB8/SFRP2/SOX17/SOX2/BICC1	14
BP	GO:0070482	response to oxygen levels	21/521	295/18679	8.86832e-05	0.00129164	0.000931585	GPR182/COL1A1/CRYAB/CTGF/EDN1/EGR1/ANKRD1/RGCC/AQP1/KCNMA1/LOXL2/NOX4/CHCHD2/PGF/PLAT/RYR2/CCL2/CXCL12/TGFB2/TRH/ARNT2	21
BP	GO:0051252	regulation of RNA metabolic process	136/521	3621/18679	8.92572e-05	0.00129619	0.000934866	IRX5/CDKN2A/CDKN2B/CDX1/CDX2/CGA/SOX21/KLF8/COL1A1/TSHZ2/NCOA7/ATF6B/CRYM/ZNF558/CYP1B1/DACH1/ZNF497/OLIG3/NR0B1/S1PR1/EDN1/EGR1/EGR2/ELF3/EMX2/AKT2/SP8/FGF1/FOXG1/FOXF1/DKK1/SPEN/KDM4C/FLNA/SULF1/CUX2/SCML4/ZNF521/PYDC1/GBX2/GREM1/MAGEA2B/GDNF/ANKRD1/CSDC2/VENTX/GPER1/RGCC/DNMT3L/RAX/HDGF/NRG1/HMX1/HOXA5/HOXA6/HOXA7/HOXA9/HOXB8/HOXC8/HOXD13/MSGN1/ZNF713/APP/IHH/IL11/INHBA/IRF1/IRF5/ZNF568/HES5/F…	136
BP	GO:0045664	regulation of neuron differentiation	29/521	481/18679	9.12338e-05	0.00132102	0.000952774	CDH2/STMN2/CUX2/FN1/ANKRD1/APP/HES5/FEZF1/LIMK1/LTK/MEF2C/NFATC4/P2RY2/PAX6/SERPINF1/POU3F2/FEZF2/RELN/RAC3/CXCL12/RAB17/SOX2/SPOCK1/SYT4/CNTN2/VIM/CACNA1A/METRN/RND2	29
BP	GO:0048736	appendage development	15/521	171/18679	9.2382e-05	0.00132987	0.000959156	COL2A1/SP8/DKK1/GREM1/RAX/HOXA9/HOXD13/IHH/PBX2/PTCH1/SFRP2/TBX2/TBX5/TBX3/RUNX2	15
BP	GO:0060173	limb development	15/521	171/18679	9.2382e-05	0.00132987	0.000959156	COL2A1/SP8/DKK1/GREM1/RAX/HOXA9/HOXD13/IHH/PBX2/PTCH1/SFRP2/TBX2/TBX5/TBX3/RUNX2	15
BP	GO:0010770	positive regulation of cell morphogenesis involved in differentiation	14/521	152/18679	9.32663e-05	0.00133871	0.000965531	COL1A1/FLNA/CUX2/FN1/GDNF/RGCC/HAS2/LIMK1/RELN/RAC3/CXCL12/TGFB2/METRN/RND2	14
BP	GO:0009725	response to hormone	50/521	1029/18679	9.67415e-05	0.00138458	0.000998613	UGT2B11/TPH2/COL1A1/CRYAB/CSF2RA/CTGF/CTSL/CTSV/DEFB1/DRD4/NR0B1/EDN1/EGR1/EGR2/AKT2/FABP3/FGF1/SHC2/RASGRP3/GPER1/NRG1/APOA2/IGFBP5/IHH/AQP1/INHBA/LOX/STS/MEF2C/ATP1A2/NTS/SOST/SERPINF1/PGF/PRLR/PSMB8/PTCH1/CCL2/CXCL12/SRC/SST/SSTR2/NR2F1/TGFB2/TRH/UGT2B7/CA4/TRIM63/ARNT2/FGF19	50
BP	GO:0000122	negative regulation of transcription from RNA polymerase II promoter	39/521	735/18679	9.77756e-05	0.00139535	0.00100638	CDX2/CRYM/DACH1/OLIG3/NR0B1/EDN1/EGR1/DKK1/SPEN/CUX2/MAGEA2B/ANKRD1/HDGF/HMX1/HOXA7/HOXC8/HES5/FEZF1/MDFI/MEF2C/NFATC4/NODAL/PAX3/PAX6/PEG3/FEZF2/SOX6/PTCH1/TENM2/GATAD2B/PRDM16/SOX17/SOX2/T/TBX2/TBX3/NR2F1/ZNF157/BHLHE41	39
BP	GO:0072507	divalent inorganic cation homeostasis	25/521	388/18679	9.85598e-05	0.00140105	0.0010105	CD52/CCR1/TMEM64/DRD4/S1PR1/EDN1/GPER1/ANK2/APP/KDR/KNG1/ATP1A2/P2RY2/FAM20A/CEMIP/RYR2/CCL2/CCL3/CXCL12/TRPC4/CACNA1A/SLC39A7/CASQ2/JPH4/NPFF	25
BP	GO:0010556	regulation of macromolecule biosynthetic process	145/521	3919/18679	9.87414e-05	0.00140105	0.0010105	IRX5/CDKN2A/CDKN2B/CDX1/CDX2/CGA/SOX21/KLF8/SLC51B/COL1A1/TSHZ2/NCOA7/ATF6B/CRYM/ZNF558/CTGF/CYP1B1/DACH1/ZNF497/OLIG3/NR0B1/S1PR1/EDN1/EGR1/EGR2/ELF3/EMX2/AKT2/SP8/FGF1/FOXG1/FOXF1/DKK1/SPEN/KDM4C/FLNA/SULF1/CUX2/SCML4/ZNF521/PYDC1/GBX2/GREM1/MAGEA2B/GDNF/ANKRD1/CSDC2/VENTX/GPER1/RGCC/DNMT3L/RAX/HAS2/HDGF/NRG1/HMX1/HOXA5/HOXA6/HOXA7/HOXA9/HOXB8/HOXC8/HOXD13/APOA2/MSGN1/IGFBP5/ZNF713/APP/IHH/IL11…	145
BP	GO:0090596	sensory organ morphogenesis	19/521	254/18679	9.95714e-05	0.00140879	0.00101608	IRX5/COL2A1/COL5A1/COL5A2/COL8A1/EDN1/FRZB/LRIG1/GBX2/CCDC66/IHH/LHX1/OTX1/OTX2/PAX6/RBP4/TBX2/WNT2B/SLITRK6	19
BP	GO:0032409	regulation of transporter activity	16/521	192/18679	0.00010021	0.0014138	0.00101969	CFTR/CNIH3/DRD4/ANK2/APOA2/MEF2C/MMP9/ATP1A2/RELN/CACNG7/RYR2/SLN/KCNAB1/CASQ2/JPH4/NRXN1	16
BP	GO:0036293	response to decreased oxygen levels	20/521	276/18679	0.000101909	0.00142921	0.0010308	GPR182/CRYAB/CTGF/EDN1/EGR1/ANKRD1/RGCC/AQP1/KCNMA1/LOXL2/NOX4/CHCHD2/PGF/PLAT/RYR2/CCL2/CXCL12/TGFB2/TRH/ARNT2	20
BP	GO:0001941	postsynaptic membrane organization	6/521	28/18679	0.000102169	0.00142921	0.0010308	CDH2/GDNF/RELN/LRRC4/NRXN1/NRXN2	6
BP	GO:0071548	response to dexamethasone	6/521	28/18679	0.000102169	0.00142921	0.0010308	EDN1/AQP1/NTS/SERPINF1/CCL2/TRIM63	6
BP	GO:0001710	mesodermal cell fate commitment	5/521	18/18679	0.000104993	0.00146046	0.00105334	DKK1/NODAL/MESP1/SFRP2/SOX17	5
BP	GO:0032332	positive regulation of chondrocyte differentiation	5/521	18/18679	0.000104993	0.00146046	0.00105334	IHH/LOXL2/SOX6/RUNX2/ACVRL1	5
BP	GO:0030335	positive regulation of cell migration	23/521	344/18679	0.000107527	0.00149152	0.00107575	CGA/CCR1/COL1A1/S1PR1/EDN1/AKT2/FGF1/FN1/ADGRA2/GPER1/CXCL1/HAS2/KDR/MMP9/P2RY2/NOX4/RELN/CEMIP/CCL2/CCL3/CXCL12/SRC/TGFB2	23
BP	GO:0009628	response to abiotic stimulus	53/521	1117/18679	0.00010918	0.00151023	0.00108924	GPR182/COL1A1/COL3A1/CRYAB/CTGF/DCN/DCX/DRD4/EDN1/EGR1/AKT2/GPC4/FGF1/ANKRD1/CCDC66/RGCC/APOA2/APP/AQP1/IRF1/KCNMA1/KRT14/LOXL2/STS/ATP1A2/NFATC4/NTS/NOX4/SOST/CHCHD2/SERPINF1/PGF/PLAT/ANO1/MAPK10/PTCH1/SLC12A5/RBP4/RYR2/CCL2/CXCL12/FKBPL/SFRP2/SLC12A2/SST/TGFB2/TRH/SLITRK6/TRIM63/RCSD1/NRXN1/NRXN2/ARNT2	53
BP	GO:0032412	regulation of ion transmembrane transporter activity	15/521	174/18679	0.000112369	0.00155	0.00111792	CFTR/CNIH3/DRD4/ANK2/MEF2C/MMP9/ATP1A2/RELN/CACNG7/RYR2/SLN/KCNAB1/CASQ2/JPH4/NRXN1	15
BP	GO:0010468	regulation of gene expression	151/521	4125/18679	0.000113152	0.00155646	0.00112258	IRX5/CDKN2A/CDKN2B/CDX1/CDX2/CGA/SOX21/KLF8/CCR1/COL1A1/COL2A1/TSHZ2/NCOA7/ATF6B/CRYAB/CRYM/ZNF558/CTGF/CYP1B1/DACH1/ZNF497/OLIG3/NR0B1/S1PR1/EDN1/EGR1/EGR2/ELF3/A2M/EMX2/AKT2/SP8/FGF1/FOXG1/FOXF1/DKK1/SPEN/KDM4C/FLNA/SULF1/CUX2/FN1/SCML4/ZNF521/PYDC1/GBX2/GREM1/MAGEA2B/GDNF/ANKRD1/CSDC2/VENTX/GPER1/ANK2/RGCC/DNMT3L/RAX/HDGF/NRG1/HMX1/HOXA5/HOXA6/HOXA7/HOXA9/HOXB8/HOXC8/HOXD13/MSGN1/IGFBP5/ZNF713…	151
BP	GO:0010720	positive regulation of cell development	27/521	441/18679	0.000123178	0.00168969	0.00121867	STMN2/COL1A1/EDN1/SPEN/FLNA/CUX2/FN1/GDNF/ANKRD1/GPER1/RGCC/HAS2/FEZF1/LIMK1/LTK/MEF2C/P2RY2/PAX6/SERPINF1/FEZF2/RELN/RAC3/CXCL12/SYT4/TGFB2/METRN/RND2	27
BP	GO:0072210	metanephric nephron development	7/521	41/18679	0.000124537	0.00170361	0.00122871	EGR1/GREM1/GDNF/HES5/LHX1/NPHS2/IRX1	7
BP	GO:0010092	specification of organ identity	6/521	29/18679	0.000125809	0.00171627	0.00123784	FGF1/GDNF/MEF2C/PAX3/MESP1/WNT2B	6
BP	GO:0007517	muscle organ development	23/521	348/18679	0.000127661	0.00173248	0.00124954	CNTFR/COL3A1/CRYAB/DCN/S1PR1/EGR1/EGR2/ITGA11/DKK1/GREM1/ANKRD1/NRG1/IGFBP5/MEF2C/PAX3/PAX7/SOX6/RBP4/RYR2/SOX17/TBX2/TBX5/KCNAB1	23
BP	GO:0060348	bone development	15/521	176/18679	0.000127697	0.00173248	0.00124954	LRRC17/CDX1/COL1A1/COL2A1/COL9A1/FAM101A/SULF1/GREM1/HAS2/MEF2C/SFRP2/SRC/T/C6orf25/RUNX2	15
BP	GO:0031960	response to corticosteroid	14/521	157/18679	0.000131918	0.00178224	0.00128542	TPH2/COL1A1/CTGF/CTSV/EDN1/GPER1/APOA2/AQP1/NTS/SERPINF1/CCL2/SSTR2/TRH/TRIM63	14
BP	GO:0051049	regulation of transport	73/521	1700/18679	0.000132234	0.00178224	0.00128542	CDKN2A/APC2/CFTR/NUDT4/CCR1/SLC51B/COMT/TMEM37/CRYAB/DACT3/CNIH3/PROM2/DPP6/DRD4/EDN1/AKT2/DKK1/FLNA/FN1/CLIP3/PYDC1/LDLRAP1/GREM1/GDNF/ANKRD1/SSC5D/GPER1/ANK2/RGCC/NRG1/APOA2/AQP1/IL11/INHBA/KCNMA1/KNG1/MDFI/MEF2C/MMP9/MX2/ATP1A2/NODAL/P2RY2/KCNK10/SYTL2/ANO1/RELN/KCNK12/CEMIP/PTCH1/TTYH1/VPS18/CACNG7/RBP4/RYR2/CCL2/CCL3/CXCL12/SFRP2/RAB17/SCG5/SLN/SRC/SYT4/TGFB2/TRH/CACNA1A/KCNAB1/CASQ2/JPH4/NP…	73
BP	GO:0071840	cellular component organization or biogenesis	208/521	6041/18679	0.000132444	0.00178224	0.00128542	CDH2/CDH6/CDKN2A/APC2/NPM3/VAV3/PRDX4/POSTN/TMSB15A/STMN2/ATXN2L/SLC51B/CNGA4/COL1A1/COL1A2/COL2A1/COL3A1/COL5A1/COL5A2/COL8A1/COL9A1/CRYAB/CSF2RA/FAM101A/RTN4RL1/DACT3/CTGF/CTNNA2/PROM2/CTSL/CTSV/CCDC80/CYP1B1/DACH1/AP2B1/DCN/DCX/C1QL2/DLG2/DPP6/S1PR1/EDN1/EGR2/ELF3/A2M/HTRA4/AKT2/FAP/RSPH9/PHACTR1/FGF1/ITGA11/DKK1/KDM4C/FLNA/RFTN1/SULF1/ADGRL3/FMOD/CUX2/FN1/DAAM2/FRZB/SHC2/RASGRP3/GAP43/CLIP3/L…	208
BP	GO:0055017	cardiac muscle tissue growth	8/521	55/18679	0.000133419	0.00179048	0.00129137	S1PR1/NRG1/MEF2C/RBP4/TBX2/TBX5/TGFB2/SORBS2	8
BP	GO:2000311	regulation of alpha-amino-3-hydroxy-5-methyl-4-isoxazole propionate selective glutamate receptor activity	5/521	19/18679	0.000139237	0.00186351	0.00134404	CNIH3/MEF2C/RELN/CACNG7/NRXN1	5
BP	GO:0055082	cellular chemical homeostasis	35/521	644/18679	0.000140647	0.00187731	0.00135399	CD52/CFTR/CCR1/SLC34A3/TMEM64/DRD4/S1PR1/EDN1/GPER1/ANK2/APP/AQP1/KCNMA1/KNG1/ATP1A2/ATP12A/P2RY2/NOX4/SLC26A4/SERPINF1/ANO1/CEMIP/SLC12A5/RYR2/CCL2/CCL3/CXCL12/TRPC4/CACNA1A/SLC39A7/CASQ2/JPH4/NPFF/SLC4A4/NRXN1	35
BP	GO:0016331	morphogenesis of embryonic epithelium	14/521	158/18679	0.000141125	0.00187863	0.00135494	SULF1/GREM1/GDNF/HES5/NODAL/PAX3/PCDH8/PTCH1/SFRP2/T/WNT2B/ZIC2/IRX1/LHX2	14
BP	GO:0022898	regulation of transmembrane transporter activity	15/521	178/18679	0.000144814	0.00192257	0.00138663	CFTR/CNIH3/DRD4/ANK2/MEF2C/MMP9/ATP1A2/RELN/CACNG7/RYR2/SLN/KCNAB1/CASQ2/JPH4/NRXN1	15
BP	GO:0045861	negative regulation of proteolysis	23/521	352/18679	0.000151078	0.00200036	0.00144274	CDKN2A/WFDC2/CSTL1/CRYAB/A2ML1/CST1/CST2/A2M/AKT2/APP/AQP1/KNG1/MMP9/SERPINF1/PLAT/SFRP2/SLPI/SPINK2/SPOCK1/SRC/UBE2E1/USP44/SERPINA6	23
BP	GO:0001947	heart looping	8/521	56/18679	0.000151907	0.00200598	0.00144679	IHH/MEF2C/NODAL/MESP1/SOX17/TBX2/TBX3/ZIC3	8
BP	GO:0009890	negative regulation of biosynthetic process	65/521	1474/18679	0.00015268	0.00201083	0.00145029	CDKN2A/CDX2/CRYM/CYP1B1/DACH1/OLIG3/DRD4/NR0B1/EDN1/EGR1/ELF3/FOXG1/DKK1/SPEN/FLNA/CUX2/PYDC1/GREM1/MAGEA2B/ANKRD1/GPER1/DNMT3L/HDGF/NRG1/HMX1/HOXA7/HOXC8/IGFBP5/INHBA/IRF1/HES5/FEZF1/LHX1/LOXL2/MDFI/MEF2C/NFATC4/NODAL/PAX3/PAX6/PEG3/FEZF2/SOX6/MESP1/PTCH1/TENM2/GATAD2B/CCL3/PRDM16/SFRP2/SOX17/SOX2/T/TBX2/TBX3/NR2F1/ZIC2/ZNF157/CACNA1A/BHLHE41/HMBOX1/SOX7/RUNX2/ACVRL1/FGF19	65
BP	GO:0048333	mesodermal cell differentiation	6/521	30/18679	0.000153585	0.00201738	0.00145501	DKK1/INHBA/NODAL/MESP1/SFRP2/SOX17	6
BP	GO:2000147	positive regulation of cell motility	23/521	353/18679	0.000157496	0.00206329	0.00148812	CGA/CCR1/COL1A1/S1PR1/EDN1/AKT2/FGF1/FN1/ADGRA2/GPER1/CXCL1/HAS2/KDR/MMP9/P2RY2/NOX4/RELN/CEMIP/CCL2/CCL3/CXCL12/SRC/TGFB2	23
BP	GO:0048565	digestive tract development	13/521	141/18679	0.00016295	0.0021291	0.00153559	COL3A1/FOXF1/HOXA5/HOXD13/IHH/NODAL/NTS/SFRP2/SOX17/TBX2/TGFB2/ZIC3/CLMP	13
BP	GO:0051346	negative regulation of hydrolase activity	25/521	401/18679	0.000164854	0.00214831	0.00154945	WFDC2/ELFN2/CSTL1/CRYAB/A2ML1/CST1/CST2/DLG2/A2M/AKT2/APOA2/APP/AQP1/KNG1/MMP9/SERPINF1/SYTL2/SFRP2/SLPI/SPINK2/SPOCK1/SRC/TGFB2/SERPINA6/SPOCD1	25
BP	GO:0060379	cardiac muscle cell myoblast differentiation	4/521	11/18679	0.000168919	0.0021874	0.00157764	GREM1/NRG1/T/TBX2	4
BP	GO:0090009	primitive streak formation	4/521	11/18679	0.000168919	0.0021874	0.00157764	LHX1/NODAL/OTX2/T	4
BP	GO:0007498	mesoderm development	12/521	123/18679	0.000169621	0.0021874	0.00157764	DKK1/INHBA/NODAL/MESP1/SECTM1/SFRP2/SOX17/T/TBX3/BTK/ZIC2/LHX2	12
BP	GO:0044070	regulation of anion transport	12/521	123/18679	0.000169621	0.0021874	0.00157764	CFTR/DRD4/EDN1/AKT2/GDNF/ATP1A2/P2RY2/ANO1/TTYH1/CXCL12/TRH/CACNA1A	12
BP	GO:0051172	negative regulation of nitrogen compound metabolic process	65/521	1480/18679	0.000171216	0.00220224	0.00158834	CDKN2A/CDX2/COMT/CRYM/CYP1B1/DACH1/OLIG3/DRD4/NR0B1/EDN1/EGR1/ELF3/AKT2/FOXG1/DKK1/SPEN/FLNA/CUX2/PYDC1/GREM1/MAGEA2B/ANKRD1/GPER1/DNMT3L/HDGF/NRG1/HMX1/HOXA7/HOXC8/IGFBP5/IRF1/HES5/FEZF1/LHX1/LOXL2/MDFI/MEF2C/NFATC4/NODAL/PAX3/PAX6/PEG3/FEZF2/SOX6/MESP1/PTCH1/TENM2/GATAD2B/APOBEC3G/CCL3/PRDM16/SFRP2/SOX17/SOX2/T/TBX2/TBX3/NR2F1/ZIC2/ZNF157/BHLHE41/HMBOX1/SOX7/RUNX2/ACVRL1	65
BP	GO:0031327	negative regulation of cellular biosynthetic process	64/521	1454/18679	0.000181329	0.00232627	0.0016778	CDKN2A/CDX2/CRYM/CYP1B1/DACH1/OLIG3/DRD4/NR0B1/EDN1/EGR1/ELF3/FOXG1/DKK1/SPEN/FLNA/CUX2/PYDC1/GREM1/MAGEA2B/ANKRD1/DNMT3L/HDGF/NRG1/HMX1/HOXA7/HOXC8/IGFBP5/INHBA/IRF1/HES5/FEZF1/LHX1/LOXL2/MDFI/MEF2C/NFATC4/NODAL/PAX3/PAX6/PEG3/FEZF2/SOX6/MESP1/PTCH1/TENM2/GATAD2B/CCL3/PRDM16/SFRP2/SOX17/SOX2/T/TBX2/TBX3/NR2F1/ZIC2/ZNF157/CACNA1A/BHLHE41/HMBOX1/SOX7/RUNX2/ACVRL1/FGF19	64
BP	GO:0006873	cellular ion homeostasis	30/521	526/18679	0.000184351	0.0023568	0.00169982	CD52/CFTR/CCR1/SLC34A3/TMEM64/DRD4/S1PR1/EDN1/GPER1/ANK2/APP/KCNMA1/KNG1/ATP1A2/ATP12A/P2RY2/SLC26A4/CEMIP/SLC12A5/RYR2/CCL2/CCL3/CXCL12/TRPC4/CACNA1A/SLC39A7/CASQ2/JPH4/NPFF/SLC4A4	30
BP	GO:0034220	ion transmembrane transport	47/521	974/18679	0.000184661	0.0023568	0.00169982	CFTR/SLC16A10/CALHM3/CNGA4/TMEM37/SLC34A3/CNIH3/DPP6/DRD4/AKT2/ARHGEF9/ANK2/GRIA4/AQP1/KCNMA1/MEF2C/MMP9/ATP1A2/ATP12A/SLC26A4/KCNK10/ANO1/MCOLN3/RELN/KCNK12/TTYH1/SLC12A5/CACNG7/RYR2/SCNN1A/CCL2/CCL3/CXCL12/SLC7A4/SLC12A2/SLN/TRPC4/CACNA1A/KCNAB1/SLC39A7/SFXN3/CASQ2/JPH4/SLC7A3/SLC4A4/NRXN1/SFXN5	47
BP	GO:0071383	cellular response to steroid hormone stimulus	13/521	143/18679	0.000187606	0.00238824	0.0017225	NR0B1/EDN1/EGR1/GPER1/AQP1/ATP1A2/NTS/SERPINF1/CCL2/SRC/SSTR2/NR2F1/TRIM63	13
BP	GO:0001558	regulation of cell growth	23/521	358/18679	0.000193356	0.00245513	0.00177074	CDKN2A/CRYAB/DACT3/CTGF/HTRA4/FN1/FRZB/GREM1/NRG1/IGFBP5/IGFBP7/INHBA/LIMK1/HTRA1/CXCL12/SFRP2/SOX17/SPOCK1/SYT4/TGFB2/RND2/LGI1/ACVRL1	23
BP	GO:0043588	skin development	18/521	246/18679	0.000198252	0.00251086	0.00181093	SOX21/COL1A1/COL1A2/COL3A1/COL5A1/COL5A2/CTSV/DKK1/HOXA7/IGFBP5/INHBA/KRT9/KRT16/LTB/STS/PAX6/TGFB2/LHX2	18
BP	GO:2000113	negative regulation of cellular macromolecule biosynthetic process	59/521	1315/18679	0.000200464	0.00253239	0.00182646	CDKN2A/CDX2/CRYM/CYP1B1/DACH1/OLIG3/NR0B1/EDN1/EGR1/ELF3/FOXG1/DKK1/SPEN/FLNA/CUX2/PYDC1/GREM1/MAGEA2B/ANKRD1/DNMT3L/HDGF/NRG1/HMX1/HOXA7/HOXC8/IGFBP5/IRF1/HES5/FEZF1/LHX1/LOXL2/MDFI/MEF2C/NFATC4/NODAL/PAX3/PAX6/PEG3/FEZF2/SOX6/MESP1/PTCH1/TENM2/GATAD2B/PRDM16/SFRP2/SOX17/SOX2/T/TBX2/TBX3/NR2F1/ZIC2/ZNF157/BHLHE41/HMBOX1/SOX7/RUNX2/ACVRL1	59
BP	GO:0009889	regulation of biosynthetic process	150/521	4144/18679	0.00020933	0.00263767	0.00190239	IRX5/CDKN2A/CDKN2B/CDX1/CDX2/CGA/SOX21/KLF8/SLC51B/COL1A1/TSHZ2/NCOA7/ATF6B/CRYM/ZNF558/CTGF/CYP1B1/DACH1/ZNF497/OLIG3/DRD4/NR0B1/S1PR1/EDN1/EGR1/EGR2/ELF3/EMX2/AKT2/FABP3/SP8/FGF1/FOXG1/FOXF1/DKK1/SPEN/KDM4C/FLNA/SULF1/CUX2/SCML4/ZNF521/PYDC1/GBX2/GREM1/MAGEA2B/GDNF/ANKRD1/CSDC2/VENTX/GPER1/RGCC/DNMT3L/RAX/HAS2/HDGF/NRG1/HMX1/HOXA5/HOXA6/HOXA7/HOXA9/HOXB8/HOXC8/HOXD13/APOA2/MSGN1/IGFBP5/ZNF713/A…	150
BP	GO:0051272	positive regulation of cellular component movement	23/521	361/18679	0.000218181	0.00274222	0.0019778	CGA/CCR1/COL1A1/S1PR1/EDN1/AKT2/FGF1/FN1/ADGRA2/GPER1/CXCL1/HAS2/KDR/MMP9/P2RY2/NOX4/RELN/CEMIP/CCL2/CCL3/CXCL12/SRC/TGFB2	23
BP	GO:0021885	forebrain cell migration	8/521	59/18679	0.000220423	0.00276338	0.00199306	EMX2/MDGA1/POU3F2/FEZF2/RELN/CXCL12/CNTN2/C16orf45	8
BP	GO:0055007	cardiac muscle cell differentiation	10/521	91/18679	0.000222044	0.00277667	0.00200265	DKK1/GREM1/NRG1/MEF2C/NOX4/SOX6/MESP1/TBX5/TBX3/SORBS2	10
BP	GO:0010631	epithelial cell migration	16/521	206/18679	0.000226256	0.00282222	0.0020355	CYP1B1/EDN1/FAP/FGF1/ADGRA2/GREM1/RGCC/HAS2/KDR/KRT16/LOXL2/MMP9/SERPINF1/SRC/TGFB2/ACVRL1	16
BP	GO:0051480	cytosolic calcium ion homeostasis	18/521	249/18679	0.000230188	0.00285943	0.00206234	CD52/CCR1/TMEM64/S1PR1/EDN1/GPER1/ANK2/KNG1/ATP1A2/P2RY2/CEMIP/RYR2/CCL3/TRPC4/CACNA1A/CASQ2/JPH4/NPFF	18
BP	GO:0001666	response to hypoxia	19/521	271/18679	0.000230545	0.00285943	0.00206234	GPR182/CRYAB/EDN1/EGR1/ANKRD1/RGCC/AQP1/KCNMA1/LOXL2/NOX4/CHCHD2/PGF/PLAT/RYR2/CCL2/CXCL12/TGFB2/TRH/ARNT2	19
BP	GO:0006351	transcription, DNA-templated	134/521	3632/18679	0.000231021	0.00285943	0.00206234	IRX5/CDKN2A/CDKN2B/NPM3/CDX1/CDX2/CGA/SOX21/KLF8/COL1A1/TSHZ2/NCOA7/ATF6B/CRYM/ZNF558/CTGF/CYP1B1/DACH1/ZNF497/OLIG3/NR0B1/S1PR1/EDN1/EGR1/EGR2/ELF3/EMX2/AKT2/SP8/FGF1/FOXG1/FOXF1/DKK1/SPEN/KDM4C/FLNA/CUX2/SCML4/ZNF521/PYDC1/GBX2/GREM1/MAGEA2B/GDNF/ANKRD1/CSDC2/VENTX/GPER1/RGCC/DNMT3L/RAX/HDGF/NRG1/HMX1/HOXA5/HOXA6/HOXA7/HOXA9/HOXB8/HOXC8/HOXD13/MSGN1/ZNF713/APP/IHH/IL11/INHBA/IRF1/IRF5/ZNF568/HE…	134
BP	GO:0051962	positive regulation of nervous system development	25/521	410/18679	0.000231549	0.00285943	0.00206234	STMN2/SPEN/ADGRL3/CUX2/FN1/ANKRD1/GPER1/NRG1/FEZF1/LHX1/LIMK1/LTK/MEF2C/P2RY2/PAX6/SERPINF1/LRRN3/FEZF2/RELN/CXCL12/SYT4/METRN/RND2/SLITRK6/NRXN1	25
BP	GO:0001759	organ induction	5/521	21/18679	0.000232675	0.00286619	0.00206721	FGF1/DKK1/GDNF/MESP1/WNT2B	5
BP	GO:0044057	regulation of system process	26/521	435/18679	0.000238737	0.00293357	0.00211581	IRX5/COMT/CTGF/EDN1/GPER1/ANK2/CTNNA3/NRG1/APOA2/IGFBP5/AQP1/INHBA/KCNMA1/KNG1/ATP1A2/P2RY2/ACPP/RYR2/CCL3/SLN/SSTR2/TBX2/TGFB2/CASQ2/TRIM63/NPFF	26
BP	GO:1903707	negative regulation of hemopoiesis	12/521	128/18679	0.000246808	0.00301504	0.00217456	LRRC17/CDKN2A/HOXA5/HOXA7/HOXA9/HOXB8/IHH/INHBA/IRF1/HES5/CCL3/PRDM16	12
BP	GO:0003207	cardiac chamber formation	4/521	12/18679	0.000247803	0.00301504	0.00217456	MEF2C/MESP1/TBX2/TBX5	4
BP	GO:0003214	cardiac left ventricle morphogenesis	4/521	12/18679	0.000247803	0.00301504	0.00217456	FOXF1/RYR2/SFRP2/TBX5	4
BP	GO:0010454	negative regulation of cell fate commitment	4/521	12/18679	0.000247803	0.00301504	0.00217456	DKK1/MESP1/SFRP2/SOX17	4
BP	GO:0072009	nephron epithelium development	11/521	110/18679	0.000252972	0.00307038	0.00221448	FGF1/GREM1/GDNF/HES5/LHX1/MEF2C/PGF/PTCH1/WNT2B/NPHS2/IRX1	11
BP	GO:0002683	negative regulation of immune system process	23/521	365/18679	0.000255641	0.0030952	0.00223238	LRRC17/CDKN2A/COL3A1/A2M/GREM1/GPER1/HLA-A/HOXA5/HOXA7/HOXA9/HOXB8/APOA2/IHH/INHBA/IRF1/HES5/HTRA1/CCL2/CCL3/CXCL12/PRDM16/TGFB2/CD86	23
BP	GO:0035050	embryonic heart tube development	9/521	76/18679	0.000258322	0.00311243	0.00224481	IHH/MEF2C/NODAL/MESP1/RYR2/SOX17/TBX2/TBX3/ZIC3	9
BP	GO:0072078	nephron tubule morphogenesis	9/521	76/18679	0.000258322	0.00311243	0.00224481	FGF1/GREM1/GDNF/HES5/LHX1/PGF/PTCH1/WNT2B/IRX1	9
BP	GO:0007612	learning	12/521	129/18679	0.000265383	0.00318203	0.002295	COMT/DRD4/APP/ATP1A2/NPTX2/NTS/RELN/SLC12A5/CNTN2/JPH4/NRXN1/NRXN2	12
BP	GO:0022612	gland morphogenesis	12/521	129/18679	0.000265383	0.00318203	0.002295	ELF3/SULF1/HOXD13/IGFBP5/PAX3/PAX6/PTCH1/SLC12A2/SRC/TBX2/TBX3/TGFB2	12
BP	GO:0090132	epithelium migration	16/521	209/18679	0.000266527	0.00318451	0.0022968	CYP1B1/EDN1/FAP/FGF1/ADGRA2/GREM1/RGCC/HAS2/KDR/KRT16/LOXL2/MMP9/SERPINF1/SRC/TGFB2/ACVRL1	16
BP	GO:0070296	sarcoplasmic reticulum calcium ion transport	6/521	33/18679	0.000266877	0.00318451	0.0022968	ANK2/ATP1A2/RYR2/CCL3/SLN/CASQ2	6
BP	GO:0097659	nucleic acid-templated transcription	134/521	3648/18679	0.000280469	0.00333866	0.00240797	IRX5/CDKN2A/CDKN2B/NPM3/CDX1/CDX2/CGA/SOX21/KLF8/COL1A1/TSHZ2/NCOA7/ATF6B/CRYM/ZNF558/CTGF/CYP1B1/DACH1/ZNF497/OLIG3/NR0B1/S1PR1/EDN1/EGR1/EGR2/ELF3/EMX2/AKT2/SP8/FGF1/FOXG1/FOXF1/DKK1/SPEN/KDM4C/FLNA/CUX2/SCML4/ZNF521/PYDC1/GBX2/GREM1/MAGEA2B/GDNF/ANKRD1/CSDC2/VENTX/GPER1/RGCC/DNMT3L/RAX/HDGF/NRG1/HMX1/HOXA5/HOXA6/HOXA7/HOXA9/HOXB8/HOXC8/HOXD13/MSGN1/ZNF713/APP/IHH/IL11/INHBA/IRF1/IRF5/ZNF568/HE…	134
BP	GO:0090092	regulation of transmembrane receptor protein serine/threonine kinase signaling pathway	16/521	210/18679	0.000281263	0.00334008	0.002409	CDKN2B/HTRA4/DKK1/SULF1/GREM1/GDF10/INHBA/HES5/NODAL/SOST/HTRA1/PRDM16/SFRP2/TGFB2/ZIC2/ACVRL1	16
BP	GO:0072503	cellular divalent inorganic cation homeostasis	23/521	368/18679	0.000287348	0.00340418	0.00245523	CD52/CCR1/TMEM64/DRD4/S1PR1/EDN1/GPER1/ANK2/APP/KNG1/ATP1A2/P2RY2/CEMIP/RYR2/CCL2/CCL3/CXCL12/TRPC4/CACNA1A/SLC39A7/CASQ2/JPH4/NPFF	23
BP	GO:0010558	negative regulation of macromolecule biosynthetic process	61/521	1392/18679	0.000291573	0.00344598	0.00248538	CDKN2A/CDX2/CRYM/CYP1B1/DACH1/OLIG3/NR0B1/EDN1/EGR1/ELF3/FOXG1/DKK1/SPEN/FLNA/CUX2/PYDC1/GREM1/MAGEA2B/ANKRD1/DNMT3L/HDGF/NRG1/HMX1/HOXA7/HOXC8/IGFBP5/INHBA/IRF1/HES5/FEZF1/LHX1/LOXL2/MDFI/MEF2C/NFATC4/NODAL/PAX3/PAX6/PEG3/FEZF2/SOX6/MESP1/PTCH1/TENM2/GATAD2B/CCL3/PRDM16/SFRP2/SOX17/SOX2/T/TBX2/TBX3/NR2F1/ZIC2/ZNF157/BHLHE41/HMBOX1/SOX7/RUNX2/ACVRL1	61
BP	GO:0021516	dorsal spinal cord development	5/521	22/18679	0.000294248	0.00346932	0.00250221	MDGA1/HOXB8/LHX1/PAX3/PAX7	5
BP	GO:2000736	regulation of stem cell differentiation	11/521	112/18679	0.000296233	0.00348443	0.00251311	COL1A1/DACT3/GREM1/GDNF/RGCC/HES5/NODAL/SOX6/SFRP2/TBX5/TGFB2	11
BP	GO:0055024	regulation of cardiac muscle tissue development	7/521	47/18679	0.000301584	0.0035306	0.00254641	DKK1/GREM1/NRG1/MEF2C/RBP4/TBX2/TBX5	7
BP	GO:0071385	cellular response to glucocorticoid stimulus	7/521	47/18679	0.000301584	0.0035306	0.00254641	EDN1/AQP1/NTS/SERPINF1/CCL2/SSTR2/TRIM63	7
BP	GO:0048608	reproductive structure development	25/521	418/18679	0.00030985	0.00361627	0.0026082	IRX5/CDX2/PRDX4/CTSV/DCN/NR0B1/SULF1/HOXA9/HOXD13/HSD17B2/INHBA/KDR/LFNG/LHX1/MDFI/NODAL/SERPINF1/PRLR/HTRA1/RBP4/SFRP2/SRC/TBX3/WNT2B/RSPO3	25
BP	GO:0040017	positive regulation of locomotion	23/521	370/18679	0.000310363	0.00361627	0.0026082	CGA/CCR1/COL1A1/S1PR1/EDN1/AKT2/FGF1/FN1/ADGRA2/GPER1/CXCL1/HAS2/KDR/MMP9/P2RY2/NOX4/RELN/CEMIP/CCL2/CCL3/CXCL12/SRC/TGFB2	23
BP	GO:1901342	regulation of vasculature development	16/521	212/18679	0.00031286	0.00363682	0.00262302	CYP1B1/EGR1/FGF1/SULF1/ADGRA2/GREM1/RGCC/HOXA5/AQP1/KDR/NODAL/SERPINF1/PGF/CCL2/SFRP2/ACVRL1	16
BP	GO:0072088	nephron epithelium morphogenesis	9/521	78/18679	0.000314807	0.00365088	0.00263316	FGF1/GREM1/GDNF/HES5/LHX1/PGF/PTCH1/WNT2B/IRX1	9
BP	GO:0072080	nephron tubule development	10/521	95/18679	0.000316178	0.00365345	0.00263502	FGF1/GREM1/GDNF/HES5/LHX1/MEF2C/PGF/PTCH1/WNT2B/IRX1	10
BP	GO:0060795	cell fate commitment involved in formation of primary germ layer	6/521	34/18679	0.000316505	0.00365345	0.00263502	DKK1/NODAL/MESP1/SFRP2/SOX17/SOX2	6
BP	GO:0042592	homeostatic process	65/521	1514/18679	0.000320848	0.00369498	0.00266496	CD52/PRDX4/CFTR/CCR1/COL2A1/COL9A1/COMT/SLC34A3/CTGF/TMEM64/DRD4/S1PR1/EDN1/FABP3/LDLRAP1/GPER1/ANK2/HAS2/HOXA5/APOA2/IGFBP5/APP/IHH/AQP1/INHBA/KCNMA1/KDR/KNG1/KRT16/MEF2C/NELL2/ATP1A2/ATP12A/P2RY2/NOX4/PAX6/SLC26A4/SERPINF1/FAM20A/ANO1/SOX6/CEMIP/PTCH1/SLC12A5/RAC3/RBP4/RYR2/SCNN1A/CCL2/CCL3/CXCL12/SLC12A2/SRC/TGFB2/TRPC4/CA12/CACNA1A/SLC39A7/SFXN3/CASQ2/JPH4/NPFF/SLC4A4/NRXN1/SFXN5	65
BP	GO:0097305	response to alcohol	21/521	324/18679	0.000322325	0.00370337	0.00267102	COL1A1/CRYAB/CTGF/DEFB1/DRD4/EDN1/EGR1/GPER1/IHH/AQP1/INHBA/NTS/SERPINF1/PTCH1/RBP4/CCL2/CCL3/SSTR2/TRH/TRIM63/ARNT2	21
BP	GO:0006874	cellular calcium ion homeostasis	22/521	348/18679	0.000330793	0.00379187	0.00273485	CD52/CCR1/TMEM64/DRD4/S1PR1/EDN1/GPER1/ANK2/APP/KNG1/ATP1A2/P2RY2/CEMIP/RYR2/CCL2/CCL3/CXCL12/TRPC4/CACNA1A/CASQ2/JPH4/NPFF	22
BP	GO:0048704	embryonic skeletal system morphogenesis	10/521	96/18679	0.000344311	0.00392403	0.00283016	IRX5/COL2A1/HOXA5/HOXA6/HOXA7/HOXB8/LHX1/MDFI/NODAL/RUNX2	10
BP	GO:0021517	ventral spinal cord development	7/521	48/18679	0.000344699	0.00392403	0.00283016	OLIG3/LHX1/PHOX2A/PAX6/RELN/PTCH1/CACNA1A	7
BP	GO:0071695	anatomical structure maturation	7/521	48/18679	0.000344699	0.00392403	0.00283016	FAM101A/S1PR1/GREM1/CEND1/TGFB2/CACNA1A/ACVRL1	7
BP	GO:0009880	embryonic pattern specification	8/521	63/18679	0.000349277	0.00395785	0.00285456	IHH/LHX1/NODAL/OTX2/PTCH1/T/TBX3/CXXC4	8
BP	GO:0055064	chloride ion homeostasis	4/521	13/18679	0.000350068	0.00395785	0.00285456	SLC12A5/SLC12A2/CA12/CACNA1A	4
BP	GO:0060911	cardiac cell fate commitment	4/521	13/18679	0.000350068	0.00395785	0.00285456	DKK1/MESP1/SOX17/TBX3	4
BP	GO:0061458	reproductive system development	25/521	422/18679	0.000357129	0.00402848	0.0029055	IRX5/CDX2/PRDX4/CTSV/DCN/NR0B1/SULF1/HOXA9/HOXD13/HSD17B2/INHBA/KDR/LFNG/LHX1/MDFI/NODAL/SERPINF1/PRLR/HTRA1/RBP4/SFRP2/SRC/TBX3/WNT2B/RSPO3	25
BP	GO:0048469	cell maturation	13/521	153/18679	0.000364671	0.00410421	0.00296012	IRX5/CFTR/HOXA5/GLDN/APP/IHH/KCNMA1/KDR/HES5/RAC3/CNTN2/BTK/RUNX2	13
BP	GO:0061326	renal tubule development	10/521	97/18679	0.000374501	0.00420528	0.00303301	FGF1/GREM1/GDNF/HES5/LHX1/MEF2C/PGF/PTCH1/WNT2B/IRX1	10
BP	GO:0012501	programmed cell death	75/521	1821/18679	0.00037804	0.00423541	0.00305475	CDKN2A/VAV3/CNTFR/COL2A1/CRYAB/LGALS16/CTGF/CTSL/CTSV/CYP1B1/PRUNE2/EDN1/EGR1/EGR2/AKT2/FAP/FLNA/SULF1/ARHGEF9/FRZB/CLIP3/GREM1/GDF10/GDNF/ANKRD1/GPER1/RGCC/MAGEH1/NRG1/HOXA5/IFIT2/APP/IHH/AQP1/INHBA/IRF1/IRF5/ITGB2/KCNMA1/KDR/KNG1/LTK/MEF2C/MMP9/NFATC4/NODAL/NOX4/PAX3/PAX7/PEG3/PRLR/PROC/PRODH/PSMB8/CD248/RYR2/CCL2/CCL3/CXCL12/SFRP2/SNCB/SOX2/SRC/SST/TBX5/TBX3/BTK/TGFB2/VIM/CACNA1A/SOX7/TNFSF9/D…	75
BP	GO:0072028	nephron morphogenesis	9/521	80/18679	0.000381131	0.0042604	0.00307277	FGF1/GREM1/GDNF/HES5/LHX1/PGF/PTCH1/WNT2B/IRX1	9
BP	GO:0050920	regulation of chemotaxis	13/521	154/18679	0.000388396	0.00432729	0.00312101	CCR1/S1PR1/EDN1/AKT2/FGF1/ADGRA2/GREM1/CXCL1/KDR/FEZF2/CCL2/CCL3/CXCL12	13
BP	GO:0010721	negative regulation of cell development	18/521	260/18679	0.000388862	0.00432729	0.00312101	STMN2/COL3A1/FAM101A/DACT3/FRZB/APP/HES5/NFATC4/NODAL/PAX6/FEZF2/SFRP2/SOX2/SPOCK1/CNTN2/TBX5/VIM/C16orf45	18
BP	GO:0051155	positive regulation of striated muscle cell differentiation	7/521	49/18679	0.000392614	0.00435925	0.00314406	EDN1/GREM1/NRG1/MEF2C/MESP1/CXCL12/CD53	7
BP	GO:0051130	positive regulation of cellular component organization	48/521	1036/18679	0.000397938	0.00440847	0.00317957	CDH2/STMN2/SLC51B/COL1A1/CTGF/PROM2/EDN1/AKT2/FLNA/ADGRL3/CUX2/FN1/CLIP3/LDLRAP1/GREM1/GDNF/ANKRD1/GPER1/RGCC/HAS2/NRG1/KDR/LIMK1/LTK/MMP1/MMP9/P2RY2/NOX4/PAX7/SERPINF1/LRRN3/TMED9/RELN/CEMIP/TENM2/RAC3/CCL2/CXCL12/SLN/SRC/SYT4/TGFB2/METRN/RND2/SLITRK6/NRXN1/CD53/FRMPD4	48
BP	GO:0055067	monovalent inorganic cation homeostasis	12/521	135/18679	0.000403642	0.00444351	0.00320484	CFTR/COMT/EDN1/KCNMA1/KNG1/ATP1A2/ATP12A/SLC26A4/SLC12A5/SCNN1A/SLC12A2/SLC4A4	12
BP	GO:0003307	regulation of Wnt signaling pathway involved in heart development	3/521	6/18679	0.000405226	0.00444351	0.00320484	DKK1/MESP1/SOX17	3
BP	GO:0021797	forebrain anterior/posterior pattern specification	3/521	6/18679	0.000405226	0.00444351	0.00320484	FEZF1/PAX6/FEZF2	3
BP	GO:0060137	maternal process involved in parturition	3/521	6/18679	0.000405226	0.00444351	0.00320484	EDN1/NODAL/CCL2	3
BP	GO:0045926	negative regulation of growth	16/521	217/18679	0.000405587	0.00444351	0.00320484	CDKN2A/CRYAB/DACT3/FRZB/GREM1/IGFBP5/INHBA/MT1G/MT1H/PTCH1/RBP4/SFRP2/SOX17/TBX5/TGFB2/ACVRL1	16
BP	GO:0045765	regulation of angiogenesis	15/521	196/18679	0.000411961	0.00450338	0.00324802	CYP1B1/FGF1/SULF1/ADGRA2/GREM1/RGCC/HOXA5/AQP1/KDR/NODAL/SERPINF1/PGF/CCL2/SFRP2/ACVRL1	15
BP	GO:0055123	digestive system development	13/521	155/18679	0.000413421	0.00450938	0.00325234	COL3A1/FOXF1/HOXA5/HOXD13/IHH/NODAL/NTS/SFRP2/SOX17/TBX2/TGFB2/ZIC3/CLMP	13
BP	GO:0097285	cell-type specific apoptotic process	25/521	427/18679	0.000425085	0.00462642	0.00333676	CDKN2A/CNTFR/LGALS16/CTSL/EDN1/EGR1/FAP/GDNF/GPER1/RGCC/NRG1/APP/KDR/LTK/MEF2C/CD248/RYR2/CCL2/CCL3/CXCL12/SFRP2/SNCB/BTK/TGFB2/CACNA1A	25
BP	GO:0032964	collagen biosynthetic process	6/521	36/18679	0.000437267	0.00474856	0.00342485	COL1A1/COL5A1/CTGF/RGCC/IHH/CCL2	6
BP	GO:0010817	regulation of hormone levels	27/521	478/18679	0.000444447	0.00481598	0.00347347	UGT2B11/CFTR/CGA/SLC16A10/COMT/CRABP1/CRYM/CTSZ/CYP1B1/CYP3A4/DIO3/EDN1/ALDH1A1/GPER1/CYP26C1/IL11/INHBA/KCNMA1/ANO1/RBP4/SCG5/TBX3/TRH/UGT2B7/CACNA1A/NPFF/NRXN1	27
BP	GO:0014032	neural crest cell development	7/521	50/18679	0.000445708	0.0048191	0.00347573	EDN1/GBX2/GDNF/NRG1/CYP26C1/PAX3/FGF19	7
BP	GO:0006915	apoptotic process	74/521	1802/18679	0.000452032	0.00487683	0.00351736	CDKN2A/VAV3/CNTFR/COL2A1/CRYAB/LGALS16/CTGF/CTSL/CYP1B1/PRUNE2/EDN1/EGR1/EGR2/AKT2/FAP/FLNA/SULF1/ARHGEF9/FRZB/CLIP3/GREM1/GDF10/GDNF/ANKRD1/GPER1/RGCC/MAGEH1/NRG1/HOXA5/IFIT2/APP/IHH/AQP1/INHBA/IRF1/IRF5/ITGB2/KCNMA1/KDR/KNG1/LTK/MEF2C/MMP9/NFATC4/NODAL/NOX4/PAX3/PAX7/PEG3/PRLR/PROC/PRODH/PSMB8/CD248/RYR2/CCL2/CCL3/CXCL12/SFRP2/SNCB/SOX2/SRC/SST/TBX5/TBX3/BTK/TGFB2/VIM/CACNA1A/SOX7/TNFSF9/DAPL1/…	74
BP	GO:0071549	cellular response to dexamethasone stimulus	5/521	24/18679	0.000453551	0.00488258	0.00352151	AQP1/NTS/SERPINF1/CCL2/TRIM63	5
BP	GO:0051149	positive regulation of muscle cell differentiation	9/521	82/18679	0.000458563	0.00492582	0.00355269	CDH2/CTNNA2/EDN1/GREM1/NRG1/MEF2C/MESP1/CXCL12/CD53	9
BP	GO:0033002	muscle cell proliferation	12/521	137/18679	0.000461504	0.00494669	0.00356775	COMT/S1PR1/EDN1/NRG1/IGFBP5/HES5/MEF2C/NDRG2/RBP4/TBX2/TBX5/TGFB2	12
BP	GO:0019725	cellular homeostasis	38/521	768/18679	0.000476774	0.00509366	0.00367375	CD52/PRDX4/CFTR/CCR1/SLC34A3/TMEM64/DRD4/S1PR1/EDN1/GPER1/ANK2/APP/AQP1/KCNMA1/KNG1/NELL2/ATP1A2/ATP12A/P2RY2/NOX4/SLC26A4/SERPINF1/ANO1/CEMIP/SLC12A5/RYR2/CCL2/CCL3/CXCL12/SLC12A2/TRPC4/CACNA1A/SLC39A7/CASQ2/JPH4/NPFF/SLC4A4/NRXN1	38
BP	GO:0003161	cardiac conduction system development	4/521	14/18679	0.000479331	0.00509366	0.00367375	NRG1/MESP1/TBX5/TBX3	4
BP	GO:0021978	telencephalon regionalization	4/521	14/18679	0.000479331	0.00509366	0.00367375	EMX2/PAX6/NR2F1/LHX2	4
BP	GO:0046459	short-chain fatty acid metabolic process	4/521	14/18679	0.000479331	0.00509366	0.00367375	ACOT4/THNSL2/TYRP1/ACSS1	4
BP	GO:0070372	regulation of ERK1 and ERK2 cascade	16/521	221/18679	0.000495942	0.00525265	0.00378842	CCR1/CTGF/FGF1/FN1/ARHGAP8/GPER1/KDR/NODAL/NOX4/PLA2G2A/LMO3/NDRG2/CCL2/CCL3/SRC/FGF19	16
BP	GO:0070374	positive regulation of ERK1 and ERK2 cascade	13/521	158/18679	0.000496866	0.00525265	0.00378842	CCR1/CTGF/FGF1/ARHGAP8/GPER1/KDR/NODAL/NOX4/PLA2G2A/CCL2/CCL3/SRC/FGF19	13
BP	GO:0043065	positive regulation of apoptotic process	30/521	558/18679	0.000497474	0.00525265	0.00378842	CDKN2A/VAV3/LGALS16/CTGF/CYP1B1/EGR1/FAP/ARHGEF9/FRZB/CLIP3/ANKRD1/GPER1/RGCC/HOXA5/IFIT2/INHBA/IRF5/KCNMA1/KNG1/LTK/MEF2C/MMP9/NFATC4/NODAL/NOX4/CD248/CCL3/SFRP2/TGFB2/SOX7	30
BP	GO:0051153	regulation of striated muscle cell differentiation	9/521	83/18679	0.000501869	0.00528778	0.00381376	EDN1/DKK1/GREM1/NRG1/MEF2C/MESP1/CXCL12/BHLHE41/CD53	9
BP	GO:0009948	anterior/posterior axis specification	7/521	51/18679	0.000504378	0.00530293	0.00382468	CDX1/CDX2/LHX1/NODAL/OTX2/T/TBX3	7
BP	GO:0000578	embryonic axis specification	6/521	37/18679	0.000509744	0.00533668	0.00384903	LHX1/OTX2/PTCH1/T/TBX3/CXXC4	6
BP	GO:0001569	patterning of blood vessels	6/521	37/18679	0.000509744	0.00533668	0.00384903	EDN1/GBX2/IHH/NFATC4/CXCL12/SFRP2	6
BP	GO:0071396	cellular response to lipid	23/521	385/18679	0.000541066	0.00564408	0.00407074	COL1A1/NR0B1/EDN1/EGR1/ANKRD1/GPER1/AQP1/INHBA/LTK/MEF2C/ATP1A2/NTS/P2RY2/SERPINF1/PTCH1/CCL2/CCL3/SRC/SSTR2/T/NR2F1/TRIM63/CD86	23
BP	GO:0030099	myeloid cell differentiation	21/521	337/18679	0.000541385	0.00564408	0.00407074	LRRC17/CDKN2B/CCR1/TMEM64/HOXA5/HOXA7/HOXA9/HOXB8/IL11/INHBA/MEF2C/MMP9/MT1G/CLEC1B/SOX6/CCL3/PRDM16/SRC/C6orf25/TNFSF9/CD86	21
BP	GO:0045785	positive regulation of cell adhesion	22/521	361/18679	0.000544126	0.00566074	0.00408275	VAV3/COL8A1/CCDC80/FLNA/FN1/HAS2/NRG1/HLA-A/IHH/KDR/NODAL/RAC3/CCL2/CXCL12/SMOC2/SFRP2/SOX2/SRC/TGFB2/ZAP70/TNFSF9/CD86	22
BP	GO:0060337	type I interferon signaling pathway	9/521	84/18679	0.000548475	0.00567657	0.00409417	USP18/EGR1/HLA-A/IFIT2/IRF1/IRF5/MX2/PSMB8/IFITM1	9
BP	GO:0071357	cellular response to type I interferon	9/521	84/18679	0.000548475	0.00567657	0.00409417	USP18/EGR1/HLA-A/IFIT2/IRF1/IRF5/MX2/PSMB8/IFITM1	9
BP	GO:0048584	positive regulation of response to stimulus	79/521	1966/18679	0.000549087	0.00567657	0.00409417	CDH2/CDKN2A/CDKN2B/VAV3/CFTR/BTN3A1/CCR1/COL1A1/COL3A1/CSF2RA/CTGF/CTSL/CYP1B1/DRD4/S1PR1/EDN1/A2M/AKT2/FGF1/FLNA/RFTN1/SULF1/PIK3R5/ARHGAP8/SHC2/RASGRP3/LDLRAP1/GREM1/GDF10/ANKRD1/GPER1/RGCC/CXCL1/NRG1/HLA-A/IGFBP5/IHH/IL11/INHBA/IRF1/ITGB2/KDR/HES5/LFNG/LIMK1/MDFI/MEF2C/MMP9/NFATC4/NODAL/NPY/NOX4/PLA2G2A/ACPP/ANO1/LMO3/MESP1/MAPK10/PRLR/RELN/PSMB8/CCL2/CCL3/CXCL12/SECTM1/SFRP2/SOX2/SRC/CNTN2/BT…	79
BP	GO:0032774	RNA biosynthetic process	136/521	3771/18679	0.000551423	0.00568885	0.00410303	IRX5/CDKN2A/CDKN2B/NPM3/CDX1/CDX2/CGA/SOX21/KLF8/COL1A1/TSHZ2/NCOA7/ATF6B/CRYM/ZNF558/CTGF/CYP1B1/DACH1/ZNF497/OLIG3/NR0B1/S1PR1/EDN1/EGR1/EGR2/ELF3/EMX2/AKT2/SP8/FGF1/FOXG1/FOXF1/DKK1/SPEN/KDM4C/FLNA/CUX2/SCML4/ZNF521/PYDC1/GBX2/GREM1/MAGEA2B/GDNF/ANKRD1/CSDC2/VENTX/GPER1/RGCC/DNMT3L/RAX/HDGF/NRG1/HMX1/HOXA5/HOXA6/HOXA7/HOXA9/HOXB8/HOXC8/HOXD13/MSGN1/ZNF713/APP/IHH/IL11/INHBA/IRF1/IRF5/ZNF568/HE…	136
BP	GO:0009967	positive regulation of signal transduction	60/521	1398/18679	0.000556546	0.00572976	0.00413253	CDH2/CDKN2A/CDKN2B/VAV3/CCR1/COL1A1/COL3A1/CSF2RA/CTGF/CYP1B1/DRD4/EDN1/AKT2/FGF1/FLNA/SULF1/PIK3R5/ARHGAP8/SHC2/RASGRP3/LDLRAP1/GREM1/GDF10/ANKRD1/GPER1/NRG1/IGFBP5/IHH/IL11/INHBA/KDR/HES5/LFNG/MDFI/MMP9/NFATC4/NODAL/NOX4/PLA2G2A/ACPP/LMO3/MESP1/MAPK10/PRLR/RELN/PSMB8/CCL2/CCL3/SECTM1/SFRP2/SOX2/SRC/CNTN2/TGFB2/WNT2B/ZAP70/ZIC2/RSPO3/ACVRL1/FGF19	60
BP	GO:0003206	cardiac chamber morphogenesis	10/521	102/18679	0.000560506	0.00575856	0.0041533	FOXF1/NRG1/MEF2C/MESP1/RBP4/RYR2/SFRP2/TBX2/TBX5/TBX3	10
BP	GO:0043068	positive regulation of programmed cell death	30/521	563/18679	0.000575357	0.0058989	0.00425452	CDKN2A/VAV3/LGALS16/CTGF/CYP1B1/EGR1/FAP/ARHGEF9/FRZB/CLIP3/ANKRD1/GPER1/RGCC/HOXA5/IFIT2/INHBA/IRF5/KCNMA1/KNG1/LTK/MEF2C/MMP9/NFATC4/NODAL/NOX4/CD248/CCL3/SFRP2/TGFB2/SOX7	30
BP	GO:0006811	ion transport	64/521	1519/18679	0.000587231	0.00599581	0.00432441	CFTR/PRAF2/SLC16A10/CALHM3/CCR1/SLC51B/CNGA4/TMEM37/SLC34A3/CTGF/CNIH3/DPP6/DRD4/EDN1/AKT2/FABP3/ARHGEF9/GDNF/GPER1/ANK2/GRIA4/APOA2/AQP1/KCNMA1/REP15/MEF2C/MMP9/ATP1A2/ATP12A/NPY/P2RY2/SLC26A4/KCNK10/ANO1/MCOLN3/RELN/KCNK12/CEMIP/TTYH1/SLC12A5/CACNG7/RYR2/SCNN1A/CCL2/CCL3/CXCL12/SLC7A4/SLC12A2/SLC15A1/SLN/TRH/TRPC4/CA4/CA12/CACNA1A/KCNAB1/SLC39A7/SFXN3/CASQ2/JPH4/SLC7A3/SLC4A4/NRXN1/SFXN5	64
BP	GO:1901700	response to oxygen-containing compound	64/521	1519/18679	0.000587231	0.00599581	0.00432441	CFTR/COL1A1/COL1A2/COL3A1/COL5A2/COMT/CRYAB/CSF2RA/CTGF/CTSV/CYP1B1/DCN/DEFB1/DRD4/EDN1/EGR1/EGR2/AKT2/FABP3/FGF1/DKK1/SHC2/RASGRP3/ANKRD1/GPER1/CXCL1/NRG1/HSD17B2/APOA2/IGFBP5/IHH/AQP1/INHBA/IRF5/KCNMA1/LTK/STS/MEF2C/ATP1A2/NTS/P2RY2/NOX4/SERPINF1/ANO1/PRLR/PSMB8/PTCH1/RBP4/RYR2/CCL2/CCL3/CXCL12/SLPI/SRC/SST/SSTR2/T/TGFB2/TRH/TRIM63/NRXN1/CD86/ARNT2/FGF19	64
BP	GO:0048332	mesoderm morphogenesis	8/521	68/18679	0.000590406	0.00601582	0.00433885	DKK1/INHBA/NODAL/MESP1/SFRP2/SOX17/T/TBX3	8
BP	GO:0044092	negative regulation of molecular function	48/521	1055/18679	0.000593118	0.00603105	0.00434983	CDKN2A/CDKN2B/WFDC2/ELFN2/CSTL1/CRYAB/A2ML1/CST1/CST2/CYP1B1/DLG2/DRD4/NR0B1/A2M/AKT2/PHACTR1/FLNA/PYDC1/APOA2/IFIT2/APP/AQP1/KNG1/LIMK1/MDFI/MMP9/ATP1A2/NFATC4/SERPINF1/SYTL2/PSMB8/PTCH1/SFRP2/SCG5/SLN/SLPI/SNCB/SPINK2/SPOCK1/SRC/TGFB2/UBE2E1/KCNAB1/USP44/CASQ2/SERPINA6/SPOCD1/LHX2	48
BP	GO:0034340	response to type I interferon	9/521	85/18679	0.000598569	0.00607173	0.00437918	USP18/EGR1/HLA-A/IFIT2/IRF1/IRF5/MX2/PSMB8/IFITM1	9
BP	GO:1903706	regulation of hemopoiesis	20/521	316/18679	0.000599571	0.00607173	0.00437918	LRRC17/CDKN2A/CCR1/TMEM64/HOXA5/HOXA7/HOXA9/HOXB8/IHH/INHBA/IRF1/KDR/HES5/MEF2C/CCL3/PRDM16/BTK/ZAP70/TNFSF9/CD86	20
BP	GO:0043270	positive regulation of ion transport	16/521	225/18679	0.000603054	0.00609454	0.00439562	CFTR/CCR1/DPP6/DRD4/EDN1/GDNF/GPER1/ANK2/P2RY2/RELN/CEMIP/RYR2/CCL2/CCL3/CXCL12/TRH	16
BP	GO:0001837	epithelial to mesenchymal transition	10/521	103/18679	0.00060562	0.00610801	0.00440534	COL1A1/DACT3/FLNA/GREM1/RGCC/HAS2/LOXL2/SFRP2/TBX5/TGFB2	10
BP	GO:2000112	regulation of cellular macromolecule biosynthetic process	137/521	3813/18679	0.000612336	0.00616319	0.00444513	IRX5/CDKN2A/CDKN2B/CDX1/CDX2/CGA/SOX21/KLF8/SLC51B/COL1A1/TSHZ2/NCOA7/ATF6B/CRYM/ZNF558/CYP1B1/DACH1/ZNF497/OLIG3/NR0B1/S1PR1/EDN1/EGR1/EGR2/ELF3/EMX2/AKT2/SP8/FGF1/FOXG1/FOXF1/DKK1/SPEN/KDM4C/FLNA/SULF1/CUX2/SCML4/ZNF521/PYDC1/GBX2/GREM1/MAGEA2B/GDNF/ANKRD1/CSDC2/VENTX/GPER1/RGCC/DNMT3L/RAX/HDGF/NRG1/HMX1/HOXA5/HOXA6/HOXA7/HOXA9/HOXB8/HOXC8/HOXD13/MSGN1/IGFBP5/ZNF713/APP/IHH/IL11/INHBA/IRF1/IRF5…	137
BP	GO:0030003	cellular cation homeostasis	28/521	515/18679	0.000638537	0.00636511	0.00459077	CD52/CFTR/CCR1/TMEM64/DRD4/S1PR1/EDN1/GPER1/ANK2/APP/KCNMA1/KNG1/ATP1A2/ATP12A/P2RY2/SLC26A4/CEMIP/RYR2/CCL2/CCL3/CXCL12/TRPC4/CACNA1A/SLC39A7/CASQ2/JPH4/NPFF/SLC4A4	28
BP	GO:0021527	spinal cord association neuron differentiation	4/521	15/18679	0.00063929	0.00636511	0.00459077	MDGA1/LHX1/PAX3/PAX7	4
BP	GO:0060644	mammary gland epithelial cell differentiation	4/521	15/18679	0.00063929	0.00636511	0.00459077	AKT2/HOXA5/PRLR/PTCH1	4
BP	GO:0097154	GABAergic neuron differentiation	4/521	15/18679	0.00063929	0.00636511	0.00459077	INHBA/FEZF2/RAC3/CNTN2	4
BP	GO:0055078	sodium ion homeostasis	7/521	53/18679	0.00064011	0.00636511	0.00459077	COMT/EDN1/KNG1/ATP1A2/ATP12A/SCNN1A/SLC12A2	7
BP	GO:1903793	positive regulation of anion transport	7/521	53/18679	0.00064011	0.00636511	0.00459077	CFTR/DRD4/EDN1/GDNF/P2RY2/CXCL12/TRH	7
BP	GO:0022414	reproductive process	53/521	1202/18679	0.000641411	0.00636527	0.00459088	IRX5/WFDC2/CDX2/PRDX4/CFTR/CNTFR/COMT/CTSV/DACH1/DCN/DRD4/NR0B1/EDN1/SULF1/DNMT3L/HAS2/HOXA9/HOXD13/HSD17B2/IGFBP5/APP/IHH/INHBA/KDR/KRT9/LFNG/LHX1/STS/MDFI/MMP9/NODAL/P2RY2/PAPPA/SERPINF1/PGF/WDR33/PRLR/HTRA1/RBP4/CCL2/CXCL12/SFRP2/SOX17/SRC/SSTR2/T/TAC3/TBX3/TGFB2/WNT2B/SPAG16/RSPO3/NPFF	53
BP	GO:0021987	cerebral cortex development	10/521	104/18679	0.000653695	0.00646127	0.00466012	COL3A1/EMX2/MDGA1/NPY/PAX6/POU3F2/RELN/NR2F1/C16orf45/LHX2	10
BP	GO:0050905	neuromuscular process	10/521	104/18679	0.000653695	0.00646127	0.00466012	PRRT2/CTNNA2/FABP7/APP/KCNMA1/RAC3/CACNA1A/SLITRK6/JPH4/NRXN1	10
BP	GO:0003205	cardiac chamber development	11/521	123/18679	0.000661504	0.00652544	0.00470641	FOXF1/ANK2/NRG1/MEF2C/MESP1/RBP4/RYR2/SFRP2/TBX2/TBX5/TBX3	11
BP	GO:0007204	positive regulation of cytosolic calcium ion concentration	16/521	227/18679	0.00066365	0.00653358	0.00471228	CD52/CCR1/S1PR1/EDN1/GPER1/ANK2/KNG1/ATP1A2/P2RY2/CEMIP/RYR2/CCL3/CACNA1A/CASQ2/JPH4/NPFF	16
BP	GO:0055025	positive regulation of cardiac muscle tissue development	5/521	26/18679	0.000670377	0.00658672	0.0047506	GREM1/NRG1/MEF2C/TBX2/TBX5	5
BP	GO:0060038	cardiac muscle cell proliferation	6/521	39/18679	0.000682471	0.00669227	0.00482673	NRG1/MEF2C/RBP4/TBX2/TBX5/TGFB2	6
BP	GO:0003256	regulation of transcription from RNA polymerase II promoter involved in myocardial precursor cell differentiation	3/521	7/18679	0.000694454	0.00679632	0.00490177	GREM1/T/TBX2	3
BP	GO:0034754	cellular hormone metabolic process	10/521	105/18679	0.000704875	0.0068847	0.00496552	UGT2B11/COMT/CRABP1/CYP1B1/CYP3A4/ALDH1A1/CYP26C1/KCNMA1/RBP4/UGT2B7	10
BP	GO:0060688	regulation of morphogenesis of a branching structure	7/521	54/18679	0.000718046	0.00699953	0.00504834	SULF1/GREM1/GDNF/HOXD13/LHX1/PGF/WNT2B	7
BP	GO:0035637	multicellular organismal signaling	11/521	125/18679	0.00075733	0.00735353	0.00530365	DPP6/S1PR1/GPER1/ANK2/CTNNA3/KCNMA1/ATP1A2/CACNG7/RYR2/CACNA1A/CASQ2	11
BP	GO:0071248	cellular response to metal ion	11/521	125/18679	0.00075733	0.00735353	0.00530365	TPH2/EDN1/AQP1/MEF2C/MT1G/MT1H/NFATC4/NTS/SERPINF1/SPAG16/CD86	11
BP	GO:0051246	regulation of protein metabolic process	97/521	2547/18679	0.00076018	0.00736675	0.00531319	CDH2/CDKN2A/APC2/CDKN2B/WFDC2/USP18/ELFN2/CCR1/SLC51B/CSTL1/CRYAB/CSF2RA/A2ML1/CST1/CST2/CTGF/PROM2/CTSZ/DLG2/DRD4/EDN1/EGR1/A2M/AKT2/FGF1/PPP6R1/DKK1/FLNA/FN1/PIK3R5/ARHGAP8/SHC2/RASGRP3/CLIP3/PYDC1/GREM1/GDF10/MAGEA2B/GPER1/RGCC/NRG1/APOA2/IGFBP5/APP/AQP1/IL11/INHBA/IRF1/ITGB2/KDR/KNG1/HES5/LIMK1/LTB/MDFI/MEF2C/MMP9/NODAL/NOX4/PAX6/PAX7/HERC5/SERPINF1/PLA2G2A/PLAT/FAM20A/SYTL2/LMO3/MAPK10/PRLR/…	97
BP	GO:0048592	eye morphogenesis	12/521	145/18679	0.000767802	0.00742609	0.00535599	IRX5/COL5A1/COL5A2/COL8A1/CCDC66/IHH/LHX1/OTX2/PAX6/RBP4/TBX2/WNT2B	12
BP	GO:0060349	bone morphogenesis	9/521	88/18679	0.000771752	0.00744974	0.00537305	CDX1/COL1A1/COL2A1/COL9A1/HAS2/MEF2C/SFRP2/T/RUNX2	9
BP	GO:0048534	hematopoietic or lymphoid organ development	37/521	761/18679	0.00077845	0.00749977	0.00540913	LRRC17/CDKN2A/CDKN2B/CCR1/CRIP2/TMEM64/EGR1/HOXA5/HOXA7/HOXA9/HOXB8/IHH/IL11/INHBA/IRF1/KDR/HES5/LTB/MEF2C/MMP9/MT1G/CLEC1B/SOX6/CD248/CCL3/PRDM16/SFRP2/SRC/BTK/TGFB2/WNT2B/ZAP70/C6orf25/RUNX2/TNFSF9/CD86/CD79A	37
BP	GO:0015701	bicarbonate transport	6/521	40/18679	0.000784239	0.00754087	0.00543878	CFTR/AQP1/SLC26A4/CA4/CA12/SLC4A4	6
BP	GO:0031326	regulation of cellular biosynthetic process	145/521	4100/18679	0.000797563	0.00765414	0.00552047	IRX5/CDKN2A/CDKN2B/CDX1/CDX2/CGA/SOX21/KLF8/SLC51B/COL1A1/TSHZ2/NCOA7/ATF6B/CRYM/ZNF558/CYP1B1/DACH1/ZNF497/OLIG3/DRD4/NR0B1/S1PR1/EDN1/EGR1/EGR2/ELF3/EMX2/AKT2/FABP3/SP8/FGF1/FOXG1/FOXF1/DKK1/SPEN/KDM4C/FLNA/SULF1/CUX2/SCML4/ZNF521/PYDC1/GBX2/GREM1/MAGEA2B/GDNF/ANKRD1/CSDC2/VENTX/GPER1/RGCC/DNMT3L/RAX/HDGF/NRG1/HMX1/HOXA5/HOXA6/HOXA7/HOXA9/HOXB8/HOXC8/HOXD13/APOA2/MSGN1/IGFBP5/ZNF713/APP/IHH/IL1…	145
BP	GO:0055075	potassium ion homeostasis	5/521	27/18679	0.000804054	0.0077015	0.00555463	KCNMA1/ATP1A2/ATP12A/SLC12A5/SLC12A2	5
BP	GO:0032526	response to retinoic acid	10/521	107/18679	0.000817168	0.007812	0.00563432	COL1A1/DKK1/HSD17B2/AQP1/LTK/SERPINF1/PTCH1/RBP4/CCL2/T	10
BP	GO:0001711	endodermal cell fate commitment	4/521	16/18679	0.000833701	0.0079547	0.00573724	DKK1/MESP1/SOX17/SOX2	4
BP	GO:0090287	regulation of cellular response to growth factor stimulus	16/521	233/18679	0.000877598	0.00835743	0.00602771	CDKN2B/HTRA4/FGF1/DKK1/SULF1/ADGRA2/GREM1/HES5/OTX2/SOST/HTRA1/PRDM16/SFRP2/TMEM204/RUNX2/ACVRL1	16
BP	GO:0022029	telencephalon cell migration	7/521	56/18679	0.00089636	0.00849633	0.00612789	MDGA1/POU3F2/FEZF2/RELN/CXCL12/CNTN2/C16orf45	7
BP	GO:0006775	fat-soluble vitamin metabolic process	6/521	41/18679	0.00089733	0.00849633	0.00612789	CRABP1/CYP3A4/CYP27A1/CYP26C1/CBR1/ISX	6
BP	GO:2000278	regulation of DNA biosynthetic process	6/521	41/18679	0.00089733	0.00849633	0.00612789	DACH1/GREM1/ANKRD1/RGCC/NOX4/ACVRL1	6
BP	GO:0070371	ERK1 and ERK2 cascade	16/521	234/18679	0.000918418	0.0086794	0.00625993	CCR1/CTGF/FGF1/FN1/ARHGAP8/GPER1/KDR/NODAL/NOX4/PLA2G2A/LMO3/NDRG2/CCL2/CCL3/SRC/FGF19	16
BP	GO:0003012	muscle system process	21/521	352/18679	0.000945509	0.0089184	0.00643231	CRYAB/CTGF/EDN1/SULF1/GDNF/GPER1/ANK2/IGFBP5/KCNMA1/KNG1/ATP1A2/ACTA2/RYR2/SLN/SSTR2/TMOD1/VIM/CASQ2/TRIM63/SORBS2/RCSD1	21
BP	GO:0051129	negative regulation of cellular component organization	29/521	555/18679	0.000959167	0.00903003	0.00651281	APC2/TMSB15A/STMN2/DACT3/PROM2/S1PR1/FAP/DKK1/CLIP3/MDGA1/RGCC/APOA2/NFATC4/SOST/RAP1GAP/SFRP2/SLN/SPOCK1/SRC/SYT4/TBX5/TMOD1/UBE2E1/VIM/ARHGAP24/USP44/C16orf45/NRXN1/ACVRL1	29
BP	GO:0051147	regulation of muscle cell differentiation	12/521	149/18679	0.000975591	0.00916722	0.00661176	CDH2/CTNNA2/EDN1/DKK1/GREM1/NRG1/MEF2C/MESP1/CXCL12/TBX3/BHLHE41/CD53	12
BP	GO:0006939	smooth muscle contraction	9/521	91/18679	0.000983713	0.0092087	0.00664168	EDN1/SULF1/GDNF/GPER1/KCNMA1/KNG1/ATP1A2/ACTA2/SSTR2	9
BP	GO:0001838	embryonic epithelial tube formation	11/521	129/18679	0.000983724	0.0092087	0.00664168	GREM1/GDNF/HES5/NODAL/PAX3/PTCH1/SFRP2/T/ZIC2/IRX1/LHX2	11
BP	GO:0051963	regulation of synapse assembly	8/521	74/18679	0.00104082	0.00972478	0.0070139	ADGRL3/CUX2/MDGA1/MEF2C/LRRN3/RAB17/SLITRK6/NRXN1	8
BP	GO:0072175	epithelial tube formation	11/521	130/18679	0.0010483	0.00977623	0.00705101	GREM1/GDNF/HES5/NODAL/PAX3/PTCH1/SFRP2/T/ZIC2/IRX1/LHX2	11
BP	GO:0030502	negative regulation of bone mineralization	4/521	17/18679	0.00106635	0.00987019	0.00711877	CCR1/FAM101A/GREM1/CCL3	4
BP	GO:0042659	regulation of cell fate specification	4/521	17/18679	0.00106635	0.00987019	0.00711877	DKK1/MESP1/SFRP2/SOX17	4
BP	GO:0042693	muscle cell fate commitment	4/521	17/18679	0.00106635	0.00987019	0.00711877	DKK1/MEF2C/TBX2/TBX3	4
BP	GO:0060065	uterus development	4/521	17/18679	0.00106635	0.00987019	0.00711877	HOXA9/LHX1/RBP4/SRC	4
BP	GO:0021796	cerebral cortex regionalization	3/521	8/18679	0.00108814	0.00999717	0.00721035	EMX2/PAX6/NR2F1	3
BP	GO:0021894	cerebral cortex GABAergic interneuron development	3/521	8/18679	0.00108814	0.00999717	0.00721035	FEZF2/RAC3/CNTN2	3
BP	GO:0060592	mammary gland formation	3/521	8/18679	0.00108814	0.00999717	0.00721035	PAX3/TBX2/TBX3	3
BP	GO:0071415	cellular response to purine-containing compound	3/521	8/18679	0.00108814	0.00999717	0.00721035	P2RY2/RYR2/CASQ2	3
BP	GO:0008219	cell death	76/521	1921/18679	0.00109633	0.0100352	0.00723778	CDKN2A/VAV3/CNTFR/COL2A1/CRYAB/LGALS16/CTGF/CTSL/CTSV/CYP1B1/PRUNE2/EDN1/EGR1/EGR2/AKT2/FAP/FLNA/SULF1/ARHGEF9/FRZB/CLIP3/GREM1/GDF10/GDNF/ANKRD1/GPER1/RGCC/MAGEH1/NRG1/HOXA5/IFIT2/APP/IHH/AQP1/INHBA/IRF1/IRF5/ITGB2/KCNMA1/KDR/KNG1/LTK/MEF2C/MMP9/NFATC4/NODAL/NOX4/PAX3/PAX7/SERPINF1/PEG3/PRLR/PROC/PRODH/PSMB8/CD248/RYR2/CCL2/CCL3/CXCL12/SFRP2/SNCB/SOX2/SRC/SST/TBX5/TBX3/BTK/TGFB2/VIM/CACNA1A/SOX7…	76
BP	GO:0016265	death	76/521	1921/18679	0.00109633	0.0100352	0.00723778	CDKN2A/VAV3/CNTFR/COL2A1/CRYAB/LGALS16/CTGF/CTSL/CTSV/CYP1B1/PRUNE2/EDN1/EGR1/EGR2/AKT2/FAP/FLNA/SULF1/ARHGEF9/FRZB/CLIP3/GREM1/GDF10/GDNF/ANKRD1/GPER1/RGCC/MAGEH1/NRG1/HOXA5/IFIT2/APP/IHH/AQP1/INHBA/IRF1/IRF5/ITGB2/KCNMA1/KDR/KNG1/LTK/MEF2C/MMP9/NFATC4/NODAL/NOX4/PAX3/PAX7/SERPINF1/PEG3/PRLR/PROC/PRODH/PSMB8/CD248/RYR2/CCL2/CCL3/CXCL12/SFRP2/SNCB/SOX2/SRC/SST/TBX5/TBX3/BTK/TGFB2/VIM/CACNA1A/SOX7…	76
BP	GO:0030097	hemopoiesis	35/521	721/18679	0.00110195	0.0100518	0.00724977	LRRC17/CDKN2A/CDKN2B/CCR1/CRIP2/TMEM64/EGR1/HOXA5/HOXA7/HOXA9/HOXB8/IHH/IL11/INHBA/IRF1/KDR/HES5/MEF2C/MMP9/MT1G/CLEC1B/SOX6/CCL3/PRDM16/SFRP2/SRC/BTK/TGFB2/WNT2B/ZAP70/C6orf25/RUNX2/TNFSF9/CD86/CD79A	35
BP	GO:0002376	immune system process	97/521	2576/18679	0.00110221	0.0100518	0.00724977	LRRC17/CDKN2A/CDKN2B/VAV3/LILRA1/BTN3A1/USP18/CCR1/COL1A1/COL1A2/COL3A1/CRIP2/CSF2RA/CTSL/CTSV/AP2B1/DEFA6/DEFB1/TMEM64/S1PR1/EDN1/EGR1/A2M/FGF1/RFTN1/FN1/SHC2/RASGRP3/GALNT2/PYDC1/GREM1/SSC5D/GPER1/RGCC/CXCL1/NRG1/HLA-A/HOXA5/HOXA7/HOXA9/HOXB8/APOA2/IFIT2/APP/IHH/IL11/INHBA/IRF1/IRF5/ITGB2/KDR/KRT16/REP15/HES5/LIMK1/LTB/MEF2C/MMP1/MMP9/MT1G/MX2/NPY/HERC5/CLEC1B/SOX6/MAPK10/PRLR/PROC/HTRA1/PSMB8/…	97
BP	GO:0021879	forebrain neuron differentiation	7/521	58/18679	0.00110785	0.0100662	0.00726014	GBX2/INHBA/HES5/PAX6/FEZF2/RAC3/CNTN2	7
BP	GO:0060393	regulation of pathway-restricted SMAD protein phosphorylation	7/521	58/18679	0.00110785	0.0100662	0.00726014	DKK1/GREM1/GDF10/INHBA/NODAL/TGFB2/ACVRL1	7
BP	GO:0035265	organ growth	11/521	131/18679	0.00111633	0.0101165	0.0072964	COL9A1/S1PR1/NRG1/MEF2C/MESP1/PRLR/RBP4/TBX2/TBX5/TGFB2/SORBS2	11
BP	GO:0007179	transforming growth factor beta receptor signaling pathway	14/521	194/18679	0.00112669	0.0101165	0.0072964	CDKN2B/COL1A2/COL3A1/HTRA4/FMOD/GDF10/LTBP2/NODAL/HTRA1/CCL2/PRDM16/SRC/TGFB2/ACVRL1	14
BP	GO:0014808	release of sequestered calcium ion into cytosol by sarcoplasmic reticulum	5/521	29/18679	0.00112973	0.0101165	0.0072964	ANK2/ATP1A2/RYR2/CCL3/CASQ2	5
BP	GO:0055083	monovalent inorganic anion homeostasis	5/521	29/18679	0.00112973	0.0101165	0.0072964	SLC34A3/SLC12A5/SLC12A2/CA12/CACNA1A	5
BP	GO:0060043	regulation of cardiac muscle cell proliferation	5/521	29/18679	0.00112973	0.0101165	0.0072964	NRG1/MEF2C/RBP4/TBX2/TBX5	5
BP	GO:0061036	positive regulation of cartilage development	5/521	29/18679	0.00112973	0.0101165	0.0072964	IHH/LOXL2/SOX6/RUNX2/ACVRL1	5
BP	GO:1900449	regulation of glutamate receptor signaling pathway	5/521	29/18679	0.00112973	0.0101165	0.0072964	CNIH3/MEF2C/RELN/CACNG7/NRXN1	5
BP	GO:1903514	calcium ion transport from endoplasmic reticulum to cytosol	5/521	29/18679	0.00112973	0.0101165	0.0072964	ANK2/ATP1A2/RYR2/CCL3/CASQ2	5
BP	GO:0021536	diencephalon development	8/521	75/18679	0.00113723	0.0101652	0.00733158	NR0B1/GBX2/RAX/OTX1/OTX2/PAX6/POU3F2/SOX2	8
BP	GO:0044087	regulation of cellular component biogenesis	33/521	669/18679	0.00116624	0.0104058	0.00750505	CDH2/TMSB15A/STMN2/ATXN2L/CTGF/S1PR1/EDN1/DKK1/ADGRL3/CUX2/GAP43/CLIP3/GREM1/MDGA1/RGCC/KDR/LIMK1/MEF2C/MMP1/NOX4/SOST/LRRN3/TENM2/VPS18/RAP1GAP/RAB17/SRC/TMOD1/RAB1B/ARHGAP24/SLITRK6/NRXN1/ACVRL1	33
BP	GO:0060541	respiratory system development	15/521	217/18679	0.001177	0.0104829	0.00756071	CTGF/CTSZ/FGF1/FOXF1/HOXA5/IGFBP5/KDR/LOX/NODAL/HYDIN/RBP4/TBX5/WNT2B/ZIC3/KCNAB1	15
BP	GO:0003006	developmental process involved in reproduction	31/521	617/18679	0.00122066	0.0108523	0.00782709	IRX5/CDX2/PRDX4/CFTR/CNTFR/CTSV/DACH1/DCN/NR0B1/SULF1/HOXA9/HOXD13/HSD17B2/IHH/INHBA/KDR/LFNG/LHX1/MDFI/NODAL/SERPINF1/PRLR/HTRA1/RBP4/CXCL12/SFRP2/SRC/TBX3/WNT2B/SPAG16/RSPO3	31
BP	GO:0008202	steroid metabolic process	18/521	287/18679	0.00122529	0.0108724	0.00784158	UGT2B11/CFTR/COMT/CYP1B1/CYP3A4/CYP27A1/NR0B1/FGF1/LDLRAP1/HSD17B2/APOA2/APP/KCNMA1/STS/PRLR/UGT2B7/SERPINA6/FGF19	18
BP	GO:0030858	positive regulation of epithelial cell differentiation	7/521	59/18679	0.00122731	0.0108724	0.00784158	CDKN2B/GDNF/LHX1/PAX6/MESP1/PTCH1/ACVRL1	7
BP	GO:0060993	kidney morphogenesis	9/521	94/18679	0.00124059	0.0109703	0.00791223	FGF1/GREM1/GDNF/HES5/LHX1/PGF/PTCH1/WNT2B/IRX1	9
BP	GO:0065009	regulation of molecular function	102/521	2745/18679	0.00125183	0.0110501	0.00796974	CDKN2A/CDKN2B/WFDC2/VAV3/CFTR/ELFN2/CSTL1/CRYAB/CSF2RA/A2ML1/CST1/CST2/CTGF/CNIH3/PROM2/CYP1B1/TMEM64/DLG2/DRD4/NR0B1/S1PR1/EDN1/A2M/AKT2/ALDH1A1/PHACTR1/FGF1/PPP6R1/FLNA/ARHGEF9/FN1/PIK3R5/ARHGAP8/SHC2/RASGRP3/PYDC1/LDLRAP1/GREM1/MAGEA2B/GDNF/GPER1/ANK2/RGCC/CXCL1/DNMT3L/NRG1/APOA2/IFIT2/APP/AQP1/KNG1/LFNG/LIMK1/MDFI/MEF2C/MMP9/ATP1A2/NFATC4/NODAL/NOX4/PAX7/HERC5/SERPINF1/FAM20A/SYTL2/MAPK10/PRL…	102
BP	GO:0019219	regulation of nucleobase-containing compound metabolic process	138/521	3915/18679	0.00128762	0.0113457	0.00818298	IRX5/CDKN2A/CDKN2B/CDX1/CDX2/CGA/SOX21/KLF8/COL1A1/TSHZ2/NCOA7/ATF6B/CRYM/ZNF558/CYP1B1/DACH1/ZNF497/OLIG3/DRD4/NR0B1/S1PR1/EDN1/EGR1/EGR2/ELF3/EMX2/AKT2/SP8/FGF1/FOXG1/FOXF1/DKK1/SPEN/KDM4C/FLNA/SULF1/CUX2/SCML4/ZNF521/PYDC1/GBX2/GREM1/MAGEA2B/GDNF/ANKRD1/CSDC2/VENTX/GPER1/RGCC/DNMT3L/RAX/HDGF/NRG1/HMX1/HOXA5/HOXA6/HOXA7/HOXA9/HOXB8/HOXC8/HOXD13/MSGN1/ZNF713/APP/IHH/IL11/INHBA/IRF1/IRF5/ZNF568/H…	138
BP	GO:0001822	kidney development	17/521	265/18679	0.00129984	0.0114331	0.00824598	DCN/EGR1/FGF1/SULF1/GREM1/GDNF/HAS2/HES5/LHX1/MEF2C/SERPINF1/PGF/PTCH1/ACTA2/WNT2B/NPHS2/IRX1	17
BP	GO:0042981	regulation of apoptotic process	58/521	1389/18679	0.00132112	0.0115996	0.00836609	CDKN2A/VAV3/CNTFR/COL2A1/CRYAB/LGALS16/CTGF/CYP1B1/EDN1/EGR1/EGR2/AKT2/FAP/FLNA/ARHGEF9/FRZB/CLIP3/GREM1/GDF10/GDNF/ANKRD1/GPER1/RGCC/NRG1/HOXA5/IFIT2/IHH/AQP1/INHBA/IRF5/KCNMA1/KDR/KNG1/LTK/MEF2C/MMP9/NFATC4/NODAL/NOX4/PAX7/PRLR/PROC/PSMB8/CD248/CCL2/CCL3/CXCL12/SFRP2/SNCB/SOX2/SRC/TBX5/TBX3/BTK/TGFB2/CACNA1A/SOX7/ARNT2	58
BP	GO:0031399	regulation of protein modification process	68/521	1690/18679	0.00133218	0.0116761	0.00842123	CDH2/CDKN2A/CDKN2B/ELFN2/CCR1/SLC51B/CSF2RA/CTGF/PROM2/DLG2/DRD4/EDN1/EGR1/AKT2/FGF1/PPP6R1/DKK1/FN1/PIK3R5/ARHGAP8/SHC2/RASGRP3/CLIP3/PYDC1/GREM1/GDF10/MAGEA2B/GPER1/RGCC/NRG1/APP/IL11/INHBA/ITGB2/KDR/HES5/LIMK1/MDFI/MEF2C/MMP9/NODAL/NOX4/PAX6/PAX7/HERC5/PLA2G2A/FAM20A/SYTL2/LMO3/MAPK10/PRLR/RELN/PSMB8/CEMIP/NDRG2/CCL2/CCL3/SFRP2/SOX2/SRC/TGFB2/UBE2E1/KIRREL2/USP44/CCND2/SPOCD1/ACVRL1/FGF19	68
BP	GO:0034767	positive regulation of ion transmembrane transport	9/521	95/18679	0.00133733	0.0116914	0.00843232	CFTR/DPP6/DRD4/ANK2/RELN/RYR2/CCL2/CCL3/CXCL12	9
BP	GO:0023019	signal transduction involved in regulation of gene expression	4/521	18/18679	0.00134102	0.0116914	0.00843232	PAX6/MESP1/SOX17/T	4
BP	GO:2000725	regulation of cardiac muscle cell differentiation	4/521	18/18679	0.00134102	0.0116914	0.00843232	DKK1/GREM1/NRG1/MEF2C	4
BP	GO:0010942	positive regulation of cell death	30/521	594/18679	0.00134375	0.0116946	0.00843463	CDKN2A/VAV3/LGALS16/CTGF/CYP1B1/EGR1/FAP/ARHGEF9/FRZB/CLIP3/ANKRD1/GPER1/RGCC/HOXA5/IFIT2/INHBA/IRF5/KCNMA1/KNG1/LTK/MEF2C/MMP9/NFATC4/NODAL/NOX4/CD248/CCL3/SFRP2/TGFB2/SOX7	30
BP	GO:0030510	regulation of BMP signaling pathway	8/521	77/18679	0.00135138	0.0117404	0.00846763	DKK1/SULF1/GREM1/HES5/SOST/HTRA1/SFRP2/ACVRL1	8
BP	GO:0006936	muscle contraction	18/521	291/18679	0.00143063	0.0124072	0.00894853	CRYAB/CTGF/EDN1/SULF1/GDNF/GPER1/ANK2/KCNMA1/KNG1/ATP1A2/ACTA2/RYR2/SSTR2/TMOD1/VIM/CASQ2/TRIM63/RCSD1	18
BP	GO:0018958	phenol-containing compound metabolic process	9/521	96/18679	0.00144005	0.0124236	0.00896038	TPH2/COMT/CRYM/DDC/DIO3/DRD4/SNCB/TGFB2/TYRP1	9
BP	GO:0019233	sensory perception of pain	9/521	96/18679	0.00144005	0.0124236	0.00896038	COMT/DLG2/EDN1/HOXB8/P2RY2/ACPP/ANO1/CCL3/NPFF	9
BP	GO:0090100	positive regulation of transmembrane receptor protein serine/threonine kinase signaling pathway	9/521	96/18679	0.00144005	0.0124236	0.00896038	CDKN2B/SULF1/GDF10/INHBA/HES5/NODAL/TGFB2/ZIC2/ACVRL1	9
BP	GO:0001658	branching involved in ureteric bud morphogenesis	7/521	61/18679	0.00149634	0.0128414	0.00926169	FGF1/GREM1/GDNF/LHX1/PGF/PTCH1/WNT2B	7
BP	GO:0032410	negative regulation of transporter activity	7/521	61/18679	0.00149634	0.0128414	0.00926169	DRD4/APOA2/MMP9/ATP1A2/SLN/KCNAB1/CASQ2	7
BP	GO:0060389	pathway-restricted SMAD protein phosphorylation	7/521	61/18679	0.00149634	0.0128414	0.00926169	DKK1/GREM1/GDF10/INHBA/NODAL/TGFB2/ACVRL1	7
BP	GO:0071804	cellular potassium ion transport	13/521	178/18679	0.00150144	0.0128414	0.00926169	CNGA4/DPP6/ANK2/AQP1/KCNMA1/ATP1A2/ATP12A/KCNK10/KCNK12/SLC12A5/SLC12A2/KCNAB1/CASQ2	13
BP	GO:0071805	potassium ion transmembrane transport	13/521	178/18679	0.00150144	0.0128414	0.00926169	CNGA4/DPP6/ANK2/AQP1/KCNMA1/ATP1A2/ATP12A/KCNK10/KCNK12/SLC12A5/SLC12A2/KCNAB1/CASQ2	13
BP	GO:0010453	regulation of cell fate commitment	5/521	31/18679	0.00154399	0.0131371	0.00947503	DKK1/PAX7/MESP1/SFRP2/SOX17	5
BP	GO:0010574	regulation of vascular endothelial growth factor production	5/521	31/18679	0.00154399	0.0131371	0.00947503	CYP1B1/SULF1/NODAL/NDRG2/CCL2	5
BP	GO:0044091	membrane biogenesis	5/521	31/18679	0.00154399	0.0131371	0.00947503	CDH2/RFTN1/CLIP3/NRXN1/NRXN2	5
BP	GO:0043067	regulation of programmed cell death	58/521	1399/18679	0.00155816	0.013235	0.0095456	CDKN2A/VAV3/CNTFR/COL2A1/CRYAB/LGALS16/CTGF/CYP1B1/EDN1/EGR1/EGR2/AKT2/FAP/FLNA/ARHGEF9/FRZB/CLIP3/GREM1/GDF10/GDNF/ANKRD1/GPER1/RGCC/NRG1/HOXA5/IFIT2/IHH/AQP1/INHBA/IRF5/KCNMA1/KDR/KNG1/LTK/MEF2C/MMP9/NFATC4/NODAL/NOX4/PAX7/PRLR/PROC/PSMB8/CD248/CCL2/CCL3/CXCL12/SFRP2/SNCB/SOX2/SRC/TBX5/TBX3/BTK/TGFB2/CACNA1A/SOX7/ARNT2	58
BP	GO:0098655	cation transmembrane transport	32/521	654/18679	0.00156792	0.0132951	0.00958898	CALHM3/CNGA4/TMEM37/SLC34A3/DPP6/DRD4/ANK2/AQP1/KCNMA1/MMP9/ATP1A2/ATP12A/KCNK10/ANO1/MCOLN3/KCNK12/TTYH1/SLC12A5/CACNG7/RYR2/SCNN1A/SLC7A4/SLC12A2/SLN/TRPC4/CACNA1A/KCNAB1/SLC39A7/CASQ2/JPH4/SLC7A3/SLC4A4	32
BP	GO:0050900	leukocyte migration	20/521	342/18679	0.00157203	0.0133072	0.00959768	VAV3/CCR1/COL1A1/COL1A2/S1PR1/EDN1/FN1/GREM1/CXCL1/HOXA7/ITGB2/MMP1/MMP9/PROC/CCL2/CCL3/CXCL12/SRC/TGFB2/ZAP70	20
BP	GO:0031223	auditory behavior	3/521	9/18679	0.00159849	0.0134851	0.00972597	SLITRK6/NRXN1/NRXN2	3
BP	GO:1902837	amino acid import into cell	3/521	9/18679	0.00159849	0.0134851	0.00972597	ATP1A2/SLC7A4/SLC7A3	3
BP	GO:0001934	positive regulation of protein phosphorylation	43/521	962/18679	0.00160188	0.0134907	0.00973001	CDH2/CCR1/CSF2RA/CTGF/PROM2/DRD4/EDN1/AKT2/FGF1/PIK3R5/ARHGAP8/SHC2/RASGRP3/CLIP3/GREM1/GDF10/GPER1/RGCC/NRG1/IL11/INHBA/KDR/HES5/MDFI/MMP9/NODAL/NOX4/PLA2G2A/FAM20A/MAPK10/PRLR/RELN/PSMB8/CEMIP/CCL2/CCL3/SFRP2/SOX2/SRC/TGFB2/CCND2/ACVRL1/FGF19	43
BP	GO:0051051	negative regulation of transport	24/521	444/18679	0.00164324	0.0138049	0.00995665	APC2/COMT/CRYAB/DACT3/PROM2/DRD4/EDN1/AKT2/FN1/SSC5D/RGCC/NRG1/APOA2/IL11/INHBA/MDFI/MMP9/ATP1A2/SLN/SYT4/TRH/KCNAB1/CASQ2/NPFF	24
BP	GO:0003208	cardiac ventricle morphogenesis	7/521	62/18679	0.00164702	0.0138049	0.00995665	FOXF1/NRG1/MEF2C/MESP1/RYR2/SFRP2/TBX5	7
BP	GO:0006875	cellular metal ion homeostasis	25/521	470/18679	0.00165285	0.0138049	0.00995665	CD52/CCR1/TMEM64/DRD4/S1PR1/EDN1/GPER1/ANK2/APP/KCNMA1/KNG1/ATP1A2/ATP12A/P2RY2/CEMIP/RYR2/CCL2/CCL3/CXCL12/TRPC4/CACNA1A/SLC39A7/CASQ2/JPH4/NPFF	25
BP	GO:0009950	dorsal/ventral axis specification	4/521	19/18679	0.0016615	0.0138049	0.00995665	MDFI/PAX6/SOST/CXXC4	4
BP	GO:0010881	regulation of cardiac muscle contraction by regulation of the release of sequestered calcium ion	4/521	19/18679	0.0016615	0.0138049	0.00995665	ANK2/ATP1A2/RYR2/CASQ2	4
BP	GO:0060045	positive regulation of cardiac muscle cell proliferation	4/521	19/18679	0.0016615	0.0138049	0.00995665	NRG1/MEF2C/TBX2/TBX5	4
BP	GO:0070168	negative regulation of biomineral tissue development	4/521	19/18679	0.0016615	0.0138049	0.00995665	CCR1/FAM101A/GREM1/CCL3	4
BP	GO:2000463	positive regulation of excitatory postsynaptic potential	4/521	19/18679	0.0016615	0.0138049	0.00995665	DRD4/CUX2/RELN/NRXN1	4
BP	GO:0022037	metencephalon development	9/521	98/18679	0.00166453	0.0138069	0.00995811	GBX2/LHX1/PHOX2A/OTX1/OTX2/CEND1/SSTR2/CACNA1A/NRXN1	9
BP	GO:0023057	negative regulation of signaling	49/521	1138/18679	0.00168575	0.0139596	0.0100682	CDH2/APC2/DDIT4L/COL2A1/DACT3/AP2B1/NR0B1/EDN1/EGR1/HTRA4/DKK1/SULF1/FRZB/ADGRA2/PYDC1/GREM1/GDNF/NRG1/CYP26C1/IGFBP5/IHH/IL11/INHBA/GRID2IP/MDFI/MMP9/NODAL/SOST/RNF43/RNF126/LMO3/MESP1/HTRA1/PSMB8/PTCH1/NDRG2/RGS13/CXCL12/PRDM16/SFRP2/SOX17/SOX2/SRC/BICC1/CXXC4/ARHGAP24/RUNX2/NPFF/DLK1	49
BP	GO:0001101	response to acid chemical	18/521	296/18679	0.00172768	0.0142829	0.0103014	COL1A1/COL1A2/COL3A1/COL5A2/CTGF/EDN1/EGR1/FABP3/DKK1/HSD17B2/AQP1/LTK/SERPINF1/PTCH1/RBP4/CCL2/SST/T	18
BP	GO:0044706	multi-multicellular organism process	15/521	226/18679	0.00176025	0.014528	0.0104781	COMT/CTSV/EDN1/IGFBP5/IHH/STS/MMP9/NODAL/PAPPA/PGF/PRLR/CCL2/T/TAC3/NPFF	15
BP	GO:0031128	developmental induction	5/521	32/18679	0.00178851	0.0146634	0.0105758	FGF1/DKK1/GDNF/MESP1/WNT2B	5
BP	GO:0042417	dopamine metabolic process	5/521	32/18679	0.00178851	0.0146634	0.0105758	COMT/DDC/DRD4/SNCB/TGFB2	5
BP	GO:0051930	regulation of sensory perception of pain	5/521	32/18679	0.00178851	0.0146634	0.0105758	COMT/EDN1/ACPP/CCL3/NPFF	5
BP	GO:0051931	regulation of sensory perception	5/521	32/18679	0.00178851	0.0146634	0.0105758	COMT/EDN1/ACPP/CCL3/NPFF	5
BP	GO:0060041	retina development in camera-type eye	11/521	139/18679	0.00180254	0.014754	0.0106412	IRX5/CYP1B1/DRD4/CCDC66/IHH/LHX1/PAX6/SERPINF1/RBP4/LHX2/ACVRL1	11
BP	GO:0042327	positive regulation of phosphorylation	44/521	998/18679	0.0018467	0.0150905	0.0108839	CDH2/VAV3/CCR1/CSF2RA/CTGF/PROM2/DRD4/EDN1/AKT2/FGF1/PIK3R5/ARHGAP8/SHC2/RASGRP3/CLIP3/GREM1/GDF10/GPER1/RGCC/NRG1/IL11/INHBA/KDR/HES5/MDFI/MMP9/NODAL/NOX4/PLA2G2A/FAM20A/MAPK10/PRLR/RELN/PSMB8/CEMIP/CCL2/CCL3/SFRP2/SOX2/SRC/TGFB2/CCND2/ACVRL1/FGF19	44
BP	GO:0071320	cellular response to cAMP	6/521	47/18679	0.00186143	0.0151858	0.0109526	CFTR/EGR1/EGR2/IGFBP5/AQP1/NOX4	6
BP	GO:0034763	negative regulation of transmembrane transport	8/521	81/18679	0.00187532	0.015274	0.0110162	DRD4/AKT2/APOA2/MMP9/ATP1A2/SLN/KCNAB1/CASQ2	8
BP	GO:1901362	organic cyclic compound biosynthetic process	150/521	4351/18679	0.0018824	0.0153065	0.0110396	IRX5/CDKN2A/CDKN2B/NPM3/CDX1/CDX2/CFTR/CGA/SOX21/KLF8/TPH2/COL1A1/TSHZ2/NCOA7/ATF6B/CRYM/ZNF558/CTGF/CYP1B1/CYP3A4/CYP27A1/DACH1/ZNF497/DDC/OLIG3/DRD4/NR0B1/S1PR1/EDN1/EGR1/EGR2/ELF3/EMX2/AKT2/SP8/FGF1/FOXG1/FOXF1/DKK1/SPEN/KDM4C/FLNA/CUX2/SCML4/ZNF521/MMACHC/PYDC1/GBX2/GREM1/MAGEA2B/GDNF/ANKRD1/CSDC2/VENTX/GPER1/RGCC/DNMT3L/RAX/HDGF/NRG1/HMX1/HOXA5/HOXA6/HOXA7/HOXA9/HOXB8/HOXC8/HOXD13/HSD17B2/MS…	150
BP	GO:0048771	tissue remodeling	11/521	140/18679	0.00190838	0.0154923	0.0111737	TMEM64/S1PR1/ELF3/GREM1/IGFBP5/IHH/MEF2C/NOX4/SRC/TGFB2/ACVRL1	11
BP	GO:0097306	cellular response to alcohol	9/521	100/18679	0.00191621	0.0155304	0.0112012	GPER1/AQP1/INHBA/NTS/SERPINF1/PTCH1/CCL2/SSTR2/TRIM63	9
BP	GO:0007565	female pregnancy	13/521	183/18679	0.00192304	0.01555	0.0112153	COMT/CTSV/IGFBP5/IHH/STS/MMP9/NODAL/PAPPA/PGF/PRLR/CCL2/TAC3/NPFF	13
BP	GO:0046903	secretion	46/521	1058/18679	0.00192491	0.01555	0.0112153	CFTR/BTN3A1/CCR1/COMT/CTGF/DRD4/EDN1/A2M/MMRN1/FLNA/FN1/PYDC1/GDNF/ANKRD1/SSC5D/GPER1/RGCC/NRG1/APOA2/APP/AQP1/IL11/INHBA/KCNMA1/KNG1/LTBP2/MEF2C/P2RY2/SYTL2/ANO1/PRLR/VPS18/RBP4/CCL3/CXCL12/SCG5/SYT4/TBX3/TGFB2/TNFAIP2/TRH/CACNA1A/TVP23A/NPFF/NRXN1/NRXN2	46
BP	GO:0001932	regulation of protein phosphorylation	55/521	1323/18679	0.00193995	0.015646	0.0112845	CDH2/CDKN2A/CDKN2B/CCR1/CSF2RA/CTGF/PROM2/DRD4/EDN1/AKT2/FGF1/DKK1/FN1/PIK3R5/ARHGAP8/SHC2/RASGRP3/CLIP3/PYDC1/GREM1/GDF10/GPER1/RGCC/NRG1/APP/IL11/INHBA/ITGB2/KDR/HES5/MDFI/MMP9/NODAL/NOX4/PAX6/HERC5/PLA2G2A/FAM20A/LMO3/MAPK10/PRLR/RELN/PSMB8/CEMIP/NDRG2/CCL2/CCL3/SFRP2/SOX2/SRC/TGFB2/KIRREL2/CCND2/ACVRL1/FGF19	55
BP	GO:1904018	positive regulation of vasculature development	10/521	120/18679	0.00195943	0.0157774	0.0113793	CYP1B1/EGR1/FGF1/GREM1/AQP1/KDR/NODAL/PGF/SFRP2/ACVRL1	10
BP	GO:0001707	mesoderm formation	7/521	64/18679	0.00198358	0.015946	0.0115009	DKK1/INHBA/NODAL/MESP1/SFRP2/SOX17/T	7
BP	GO:0021915	neural tube development	12/521	162/18679	0.00199826	0.0160379	0.0115672	GBX2/HES5/NODAL/PAX3/PAX6/PAX7/PTCH1/SFRP2/SOX17/T/ZIC2/LHX2	12
BP	GO:0008015	blood circulation	23/521	425/18679	0.00200569	0.0160715	0.0115914	IRX5/COL1A2/CTGF/CTSZ/EDN1/GPER1/ANK2/CTNNA3/KCNMA1/KNG1/ATP1A2/NPY/NTS/P2RY2/ACTA2/RYR2/CXCL12/SRC/TBX2/TGFB2/CASQ2/NPFF/ACVRL1	23
BP	GO:0030902	hindbrain development	11/521	141/18679	0.00201923	0.0160961	0.0116092	CTNNA2/EGR2/GBX2/LHX1/PHOX2A/OTX1/OTX2/CEND1/SSTR2/CACNA1A/NRXN1	11
BP	GO:1902106	negative regulation of leukocyte differentiation	8/521	82/18679	0.00202849	0.0160961	0.0116092	LRRC17/CDKN2A/HOXA7/IHH/INHBA/IRF1/CCL3/PRDM16	8
BP	GO:0006972	hyperosmotic response	4/521	20/18679	0.00203152	0.0160961	0.0116092	AQP1/NTS/SST/RCSD1	4
BP	GO:0060914	heart formation	4/521	20/18679	0.00203152	0.0160961	0.0116092	MEF2C/MESP1/SOX17/TBX5	4
BP	GO:0072079	nephron tubule formation	4/521	20/18679	0.00203152	0.0160961	0.0116092	GREM1/GDNF/HES5/IRX1	4
BP	GO:0090025	regulation of monocyte chemotaxis	4/521	20/18679	0.00203152	0.0160961	0.0116092	CCR1/GREM1/CCL2/CXCL12	4
BP	GO:0090190	positive regulation of branching involved in ureteric bud morphogenesis	4/521	20/18679	0.00203152	0.0160961	0.0116092	GREM1/GDNF/LHX1/WNT2B	4
BP	GO:0006721	terpenoid metabolic process	9/521	101/18679	0.00205298	0.0162143	0.0116944	CRABP1/CYP1B1/CYP3A4/ALDH1A1/GPC4/APOA2/CYP26C1/RBP4/ISX	9
BP	GO:0034764	positive regulation of transmembrane transport	9/521	101/18679	0.00205298	0.0162143	0.0116944	CFTR/DPP6/DRD4/ANK2/RELN/RYR2/CCL2/CCL3/CXCL12	9
BP	GO:0010573	vascular endothelial growth factor production	5/521	33/18679	0.00206023	0.0162198	0.0116984	CYP1B1/SULF1/NODAL/NDRG2/CCL2	5
BP	GO:0051385	response to mineralocorticoid	5/521	33/18679	0.00206023	0.0162198	0.0116984	CTGF/EDN1/GPER1/NTS/TRH	5
BP	GO:0010648	negative regulation of cell communication	49/521	1150/18679	0.00208661	0.0164014	0.0118294	CDH2/APC2/DDIT4L/COL2A1/DACT3/AP2B1/NR0B1/EDN1/EGR1/HTRA4/DKK1/SULF1/FRZB/ADGRA2/PYDC1/GREM1/GDNF/NRG1/CYP26C1/IGFBP5/IHH/IL11/INHBA/GRID2IP/MDFI/MMP9/NODAL/SOST/RNF43/RNF126/LMO3/MESP1/HTRA1/PSMB8/PTCH1/NDRG2/RGS13/CXCL12/PRDM16/SFRP2/SOX17/SOX2/SRC/BICC1/CXXC4/ARHGAP24/RUNX2/NPFF/DLK1	49
BP	GO:0002520	immune system development	37/521	805/18679	0.00209152	0.016414	0.0118384	LRRC17/CDKN2A/CDKN2B/CCR1/CRIP2/TMEM64/EGR1/HOXA5/HOXA7/HOXA9/HOXB8/IHH/IL11/INHBA/IRF1/KDR/HES5/LTB/MEF2C/MMP9/MT1G/CLEC1B/SOX6/CD248/CCL3/PRDM16/SFRP2/SRC/BTK/TGFB2/WNT2B/ZAP70/C6orf25/RUNX2/TNFSF9/CD86/CD79A	37
BP	GO:0003013	circulatory system process	23/521	427/18679	0.0021288	0.0166779	0.0120288	IRX5/COL1A2/CTGF/CTSZ/EDN1/GPER1/ANK2/CTNNA3/KCNMA1/KNG1/ATP1A2/NPY/NTS/P2RY2/ACTA2/RYR2/CXCL12/SRC/TBX2/TGFB2/CASQ2/NPFF/ACVRL1	23
BP	GO:0043542	endothelial cell migration	11/521	142/18679	0.00213526	0.0166779	0.0120288	CYP1B1/EDN1/FAP/FGF1/ADGRA2/GREM1/RGCC/KDR/LOXL2/SERPINF1/ACVRL1	11
BP	GO:0072073	kidney epithelium development	11/521	142/18679	0.00213526	0.0166779	0.0120288	FGF1/GREM1/GDNF/HES5/LHX1/MEF2C/PGF/PTCH1/WNT2B/NPHS2/IRX1	11
BP	GO:0010717	regulation of epithelial to mesenchymal transition	7/521	65/18679	0.00217065	0.016901	0.0121897	COL1A1/DACT3/GREM1/RGCC/SFRP2/TBX5/TGFB2	7
BP	GO:0021872	forebrain generation of neurons	7/521	65/18679	0.00217065	0.016901	0.0121897	GBX2/INHBA/HES5/PAX6/FEZF2/RAC3/CNTN2	7
BP	GO:0045638	negative regulation of myeloid cell differentiation	8/521	83/18679	0.00219133	0.0170352	0.0122865	LRRC17/HOXA5/HOXA7/HOXA9/HOXB8/INHBA/CCL3/PRDM16	8
BP	GO:0003211	cardiac ventricle formation	3/521	10/18679	0.00223646	0.0171971	0.0124032	MEF2C/MESP1/TBX5	3
BP	GO:0048664	neuron fate determination	3/521	10/18679	0.00223646	0.0171971	0.0124032	HES5/OTX2/FEZF2	3
BP	GO:0071888	macrophage apoptotic process	3/521	10/18679	0.00223646	0.0171971	0.0124032	CDKN2A/CTSL/MEF2C	3
BP	GO:0097104	postsynaptic membrane assembly	3/521	10/18679	0.00223646	0.0171971	0.0124032	CDH2/NRXN1/NRXN2	3
BP	GO:0097120	receptor localization to synapse	3/521	10/18679	0.00223646	0.0171971	0.0124032	DLG2/RELN/NRXN1	3
BP	GO:0098739	import across plasma membrane	3/521	10/18679	0.00223646	0.0171971	0.0124032	ATP1A2/SLC7A4/SLC7A3	3
BP	GO:2000727	positive regulation of cardiac muscle cell differentiation	3/521	10/18679	0.00223646	0.0171971	0.0124032	GREM1/NRG1/MEF2C	3
BP	GO:0031032	actomyosin structure organization	11/521	143/18679	0.00225664	0.0173254	0.0124957	CTGF/S1PR1/EDN1/PHACTR1/ANKRD1/RGCC/LIMK1/NOX4/SRC/TMOD1/CASQ2	11
BP	GO:0010812	negative regulation of cell-substrate adhesion	6/521	49/18679	0.00231328	0.0177328	0.0127896	CDKN2A/COL1A1/HOXA7/SPOCK1/SRC/ACVRL1	6
BP	GO:0030324	lung development	13/521	187/18679	0.00232675	0.0178085	0.0128442	CTGF/CTSZ/FGF1/FOXF1/HOXA5/IGFBP5/KDR/LOX/NODAL/RBP4/TBX5/WNT2B/ZIC3	13
BP	GO:1901861	regulation of muscle tissue development	9/521	103/18679	0.00234981	0.0179572	0.0129515	DKK1/GREM1/NRG1/IGFBP5/MEF2C/RBP4/SOX17/TBX2/TBX5	9
BP	GO:0031401	positive regulation of protein modification process	49/521	1157/18679	0.00235703	0.0179586	0.0129524	CDH2/CDKN2A/CCR1/SLC51B/CSF2RA/CTGF/PROM2/DRD4/EDN1/AKT2/FGF1/PIK3R5/ARHGAP8/SHC2/RASGRP3/CLIP3/GREM1/GDF10/MAGEA2B/GPER1/RGCC/NRG1/IL11/INHBA/KDR/HES5/MDFI/MEF2C/MMP9/NODAL/NOX4/PAX7/PLA2G2A/FAM20A/MAPK10/PRLR/RELN/PSMB8/CEMIP/CCL2/CCL3/SFRP2/SOX2/SRC/TGFB2/UBE2E1/CCND2/ACVRL1/FGF19	49
BP	GO:0010712	regulation of collagen metabolic process	5/521	34/18679	0.00236087	0.0179586	0.0129524	CTGF/FAP/RGCC/IHH/CCL2	5
BP	GO:0045168	cell-cell signaling involved in cell fate commitment	5/521	34/18679	0.00236087	0.0179586	0.0129524	FGF1/DKK1/GDNF/MESP1/WNT2B	5
BP	GO:0002088	lens development in camera-type eye	7/521	66/18679	0.00237105	0.0179808	0.0129684	CRYAB/GJA8/PAX6/TMOD1/VIM/WNT2B/SLITRK6	7
BP	GO:1901019	regulation of calcium ion transmembrane transporter activity	7/521	66/18679	0.00237105	0.0179808	0.0129684	DRD4/ANK2/ATP1A2/RYR2/SLN/CASQ2/JPH4	7
BP	GO:0051048	negative regulation of secretion	13/521	188/18679	0.00243786	0.0184592	0.0133135	COMT/DRD4/EDN1/FN1/SSC5D/RGCC/NRG1/APOA2/IL11/INHBA/SYT4/TRH/NPFF	13
BP	GO:0035418	protein localization to synapse	4/521	21/18679	0.00245477	0.0185305	0.013365	DLG2/RELN/NRXN1/NRXN2	4
BP	GO:0055023	positive regulation of cardiac muscle tissue growth	4/521	21/18679	0.00245477	0.0185305	0.013365	NRG1/MEF2C/TBX2/TBX5	4
BP	GO:0035148	tube formation	11/521	145/18679	0.00251619	0.0189364	0.0136577	GREM1/GDNF/HES5/NODAL/PAX3/PTCH1/SFRP2/T/ZIC2/IRX1/LHX2	11
BP	GO:0071241	cellular response to inorganic substance	11/521	145/18679	0.00251619	0.0189364	0.0136577	TPH2/EDN1/AQP1/MEF2C/MT1G/MT1H/NFATC4/NTS/SERPINF1/SPAG16/CD86	11
BP	GO:0001523	retinoid metabolic process	8/521	85/18679	0.00254771	0.0191445	0.0138078	CRABP1/CYP1B1/ALDH1A1/GPC4/APOA2/CYP26C1/RBP4/ISX	8
BP	GO:0007585	respiratory gaseous exchange	7/521	67/18679	0.0025854	0.019369	0.0139697	CFTR/DACH1/EDN1/HOXA5/PHOX2A/ATP1A2/SFTPA2	7
BP	GO:0060675	ureteric bud morphogenesis	7/521	67/18679	0.0025854	0.019369	0.0139697	FGF1/GREM1/GDNF/LHX1/PGF/PTCH1/WNT2B	7
BP	GO:0014074	response to purine-containing compound	11/521	146/18679	0.00265473	0.0198584	0.0143226	CFTR/COL1A1/EGR1/EGR2/IGFBP5/AQP1/P2RY2/NOX4/RYR2/CCL2/CASQ2	11
BP	GO:0042303	molting cycle	9/521	105/18679	0.00267978	0.0199575	0.0143941	SOX21/CTSV/DKK1/IGFBP5/INHBA/KRT14/KRT16/TGFB2/LHX2	9
BP	GO:0042633	hair cycle	9/521	105/18679	0.00267978	0.0199575	0.0143941	SOX21/CTSV/DKK1/IGFBP5/INHBA/KRT14/KRT16/TGFB2/LHX2	9
BP	GO:0007628	adult walking behavior	5/521	35/18679	0.00269217	0.0199575	0.0143941	KCNMA1/CEND1/CNTN2/TRH/CACNA1A	5
BP	GO:0044246	regulation of multicellular organismal metabolic process	5/521	35/18679	0.00269217	0.0199575	0.0143941	CTGF/FAP/RGCC/IHH/CCL2	5
BP	GO:0055021	regulation of cardiac muscle tissue growth	5/521	35/18679	0.00269217	0.0199575	0.0143941	NRG1/MEF2C/RBP4/TBX2/TBX5	5
BP	GO:0090659	walking behavior	5/521	35/18679	0.00269217	0.0199575	0.0143941	KCNMA1/CEND1/CNTN2/TRH/CACNA1A	5
BP	GO:0043086	negative regulation of catalytic activity	37/521	819/18679	0.00279449	0.0206771	0.0149131	CDKN2A/CDKN2B/WFDC2/ELFN2/CSTL1/CRYAB/A2ML1/CST1/CST2/DLG2/DRD4/A2M/AKT2/PHACTR1/PYDC1/APOA2/APP/AQP1/KNG1/LIMK1/MMP9/SERPINF1/SYTL2/PSMB8/SFRP2/SCG5/SLN/SLPI/SNCB/SPINK2/SPOCK1/SRC/TGFB2/UBE2E1/USP44/SERPINA6/SPOCD1	37
BP	GO:0030323	respiratory tube development	13/521	191/18679	0.00279759	0.0206771	0.0149131	CTGF/CTSZ/FGF1/FOXF1/HOXA5/IGFBP5/KDR/LOX/NODAL/RBP4/TBX5/WNT2B/ZIC3	13
BP	GO:0007548	sex differentiation	16/521	261/18679	0.00281226	0.0206774	0.0149134	IRX5/PRDX4/CNTFR/CTSV/DACH1/NR0B1/HOXA9/HOXD13/INHBA/KDR/LFNG/LHX1/RBP4/SFRP2/TBX3/WNT2B	16
BP	GO:0007215	glutamate receptor signaling pathway	7/521	68/18679	0.00281434	0.0206774	0.0149134	CNIH3/GRIA4/APP/MEF2C/RELN/CACNG7/NRXN1	7
BP	GO:0072171	mesonephric tubule morphogenesis	7/521	68/18679	0.00281434	0.0206774	0.0149134	FGF1/GREM1/GDNF/LHX1/PGF/PTCH1/WNT2B	7
BP	GO:1903169	regulation of calcium ion transmembrane transport	7/521	68/18679	0.00281434	0.0206774	0.0149134	DRD4/ANK2/ATP1A2/RYR2/SLN/CASQ2/JPH4	7
BP	GO:0060538	skeletal muscle organ development	12/521	169/18679	0.00283887	0.0207962	0.014999	CNTFR/DCN/EGR1/EGR2/DKK1/ANKRD1/IGFBP5/MEF2C/PAX3/PAX7/SOX17/KCNAB1	12
BP	GO:0045844	positive regulation of striated muscle tissue development	6/521	51/18679	0.0028431	0.0207962	0.014999	GREM1/NRG1/MEF2C/SOX17/TBX2/TBX5	6
BP	GO:0048636	positive regulation of muscle organ development	6/521	51/18679	0.0028431	0.0207962	0.014999	GREM1/NRG1/MEF2C/SOX17/TBX2/TBX5	6
BP	GO:0006820	anion transport	28/521	571/18679	0.00291906	0.0213204	0.0153771	CFTR/PRAF2/SLC16A10/SLC51B/SLC34A3/DRD4/EDN1/AKT2/FABP3/GDNF/APOA2/AQP1/ATP1A2/P2RY2/SLC26A4/ANO1/TTYH1/SLC12A5/CXCL12/SLC7A4/SLC12A2/TRH/CA4/CA12/CACNA1A/SLC7A3/SLC4A4/SFXN5	28
BP	GO:0021697	cerebellar cortex formation	4/521	22/18679	0.00293489	0.0214044	0.0154377	LHX1/CEND1/CACNA1A/NRXN1	4
BP	GO:0007229	integrin-mediated signaling pathway	8/521	87/18679	0.00294788	0.0214675	0.0154832	VAV3/COL3A1/CTGF/ITGA11/FLNA/ITGB2/SRC/C6orf25	8
BP	GO:0051248	negative regulation of protein metabolic process	44/521	1024/18679	0.00298852	0.0217315	0.0156736	CDKN2A/CDKN2B/WFDC2/ELFN2/CSTL1/CRYAB/A2ML1/CST1/CST2/DLG2/EDN1/A2M/AKT2/DKK1/FLNA/PYDC1/GREM1/MAGEA2B/NRG1/IGFBP5/APP/AQP1/INHBA/KNG1/LIMK1/MMP9/PAX6/SERPINF1/PLAT/SYTL2/LMO3/PSMB8/NDRG2/SFRP2/SLPI/SPINK2/SPOCK1/SRC/TGFB2/UBE2E1/KIRREL2/USP44/SERPINA6/SPOCD1	44
BP	GO:0003306	Wnt signaling pathway involved in heart development	3/521	11/18679	0.00301178	0.0218685	0.0157725	DKK1/MESP1/SOX17	3
BP	GO:0048593	camera-type eye morphogenesis	9/521	107/18679	0.00304538	0.0220801	0.0159251	IRX5/COL8A1/CCDC66/IHH/LHX1/PAX6/RBP4/TBX2/WNT2B	9
BP	GO:0021522	spinal cord motor neuron differentiation	5/521	36/18679	0.00305586	0.0221104	0.0159469	OLIG3/PHOX2A/PAX6/PTCH1/CACNA1A	5
BP	GO:0061180	mammary gland epithelium development	7/521	69/18679	0.00305849	0.0221104	0.0159469	AKT2/HOXA5/PRLR/PTCH1/SLC12A2/SRC/TBX3	7
BP	GO:0021543	pallium development	11/521	149/18679	0.00310769	0.0224007	0.0161563	COL3A1/EMX2/MDGA1/NPY/PAX6/POU3F2/FEZF2/RELN/NR2F1/C16orf45/LHX2	11
BP	GO:0051384	response to glucocorticoid	11/521	149/18679	0.00310769	0.0224007	0.0161563	TPH2/CTSV/EDN1/APOA2/AQP1/NTS/SERPINF1/CCL2/SSTR2/TRH/TRIM63	11
BP	GO:0014855	striated muscle cell proliferation	6/521	52/18679	0.00313971	0.0225331	0.0162518	NRG1/MEF2C/RBP4/TBX2/TBX5/TGFB2	6
BP	GO:0055081	anion homeostasis	6/521	52/18679	0.00313971	0.0225331	0.0162518	SLC34A3/FABP3/SLC12A5/SLC12A2/CA12/CACNA1A	6
BP	GO:1901863	positive regulation of muscle tissue development	6/521	52/18679	0.00313971	0.0225331	0.0162518	GREM1/NRG1/MEF2C/SOX17/TBX2/TBX5	6
BP	GO:0007160	cell-matrix adhesion	13/521	194/18679	0.00319957	0.0229295	0.0165376	CDKN2A/COL3A1/CTGF/ITGA11/FN1/GREM1/LYPD5/HOXA7/ITGB2/KDR/SRC/CNTN2/ACVRL1	13
BP	GO:0009968	negative regulation of signal transduction	44/521	1028/18679	0.00320972	0.022969	0.0165661	CDH2/APC2/DDIT4L/COL2A1/DACT3/AP2B1/NR0B1/EGR1/HTRA4/DKK1/SULF1/FRZB/ADGRA2/PYDC1/GREM1/GDNF/NRG1/CYP26C1/IGFBP5/IHH/MDFI/MMP9/NODAL/SOST/RNF43/RNF126/LMO3/MESP1/HTRA1/PSMB8/PTCH1/NDRG2/RGS13/CXCL12/PRDM16/SFRP2/SOX17/SOX2/SRC/BICC1/CXXC4/ARHGAP24/RUNX2/DLK1	44
BP	GO:0070555	response to interleukin-1	9/521	108/18679	0.00324236	0.0231691	0.0167105	EDN1/EGR1/ANKRD1/HAS2/P2RY2/CCL2/CCL3/SRC/TRIM63	9
BP	GO:0060341	regulation of cellular localization	49/521	1176/18679	0.00325051	0.0231939	0.0167283	CDH2/CDKN2A/APC2/CFTR/NUDT4/SLC51B/CRYAB/DACT3/DRD4/EDN1/AKT2/FLNA/FN1/CLIP3/PYDC1/LDLRAP1/GREM1/GDNF/ANKRD1/SSC5D/GPER1/ANK2/RGCC/NRG1/APOA2/IL11/INHBA/MDFI/MEF2C/MX2/ATP1A2/NODAL/ANO1/CEMIP/RBP4/RYR2/CCL2/CCL3/CXCL12/SFRP2/SCG5/SRC/SYT4/TGFB2/TRH/CACNA1A/CASQ2/NPFF/NRXN1	49
BP	GO:0032268	regulation of cellular protein metabolic process	88/521	2381/18679	0.00330475	0.023547	0.016983	CDH2/CDKN2A/CDKN2B/WFDC2/USP18/ELFN2/CCR1/SLC51B/CSTL1/CRYAB/CSF2RA/A2ML1/CST1/CST2/CTGF/PROM2/DLG2/DRD4/EDN1/EGR1/A2M/AKT2/FGF1/PPP6R1/DKK1/FN1/PIK3R5/ARHGAP8/SHC2/RASGRP3/CLIP3/PYDC1/GREM1/GDF10/MAGEA2B/GPER1/RGCC/NRG1/IGFBP5/APP/AQP1/IL11/INHBA/ITGB2/KDR/KNG1/HES5/LIMK1/MDFI/MEF2C/MMP9/NODAL/NOX4/PAX6/PAX7/HERC5/SERPINF1/PLA2G2A/PLAT/FAM20A/SYTL2/LMO3/MAPK10/PRLR/RELN/PSMB8/CEMIP/NDRG2/CCL2/CC…	88
BP	GO:0021675	nerve development	7/521	70/18679	0.00331851	0.023611	0.0170292	CTSV/EGR2/SULF1/LRIG1/PHOX2A/SLITRK6/COL25A1	7
BP	GO:0030857	negative regulation of epithelial cell differentiation	5/521	37/18679	0.00345369	0.0242057	0.0174581	FRZB/HOXA7/NODAL/TBX3/ACVRL1	5
BP	GO:0072678	T cell migration	5/521	37/18679	0.00345369	0.0242057	0.0174581	S1PR1/CCL2/CCL3/CXCL12/ZAP70	5
BP	GO:0051247	positive regulation of protein metabolic process	60/521	1511/18679	0.00345515	0.0242057	0.0174581	CDH2/CDKN2A/APC2/CCR1/SLC51B/CSF2RA/CTGF/PROM2/DRD4/EDN1/AKT2/FGF1/FN1/PIK3R5/ARHGAP8/SHC2/RASGRP3/CLIP3/GREM1/GDF10/MAGEA2B/GPER1/RGCC/NRG1/APOA2/APP/IL11/INHBA/IRF1/KDR/HES5/LTB/MDFI/MEF2C/MMP9/NODAL/NOX4/PAX7/PLA2G2A/FAM20A/MAPK10/PRLR/RELN/PSMB8/CEMIP/CCL2/CCL3/SFRP2/SOX17/SOX2/SRC/CNTN2/TGFB2/UBE2E1/RAB1B/SOX7/CCND2/ACVRL1/CD86/FGF19	60
BP	GO:0032413	negative regulation of ion transmembrane transporter activity	6/521	53/18679	0.00345881	0.0242057	0.0174581	DRD4/MMP9/ATP1A2/SLN/KCNAB1/CASQ2	6
BP	GO:0048546	digestive tract morphogenesis	6/521	53/18679	0.00345881	0.0242057	0.0174581	FOXF1/HOXD13/IHH/NODAL/SFRP2/SOX17	6
BP	GO:0060079	excitatory postsynaptic potential	6/521	53/18679	0.00345881	0.0242057	0.0174581	DRD4/CUX2/MEF2C/RELN/NPFF/NRXN1	6
BP	GO:0010714	positive regulation of collagen metabolic process	4/521	23/18679	0.00347541	0.0242057	0.0174581	CTGF/RGCC/IHH/CCL2	4
BP	GO:0010882	regulation of cardiac muscle contraction by calcium ion signaling	4/521	23/18679	0.00347541	0.0242057	0.0174581	ANK2/ATP1A2/RYR2/CASQ2	4
BP	GO:0032967	positive regulation of collagen biosynthetic process	4/521	23/18679	0.00347541	0.0242057	0.0174581	CTGF/RGCC/IHH/CCL2	4
BP	GO:0044253	positive regulation of multicellular organismal metabolic process	4/521	23/18679	0.00347541	0.0242057	0.0174581	CTGF/RGCC/IHH/CCL2	4
BP	GO:0060384	innervation	4/521	23/18679	0.00347541	0.0242057	0.0174581	SULF1/LRIG1/SLITRK6/COL25A1	4
BP	GO:0061213	positive regulation of mesonephros development	4/521	23/18679	0.00347541	0.0242057	0.0174581	GREM1/GDNF/LHX1/WNT2B	4
BP	GO:0090314	positive regulation of protein targeting to membrane	4/521	23/18679	0.00347541	0.0242057	0.0174581	SLC51B/AKT2/CEMIP/CCL2	4
BP	GO:1901020	negative regulation of calcium ion transmembrane transporter activity	4/521	23/18679	0.00347541	0.0242057	0.0174581	DRD4/ATP1A2/SLN/CASQ2	4
BP	GO:1903170	negative regulation of calcium ion transmembrane transport	4/521	23/18679	0.00347541	0.0242057	0.0174581	DRD4/ATP1A2/SLN/CASQ2	4
BP	GO:0051046	regulation of secretion	31/521	661/18679	0.0034892	0.0242676	0.0175027	CFTR/COMT/DRD4/EDN1/FN1/PYDC1/GDNF/ANKRD1/SSC5D/GPER1/RGCC/NRG1/APOA2/AQP1/IL11/INHBA/KNG1/MEF2C/P2RY2/SYTL2/ANO1/RBP4/CCL3/CXCL12/SCG5/SYT4/TGFB2/TRH/CACNA1A/NPFF/NRXN1	31
BP	GO:0010941	regulation of cell death	59/521	1484/18679	0.003634	0.0251965	0.0181727	CDKN2A/VAV3/CNTFR/COL2A1/CRYAB/LGALS16/CTGF/CYP1B1/EDN1/EGR1/EGR2/AKT2/FAP/FLNA/ARHGEF9/FRZB/CLIP3/GREM1/GDF10/GDNF/ANKRD1/GPER1/RGCC/NRG1/HOXA5/IFIT2/IHH/AQP1/INHBA/IRF5/KCNMA1/KDR/KNG1/LTK/MEF2C/MMP9/NFATC4/NODAL/NOX4/PAX7/SERPINF1/PRLR/PROC/PSMB8/CD248/CCL2/CCL3/CXCL12/SFRP2/SNCB/SOX2/SRC/TBX5/TBX3/BTK/TGFB2/CACNA1A/SOX7/ARNT2	59
BP	GO:0001656	metanephros development	8/521	90/18679	0.00363803	0.0251965	0.0181727	EGR1/GREM1/GDNF/HES5/LHX1/PTCH1/NPHS2/IRX1	8
BP	GO:0016101	diterpenoid metabolic process	8/521	90/18679	0.00363803	0.0251965	0.0181727	CRABP1/CYP1B1/ALDH1A1/GPC4/APOA2/CYP26C1/RBP4/ISX	8
BP	GO:0006816	calcium ion transport	20/521	368/18679	0.00365138	0.0252185	0.0181886	CCR1/TMEM37/CTGF/DRD4/GPER1/ANK2/ATP1A2/NPY/MCOLN3/CEMIP/CACNG7/RYR2/CCL2/CCL3/CXCL12/SLN/TRPC4/CACNA1A/CASQ2/JPH4	20
BP	GO:0032844	regulation of homeostatic process	20/521	368/18679	0.00365138	0.0252185	0.0181886	CFTR/COMT/TMEM64/S1PR1/EDN1/GPER1/ANK2/HOXA5/INHBA/KNG1/ATP1A2/ANO1/CEMIP/RYR2/CCL3/SRC/TGFB2/CASQ2/NPFF/NRXN1	20
BP	GO:0030001	metal ion transport	36/521	804/18679	0.00365995	0.0252424	0.0182059	CCR1/CNGA4/TMEM37/SLC34A3/CTGF/DPP6/DRD4/GPER1/ANK2/AQP1/KCNMA1/REP15/ATP1A2/ATP12A/NPY/KCNK10/MCOLN3/KCNK12/CEMIP/TTYH1/SLC12A5/CACNG7/RYR2/SCNN1A/CCL2/CCL3/CXCL12/SLC12A2/SLN/TRPC4/CACNA1A/KCNAB1/SLC39A7/CASQ2/JPH4/SLC4A4	36
BP	GO:0019932	second-messenger-mediated signaling	14/521	221/18679	0.00376283	0.0259159	0.0186916	NUDT4/DRD4/EDN1/ANK2/NRG1/KDR/ATP1A2/NFATC4/TENM2/RYR2/CCL3/BTK/ZAP70/CASQ2	14
BP	GO:0098602	single organism cell adhesion	34/521	749/18679	0.0037932	0.0260888	0.0188162	CDH2/CDKN2A/BTN3A1/CTNNA2/CYP1B1/EGR1/FLNA/FN1/RGCC/CTNNA3/HAS2/HLA-A/GLDN/IHH/IRF1/ITGB2/IGLON5/ASTN1/NODAL/PRLR/TTYH1/TENM2/RAC3/CCL2/CXCL12/SOX2/SRC/ZAP70/KIRREL2/RUNX2/TNFSF9/NRXN1/NRXN2/CD86	34
BP	GO:0010632	regulation of epithelial cell migration	11/521	153/18679	0.00380614	0.0261414	0.0188542	EDN1/FGF1/ADGRA2/RGCC/HAS2/KDR/MMP9/SERPINF1/SRC/TGFB2/ACVRL1	11
BP	GO:0006812	cation transport	44/521	1038/18679	0.00382548	0.0262379	0.0189238	CALHM3/CCR1/CNGA4/TMEM37/SLC34A3/CTGF/DPP6/DRD4/EDN1/GDNF/GPER1/ANK2/AQP1/KCNMA1/REP15/MMP9/ATP1A2/ATP12A/NPY/KCNK10/ANO1/MCOLN3/KCNK12/CEMIP/TTYH1/SLC12A5/CACNG7/RYR2/SCNN1A/CCL2/CCL3/CXCL12/SLC7A4/SLC12A2/SLC15A1/SLN/TRPC4/CACNA1A/KCNAB1/SLC39A7/CASQ2/JPH4/SLC7A3/SLC4A4	44
BP	GO:0008347	glial cell migration	5/521	38/18679	0.0038874	0.0263555	0.0190087	RELN/CCL2/CCL3/TGFB2/C16orf45	5
BP	GO:0061383	trabecula morphogenesis	5/521	38/18679	0.0038874	0.0263555	0.0190087	COL1A1/S1PR1/GREM1/NRG1/RBP4	5
BP	GO:0045766	positive regulation of angiogenesis	9/521	111/18679	0.00389402	0.0263555	0.0190087	CYP1B1/FGF1/GREM1/AQP1/KDR/NODAL/PGF/SFRP2/ACVRL1	9
BP	GO:0051961	negative regulation of nervous system development	14/521	222/18679	0.00391671	0.0263555	0.0190087	STMN2/COL3A1/MDGA1/APP/HES5/NFATC4/PAX6/CEND1/FEZF2/SOX2/SPOCK1/CNTN2/VIM/C16orf45	14
BP	GO:0007171	activation of transmembrane receptor protein tyrosine kinase activity	3/521	12/18679	0.00393311	0.0263555	0.0190087	GREM1/NRG1/PRLR	3
BP	GO:0007638	mechanosensory behavior	3/521	12/18679	0.00393311	0.0263555	0.0190087	SLITRK6/NRXN1/NRXN2	3
BP	GO:0010870	positive regulation of receptor biosynthetic process	3/521	12/18679	0.00393311	0.0263555	0.0190087	EDN1/HOXA5/NR2F1	3
BP	GO:0021694	cerebellar Purkinje cell layer formation	3/521	12/18679	0.00393311	0.0263555	0.0190087	LHX1/CEND1/CACNA1A	3
BP	GO:0021702	cerebellar Purkinje cell differentiation	3/521	12/18679	0.00393311	0.0263555	0.0190087	LHX1/CEND1/CACNA1A	3
BP	GO:0021892	cerebral cortex GABAergic interneuron differentiation	3/521	12/18679	0.00393311	0.0263555	0.0190087	FEZF2/RAC3/CNTN2	3
BP	GO:0021903	rostrocaudal neural tube patterning	3/521	12/18679	0.00393311	0.0263555	0.0190087	GBX2/PAX6/SOX17	3
BP	GO:0030007	cellular potassium ion homeostasis	3/521	12/18679	0.00393311	0.0263555	0.0190087	KCNMA1/ATP1A2/ATP12A	3
BP	GO:0036120	cellular response to platelet-derived growth factor stimulus	3/521	12/18679	0.00393311	0.0263555	0.0190087	HAS2/CCL2/SRC	3
BP	GO:0051546	keratinocyte migration	3/521	12/18679	0.00393311	0.0263555	0.0190087	HAS2/KRT16/MMP9	3
BP	GO:0060134	prepulse inhibition	3/521	12/18679	0.00393311	0.0263555	0.0190087	CTNNA2/FABP7/NRXN1	3
BP	GO:0098909	regulation of cardiac muscle cell action potential involved in regulation of contraction	3/521	12/18679	0.00393311	0.0263555	0.0190087	ANK2/CTNNA3/RYR2	3
BP	GO:1901213	regulation of transcription from RNA polymerase II promoter involved in heart development	3/521	12/18679	0.00393311	0.0263555	0.0190087	GREM1/T/TBX2	3
BP	GO:0019438	aromatic compound biosynthetic process	144/521	4230/18679	0.00394262	0.0263836	0.0190289	IRX5/CDKN2A/CDKN2B/NPM3/CDX1/CDX2/CGA/SOX21/KLF8/TPH2/COL1A1/TSHZ2/NCOA7/ATF6B/CRYM/ZNF558/CTGF/CYP1B1/DACH1/ZNF497/DDC/OLIG3/DRD4/NR0B1/S1PR1/EDN1/EGR1/EGR2/ELF3/EMX2/AKT2/SP8/FGF1/FOXG1/FOXF1/DKK1/SPEN/KDM4C/FLNA/CUX2/SCML4/ZNF521/MMACHC/PYDC1/GBX2/GREM1/MAGEA2B/GDNF/ANKRD1/CSDC2/VENTX/GPER1/RGCC/DNMT3L/RAX/HDGF/NRG1/HMX1/HOXA5/HOXA6/HOXA7/HOXA9/HOXB8/HOXC8/HOXD13/MSGN1/ZNF713/APP/IHH/AQP1/IL11…	144
BP	GO:0090257	regulation of muscle system process	13/521	199/18679	0.00397317	0.0265522	0.0191505	CTGF/EDN1/GPER1/ANK2/CTNNA3/IGFBP5/KCNMA1/ATP1A2/RYR2/SLN/SSTR2/CASQ2/TRIM63	13
BP	GO:0048639	positive regulation of developmental growth	11/521	154/18679	0.00399898	0.0266886	0.0192489	DIO3/FN1/NRG1/LIMK1/MEF2C/POU3F2/CXCL12/SYT4/TBX2/TBX5/RND2	11
BP	GO:0031346	positive regulation of cell projection organization	16/521	271/18679	0.00405821	0.0270456	0.0195064	STMN2/PROM2/CUX2/FN1/ANKRD1/LIMK1/LTK/P2RY2/SERPINF1/RELN/TENM2/CXCL12/SRC/SYT4/METRN/RND2	16
BP	GO:0051171	regulation of nitrogen compound metabolic process	143/521	4200/18679	0.00406727	0.0270456	0.0195064	IRX5/CDKN2A/CDKN2B/CDX1/CDX2/CGA/SOX21/KLF8/COL1A1/TSHZ2/COMT/NCOA7/ATF6B/CRYM/ZNF558/CYP1B1/DACH1/ZNF497/OLIG3/DRD4/NR0B1/S1PR1/EDN1/EGR1/EGR2/ELF3/EMX2/AKT2/SP8/FGF1/FOXG1/FOXF1/DKK1/SPEN/KDM4C/FLNA/SULF1/CUX2/SCML4/ZNF521/PYDC1/GBX2/GREM1/MAGEA2B/GDNF/ANKRD1/CSDC2/VENTX/GPER1/RGCC/DNMT3L/RAX/HAS2/HDGF/NRG1/HMX1/HOXA5/HOXA6/HOXA7/HOXA9/HOXB8/HOXC8/HOXD13/MSGN1/IGFBP5/ZNF713/APP/IHH/IL11/INHBA/I…	143
BP	GO:0021533	cell differentiation in hindbrain	4/521	24/18679	0.00407978	0.0270456	0.0195064	LHX1/CEND1/CACNA1A/NRXN1	4
BP	GO:0050927	positive regulation of positive chemotaxis	4/521	24/18679	0.00407978	0.0270456	0.0195064	S1PR1/AKT2/KDR/CXCL12	4
BP	GO:0090189	regulation of branching involved in ureteric bud morphogenesis	4/521	24/18679	0.00407978	0.0270456	0.0195064	GREM1/GDNF/LHX1/WNT2B	4
BP	GO:0019731	antibacterial humoral response	6/521	55/18679	0.00416852	0.0275234	0.019851	DEFA6/DEFB1/HLA-A/APP/NPY/SLPI	6
BP	GO:0032835	glomerulus development	6/521	55/18679	0.00416852	0.0275234	0.019851	EGR1/SULF1/LHX1/MEF2C/ACTA2/NPHS2	6
BP	GO:0050885	neuromuscular process controlling balance	6/521	55/18679	0.00416852	0.0275234	0.019851	APP/KCNMA1/RAC3/CACNA1A/JPH4/NRXN1	6
BP	GO:0015837	amine transport	7/521	73/18679	0.00420036	0.0276598	0.0199494	DDC/DRD4/GDNF/ATP1A2/CXCL12/TRH/CACNA1A	7
BP	GO:0034766	negative regulation of ion transmembrane transport	7/521	73/18679	0.00420036	0.0276598	0.0199494	DRD4/AKT2/MMP9/ATP1A2/SLN/KCNAB1/CASQ2	7
BP	GO:0034097	response to cytokine	35/521	783/18679	0.00424788	0.0279356	0.0201483	CDKN2B/USP18/CCR1/CNTFR/COL1A1/COL3A1/CSF2RA/EDN1/EGR1/PYDC1/ANKRD1/GPER1/CXCL1/HAS2/HLA-A/IFIT2/IL15RA/IRF1/IRF5/LTB/MX2/P2RY2/HERC5/PRLR/PSMB8/CCL2/CCL3/CXCL12/SRC/UBE2E1/TRIM63/IFITM1/EIF4G3/CD86/CD70	35
BP	GO:0001649	osteoblast differentiation	13/521	201/18679	0.00432213	0.0283696	0.0204613	COL1A1/ITGA11/GDF10/TMEM119/IGFBP5/IHH/MEF2C/PTCH1/CCL3/SFRP2/SOX2/IFITM1/RUNX2	13
BP	GO:0010243	response to organonitrogen compound	40/521	928/18679	0.00432533	0.0283696	0.0204613	CFTR/COL1A1/COL1A2/COL3A1/COL5A2/CSF2RA/CTGF/DDC/DRD4/EDN1/EGR1/EGR2/AKT2/FABP3/FGF1/SHC2/RASGRP3/GPER1/NRG1/IGFBP5/AQP1/IRF5/STS/MEF2C/ATP1A2/NNMT/NTS/P2RY2/NOX4/PRLR/PSMB8/RYR2/CCL2/CXCL12/SRC/SST/SSTR2/CASQ2/NPFF/FGF19	40
BP	GO:0050770	regulation of axonogenesis	10/521	134/18679	0.00436547	0.028595	0.0206238	CDH2/FN1/LIMK1/POU3F2/FEZF2/CXCL12/CNTN2/CACNA1A/METRN/RND2	10
BP	GO:0032269	negative regulation of cellular protein metabolic process	41/521	958/18679	0.00439202	0.0287309	0.0207218	CDKN2A/CDKN2B/WFDC2/ELFN2/CSTL1/CRYAB/A2ML1/CST1/CST2/DLG2/EDN1/A2M/AKT2/DKK1/PYDC1/GREM1/MAGEA2B/IGFBP5/APP/AQP1/KNG1/LIMK1/MMP9/PAX6/SERPINF1/PLAT/SYTL2/LMO3/PSMB8/NDRG2/SFRP2/SLPI/SPINK2/SPOCK1/SRC/TGFB2/UBE2E1/KIRREL2/USP44/SERPINA6/SPOCD1	41
BP	GO:0032940	secretion by cell	40/521	931/18679	0.00456587	0.0298287	0.0215137	CFTR/BTN3A1/CCR1/CTGF/DRD4/EDN1/A2M/MMRN1/FLNA/FN1/PYDC1/GDNF/ANKRD1/SSC5D/GPER1/RGCC/APOA2/APP/IL11/INHBA/KNG1/LTBP2/MEF2C/SYTL2/ANO1/VPS18/RBP4/CCL3/CXCL12/SCG5/SYT4/TBX3/TGFB2/TNFAIP2/TRH/CACNA1A/TVP23A/NPFF/NRXN1/NRXN2	40
BP	GO:0050769	positive regulation of neurogenesis	19/521	350/18679	0.0045988	0.0299374	0.021592	STMN2/SPEN/CUX2/FN1/ANKRD1/GPER1/FEZF1/LIMK1/LTK/MEF2C/P2RY2/PAX6/SERPINF1/FEZF2/RELN/CXCL12/SYT4/METRN/RND2	19
BP	GO:0048167	regulation of synaptic plasticity	10/521	135/18679	0.00460063	0.0299374	0.021592	EGR1/EGR2/SHISA6/GRID2IP/MEF2C/NFATC4/RELN/CNTN2/SHISA9/JPH4	10
BP	GO:0048520	positive regulation of behavior	10/521	135/18679	0.00460063	0.0299374	0.021592	CCR1/S1PR1/EDN1/AKT2/CXCL1/KDR/MEF2C/CCL2/CCL3/CXCL12	10
BP	GO:0016337	single organismal cell-cell adhesion	32/521	702/18679	0.0046142	0.0299863	0.0216273	CDH2/CDKN2A/BTN3A1/CTNNA2/CYP1B1/EGR1/FLNA/RGCC/CTNNA3/HAS2/HLA-A/GLDN/IHH/IRF1/ITGB2/IGLON5/ASTN1/NODAL/PRLR/TTYH1/TENM2/CCL2/CXCL12/SOX2/SRC/ZAP70/KIRREL2/RUNX2/TNFSF9/NRXN1/NRXN2/CD86	32
BP	GO:0010038	response to metal ion	17/521	300/18679	0.00469445	0.0304341	0.0219503	TPH2/EDN1/AQP1/KCNMA1/KRT14/LOXL2/MEF2C/MT1G/MT1H/NFATC4/ATP12A/NTS/SERPINF1/RYR2/SPAG16/CASQ2/CD86	17
BP	GO:0010976	positive regulation of neuron projection development	13/521	203/18679	0.00469541	0.0304341	0.0219503	STMN2/CUX2/FN1/ANKRD1/LIMK1/LTK/P2RY2/SERPINF1/RELN/CXCL12/SYT4/METRN/RND2	13
BP	GO:2000241	regulation of reproductive process	8/521	94/18679	0.0047453	0.0305567	0.0220387	PRDX4/DRD4/SULF1/HOXD13/INHBA/NODAL/P2RY2/SERPINF1	8
BP	GO:0001964	startle response	4/521	25/18679	0.00475135	0.0305567	0.0220387	CTNNA2/FABP7/SLITRK6/NRXN1	4
BP	GO:0002063	chondrocyte development	4/521	25/18679	0.00475135	0.0305567	0.0220387	FAM101A/SULF1/SFRP2/RUNX2	4
BP	GO:0010880	regulation of release of sequestered calcium ion into cytosol by sarcoplasmic reticulum	4/521	25/18679	0.00475135	0.0305567	0.0220387	ANK2/ATP1A2/RYR2/CASQ2	4
BP	GO:0050926	regulation of positive chemotaxis	4/521	25/18679	0.00475135	0.0305567	0.0220387	S1PR1/AKT2/KDR/CXCL12	4
BP	GO:0060421	positive regulation of heart growth	4/521	25/18679	0.00475135	0.0305567	0.0220387	NRG1/MEF2C/TBX2/TBX5	4
BP	GO:0042325	regulation of phosphorylation	56/521	1412/18679	0.00481493	0.0309255	0.0223047	CDH2/CDKN2A/CDKN2B/VAV3/CCR1/CSF2RA/CTGF/PROM2/DRD4/EDN1/AKT2/FGF1/DKK1/FN1/PIK3R5/ARHGAP8/SHC2/RASGRP3/CLIP3/PYDC1/GREM1/GDF10/GPER1/RGCC/NRG1/APP/IL11/INHBA/ITGB2/KDR/HES5/MDFI/MMP9/NODAL/NOX4/PAX6/HERC5/PLA2G2A/FAM20A/LMO3/MAPK10/PRLR/RELN/PSMB8/CEMIP/NDRG2/CCL2/CCL3/SFRP2/SOX2/SRC/TGFB2/KIRREL2/CCND2/ACVRL1/FGF19	56
BP	GO:0042551	neuron maturation	5/521	40/18679	0.00486935	0.0311941	0.0224984	IRX5/GLDN/APP/RAC3/CNTN2	5
BP	GO:0090184	positive regulation of kidney development	5/521	40/18679	0.00486935	0.0311941	0.0224984	EGR1/GREM1/GDNF/LHX1/WNT2B	5
BP	GO:0043149	stress fiber assembly	7/521	75/18679	0.00487976	0.0312204	0.0225174	CTGF/S1PR1/PHACTR1/RGCC/LIMK1/NOX4/SRC	7
BP	GO:0007601	visual perception	13/521	204/18679	0.00489154	0.0312554	0.0225426	IRX5/COL1A1/COL2A1/CYP1B1/GJA8/CCDC66/RAX/GPR179/PAX6/RBP4/TGFBI/ZIC2/SLITRK6	13
BP	GO:0002682	regulation of immune system process	59/521	1505/18679	0.00490368	0.0312925	0.0225694	LRRC17/CDKN2A/VAV3/LILRA1/BTN3A1/USP18/CCR1/COL3A1/CSF2RA/CTSL/AP2B1/TMEM64/EDN1/A2M/FGF1/RFTN1/SHC2/RASGRP3/GREM1/GPER1/RGCC/CXCL1/NRG1/HLA-A/HOXA5/HOXA7/HOXA9/HOXB8/APOA2/IHH/INHBA/IRF1/ITGB2/KDR/REP15/HES5/LIMK1/MEF2C/HERC5/MAPK10/HTRA1/PSMB8/RBP4/APOBEC3G/CCL2/CCL3/CXCL12/PRDM16/SRC/BTK/TGFB2/ZAP70/IFITM1/TNFSF9/LENG9/CD86/CD79A/FGF19/FGFBP1	59
BP	GO:0042476	odontogenesis	9/521	115/18679	0.00491742	0.0313399	0.0226036	COL1A1/COL1A2/EDN1/AQP1/INHBA/FAM20A/HTRA1/TGFB2/RUNX2	9
BP	GO:2000021	regulation of ion homeostasis	12/521	181/18679	0.00493174	0.0313907	0.0226402	COMT/EDN1/GPER1/ANK2/KNG1/ATP1A2/CEMIP/RYR2/CCL3/SRC/CASQ2/NPFF	12
BP	GO:0002040	sprouting angiogenesis	6/521	57/18679	0.00498042	0.0315117	0.0227275	ADGRA2/GREM1/KDR/LOXL2/PGF/ACVRL1	6
BP	GO:0051588	regulation of neurotransmitter transport	6/521	57/18679	0.00498042	0.0315117	0.0227275	DRD4/GDNF/GPER1/MEF2C/ATP1A2/CACNA1A	6
BP	GO:0060395	SMAD protein signal transduction	6/521	57/18679	0.00498042	0.0315117	0.0227275	GDF10/INHBA/NODAL/T/TGFB2/VIM	6
BP	GO:1904063	negative regulation of cation transmembrane transport	6/521	57/18679	0.00498042	0.0315117	0.0227275	DRD4/MMP9/ATP1A2/SLN/KCNAB1/CASQ2	6
BP	GO:0001878	response to yeast	3/521	13/18679	0.00500802	0.0315117	0.0227275	APP/NPY/CD86	3
BP	GO:0036119	response to platelet-derived growth factor	3/521	13/18679	0.00500802	0.0315117	0.0227275	HAS2/CCL2/SRC	3
BP	GO:0042074	cell migration involved in gastrulation	3/521	13/18679	0.00500802	0.0315117	0.0227275	NODAL/SOX17/T	3
BP	GO:0043206	extracellular fibril organization	3/521	13/18679	0.00500802	0.0315117	0.0227275	COL3A1/COL5A1/LTBP2	3
BP	GO:0090128	regulation of synapse maturation	3/521	13/18679	0.00500802	0.0315117	0.0227275	NFATC4/RELN/NRXN1	3
BP	GO:0003231	cardiac ventricle development	8/521	95/18679	0.00505868	0.0317901	0.0229283	FOXF1/NRG1/MEF2C/MESP1/RYR2/SFRP2/TBX5/TBX3	8
BP	GO:0045666	positive regulation of neuron differentiation	16/521	278/18679	0.00517512	0.0324806	0.0234263	STMN2/CUX2/FN1/ANKRD1/FEZF1/LIMK1/LTK/MEF2C/P2RY2/SERPINF1/FEZF2/RELN/CXCL12/SYT4/METRN/RND2	16
BP	GO:0050921	positive regulation of chemotaxis	9/521	116/18679	0.00520323	0.0326157	0.0235237	CCR1/S1PR1/EDN1/AKT2/CXCL1/KDR/CCL2/CCL3/CXCL12	9
BP	GO:0060563	neuroepithelial cell differentiation	7/521	76/18679	0.00524895	0.0328607	0.0237004	KCNMA1/HES5/MEF2C/NODAL/MCOLN3/TYRP1/SLITRK6	7
BP	GO:0051924	regulation of calcium ion transport	13/521	206/18679	0.00530353	0.0331605	0.0239166	CCR1/DRD4/GPER1/ANK2/ATP1A2/CEMIP/RYR2/CCL2/CCL3/CXCL12/SLN/CASQ2/JPH4	13
BP	GO:0007270	neuron-neuron synaptic transmission	10/521	138/18679	0.00536638	0.0335111	0.0241695	CNIH3/DRD4/GDNF/GRIA4/MEF2C/ATP1A2/RELN/RAC3/CACNA1A/NRXN1	10
BP	GO:0045444	fat cell differentiation	12/521	183/18679	0.00537705	0.0335355	0.0241871	EGR2/AKT2/FRZB/CLIP3/GDF10/GPER1/IL11/LAMB3/LMO3/PSMB8/PRDM16/SFRP2	12
BP	GO:0010660	regulation of muscle cell apoptotic process	5/521	41/18679	0.00542102	0.0335981	0.0242323	CDKN2A/EDN1/NRG1/LTK/SFRP2	5
BP	GO:0021532	neural tube patterning	5/521	41/18679	0.00542102	0.0335981	0.0242323	GBX2/PAX6/PAX7/PTCH1/SOX17	5
BP	GO:0032924	activin receptor signaling pathway	5/521	41/18679	0.00542102	0.0335981	0.0242323	INHBA/NODAL/CFC1/ZIC2/ACVRL1	5
BP	GO:0050853	B cell receptor signaling pathway	5/521	41/18679	0.00542102	0.0335981	0.0242323	VAV3/RFTN1/MEF2C/BTK/CD79A	5
BP	GO:0060420	regulation of heart growth	5/521	41/18679	0.00542102	0.0335981	0.0242323	NRG1/MEF2C/RBP4/TBX2/TBX5	5
BP	GO:0060571	morphogenesis of an epithelial fold	4/521	26/18679	0.00549334	0.0337926	0.0243726	SULF1/HOXD13/NODAL/WNT2B	4
BP	GO:0061037	negative regulation of cartilage development	4/521	26/18679	0.00549334	0.0337926	0.0243726	FAM101A/FRZB/GREM1/TGFB2	4
BP	GO:0071709	membrane assembly	4/521	26/18679	0.00549334	0.0337926	0.0243726	CDH2/RFTN1/NRXN1/NRXN2	4
BP	GO:0072273	metanephric nephron morphogenesis	4/521	26/18679	0.00549334	0.0337926	0.0243726	GREM1/GDNF/HES5/LHX1	4
BP	GO:0098815	modulation of excitatory postsynaptic potential	4/521	26/18679	0.00549334	0.0337926	0.0243726	DRD4/CUX2/RELN/NRXN1	4
BP	GO:2000826	regulation of heart morphogenesis	4/521	26/18679	0.00549334	0.0337926	0.0243726	DKK1/MESP1/TBX2/TBX5	4
BP	GO:0045927	positive regulation of growth	14/521	231/18679	0.00554517	0.0340691	0.024572	DIO3/FN1/NRG1/LIMK1/MEF2C/POU3F2/CXCL12/SFRP2/SYT4/TBX2/TBX5/TGFB2/RND2/LGI1	14
BP	GO:1901615	organic hydroxy compound metabolic process	26/521	544/18679	0.00563534	0.0345802	0.0249406	CFTR/NUDT4/TPH2/COMT/CRYM/CYP1B1/CYP3A4/CYP27A1/DDC/DIO3/DRD4/ALDH1A1/FGF1/LDLRAP1/GPER1/APOA2/APP/IMPA2/KCNMA1/PLA2G2A/RBP4/SNCB/TGFB2/TYRP1/ACSS1/FGF19	26
BP	GO:0010562	positive regulation of phosphorus metabolic process	46/521	1121/18679	0.00567569	0.0347417	0.0250571	CDH2/VAV3/CCR1/CSF2RA/CTGF/PROM2/DRD4/EDN1/AKT2/FABP3/FGF1/PIK3R5/ARHGAP8/SHC2/RASGRP3/CLIP3/GREM1/GDF10/GPER1/RGCC/NRG1/IL11/INHBA/KDR/HES5/MDFI/MEF2C/MMP9/NODAL/NOX4/PLA2G2A/FAM20A/MAPK10/PRLR/RELN/PSMB8/CEMIP/CCL2/CCL3/SFRP2/SOX2/SRC/TGFB2/CCND2/ACVRL1/FGF19	46
BP	GO:0045937	positive regulation of phosphate metabolic process	46/521	1121/18679	0.00567569	0.0347417	0.0250571	CDH2/VAV3/CCR1/CSF2RA/CTGF/PROM2/DRD4/EDN1/AKT2/FABP3/FGF1/PIK3R5/ARHGAP8/SHC2/RASGRP3/CLIP3/GREM1/GDF10/GPER1/RGCC/NRG1/IL11/INHBA/KDR/HES5/MDFI/MEF2C/MMP9/NODAL/NOX4/PLA2G2A/FAM20A/MAPK10/PRLR/RELN/PSMB8/CEMIP/CCL2/CCL3/SFRP2/SOX2/SRC/TGFB2/CCND2/ACVRL1/FGF19	46
BP	GO:0050953	sensory perception of light stimulus	13/521	208/18679	0.00574287	0.0351095	0.0253224	IRX5/COL1A1/COL2A1/CYP1B1/GJA8/CCDC66/RAX/GPR179/PAX6/RBP4/TGFBI/ZIC2/SLITRK6	13
BP	GO:0015711	organic anion transport	21/521	410/18679	0.00576689	0.0352129	0.0253969	CFTR/PRAF2/SLC16A10/SLC51B/DRD4/EDN1/AKT2/FABP3/APOA2/AQP1/ATP1A2/P2RY2/SLC26A4/SLC7A4/TRH/CA4/CA12/CACNA1A/SLC7A3/SLC4A4/SFXN5	21
BP	GO:0043112	receptor metabolic process	10/521	140/18679	0.00592989	0.0361636	0.0260826	EDN1/DKK1/LDLRAP1/GREM1/NRG1/HOXA5/REP15/RNF43/CNTN2/NR2F1	10
BP	GO:0006813	potassium ion transport	13/521	209/18679	0.00597319	0.0363828	0.0262407	CNGA4/DPP6/ANK2/AQP1/KCNMA1/ATP1A2/ATP12A/KCNK10/KCNK12/SLC12A5/SLC12A2/KCNAB1/CASQ2	13
BP	GO:0032870	cellular response to hormone stimulus	32/521	715/18679	0.00601325	0.03655	0.0263613	UGT2B11/CSF2RA/CTSL/NR0B1/EDN1/EGR1/EGR2/AKT2/FGF1/SHC2/RASGRP3/GPER1/NRG1/AQP1/INHBA/MEF2C/ATP1A2/NTS/SOST/SERPINF1/PGF/PRLR/PSMB8/CCL2/SRC/SST/SSTR2/NR2F1/TRH/UGT2B7/TRIM63/FGF19	32
BP	GO:0002762	negative regulation of myeloid leukocyte differentiation	5/521	42/18679	0.0060154	0.03655	0.0263613	LRRC17/HOXA7/INHBA/CCL3/PRDM16	5
BP	GO:0071345	cellular response to cytokine stimulus	31/521	687/18679	0.00606317	0.0367951	0.0265381	USP18/CCR1/CNTFR/COL1A1/CSF2RA/EDN1/EGR1/PYDC1/ANKRD1/GPER1/CXCL1/HAS2/HLA-A/IFIT2/IL15RA/IRF1/IRF5/LTB/MX2/P2RY2/HERC5/PRLR/PSMB8/CCL2/CCL3/CXCL12/UBE2E1/IFITM1/EIF4G3/CD86/CD70	31
BP	GO:0060401	cytosolic calcium ion transport	9/521	119/18679	0.00613833	0.0372056	0.0268342	CTGF/GPER1/ANK2/ATP1A2/CEMIP/RYR2/CCL3/CASQ2/JPH4	9
BP	GO:1902105	regulation of leukocyte differentiation	14/521	234/18679	0.00619541	0.0375057	0.0270506	LRRC17/CDKN2A/CCR1/TMEM64/HOXA7/IHH/INHBA/IRF1/CCL3/PRDM16/BTK/ZAP70/TNFSF9/CD86	14
BP	GO:0035810	positive regulation of urine volume	3/521	14/18679	0.00624312	0.0376564	0.0271593	EDN1/HAS2/KNG1	3
BP	GO:0048368	lateral mesoderm development	3/521	14/18679	0.00624312	0.0376564	0.0271593	NODAL/MESP1/ZIC2	3
BP	GO:0097090	presynaptic membrane organization	3/521	14/18679	0.00624312	0.0376564	0.0271593	CDH2/CNTN2/NRXN1	3
BP	GO:0001958	endochondral ossification	4/521	27/18679	0.00630887	0.0378685	0.0273123	COL1A1/COL2A1/MEF2C/RUNX2	4
BP	GO:0036075	replacement ossification	4/521	27/18679	0.00630887	0.0378685	0.0273123	COL1A1/COL2A1/MEF2C/RUNX2	4
BP	GO:0061217	regulation of mesonephros development	4/521	27/18679	0.00630887	0.0378685	0.0273123	GREM1/GDNF/LHX1/WNT2B	4
BP	GO:0085029	extracellular matrix assembly	4/521	27/18679	0.00630887	0.0378685	0.0273123	RGCC/HAS2/IHH/LOX	4
BP	GO:0002573	myeloid leukocyte differentiation	12/521	187/18679	0.00636344	0.0381498	0.0275152	LRRC17/CCR1/TMEM64/HOXA7/INHBA/MMP9/MT1G/CCL3/PRDM16/SRC/TNFSF9/CD86	12
BP	GO:0042060	wound healing	32/521	718/18679	0.00638226	0.0382164	0.0275632	VAV3/COL1A1/COL1A2/COL3A1/COL5A1/DCN/EDN1/A2M/MMRN1/FLNA/FN1/PIK3R5/GAP43/NRG1/APP/IRF1/ITGB2/KCNMA1/KNG1/LOX/MMP1/P2RY2/PAX7/PLAT/PROC/SOX2/SRC/TGFB2/SCUBE1/C6orf25/ARHGAP24/ACVRL1	32
BP	GO:0019730	antimicrobial humoral response	6/521	60/18679	0.00640784	0.038277	0.0276069	DEFA6/DEFB1/HLA-A/APP/NPY/SLPI	6
BP	GO:0035690	cellular response to drug	6/521	60/18679	0.00640784	0.038277	0.0276069	DDC/EDN1/EGR1/ANKRD1/MEF2C/CCL2	6
BP	GO:0010811	positive regulation of cell-substrate adhesion	8/521	99/18679	0.00647298	0.0386195	0.0278539	COL8A1/CCDC80/FLNA/FN1/HAS2/KDR/RAC3/SMOC2	8
BP	GO:0035249	synaptic transmission, glutamatergic	7/521	79/18679	0.00648269	0.0386309	0.0278621	CNIH3/GRIA4/MEF2C/ATP1A2/RELN/CACNA1A/NRXN1	7
BP	GO:0051047	positive regulation of secretion	18/521	336/18679	0.00653424	0.0388913	0.02805	CFTR/EDN1/PYDC1/GDNF/ANKRD1/GPER1/RGCC/AQP1/INHBA/KNG1/P2RY2/SYTL2/ANO1/RBP4/CCL3/CXCL12/TGFB2/TRH	18
BP	GO:0044702	single organism reproductive process	44/521	1071/18679	0.00662786	0.0393731	0.0283975	IRX5/WFDC2/CDX2/PRDX4/CFTR/CTSV/DCN/DRD4/NR0B1/EDN1/SULF1/DNMT3L/HAS2/HOXA9/HOXD13/HSD17B2/IHH/INHBA/KDR/KRT9/LFNG/LHX1/MDFI/MMP9/NODAL/P2RY2/SERPINF1/WDR33/PRLR/HTRA1/RBP4/CCL2/CXCL12/SFRP2/SOX17/SRC/SSTR2/T/TBX3/TGFB2/WNT2B/SPAG16/RSPO3/NPFF	44
BP	GO:0003015	heart process	12/521	188/18679	0.0066311	0.0393731	0.0283975	IRX5/CTGF/EDN1/ANK2/CTNNA3/ATP1A2/RYR2/SRC/TBX2/TGFB2/CASQ2/NPFF	12
BP	GO:0014909	smooth muscle cell migration	5/521	43/18679	0.00665416	0.0394628	0.0284621	HAS2/IGFBP5/P2RY2/NOX4/PLAT	5
BP	GO:1903531	negative regulation of secretion by cell	11/521	165/18679	0.00667786	0.0395559	0.0285293	DRD4/EDN1/FN1/SSC5D/RGCC/APOA2/IL11/INHBA/SYT4/TRH/NPFF	11
BP	GO:0019220	regulation of phosphate metabolic process	63/521	1652/18679	0.00671141	0.0397072	0.0286384	CDH2/CDKN2A/CDKN2B/VAV3/ELFN2/CCR1/CSF2RA/CTGF/PROM2/DLG2/DRD4/EDN1/AKT2/FABP3/FGF1/PPP6R1/DKK1/FN1/PIK3R5/ARHGAP8/SHC2/RASGRP3/CLIP3/PYDC1/GREM1/GDF10/GPER1/RGCC/NRG1/APP/IL11/INHBA/ITGB2/KDR/HES5/MDFI/MEF2C/MMP9/NODAL/NOX4/PAX6/HERC5/PLA2G2A/FAM20A/SYTL2/LMO3/MAPK10/PRLR/RELN/PSMB8/CEMIP/NDRG2/CCL2/CCL3/SFRP2/SOX2/SRC/TGFB2/KIRREL2/CCND2/SPOCD1/ACVRL1/FGF19	63
BP	GO:0018130	heterocycle biosynthetic process	142/521	4225/18679	0.00678334	0.0400849	0.0289108	IRX5/CDKN2A/CDKN2B/NPM3/CDX1/CDX2/CGA/SOX21/KLF8/TPH2/COL1A1/TSHZ2/NCOA7/ATF6B/CRYM/ZNF558/CTGF/CYP1B1/DACH1/ZNF497/DDC/OLIG3/DRD4/NR0B1/S1PR1/EDN1/EGR1/EGR2/ELF3/EMX2/AKT2/SP8/FGF1/FOXG1/FOXF1/DKK1/SPEN/KDM4C/FLNA/CUX2/SCML4/ZNF521/MMACHC/PYDC1/GBX2/GREM1/MAGEA2B/GDNF/ANKRD1/CSDC2/VENTX/GPER1/RGCC/DNMT3L/RAX/HDGF/NRG1/HMX1/HOXA5/HOXA6/HOXA7/HOXA9/HOXB8/HOXC8/HOXD13/MSGN1/ZNF713/APP/IHH/AQP1/IL11…	142
BP	GO:0032355	response to estradiol	9/521	121/18679	0.00683017	0.0403135	0.0290757	COL1A1/CRYAB/CTGF/GPER1/IHH/NTS/PTCH1/SSTR2/ARNT2	9
BP	GO:0007605	sensory perception of sound	10/521	143/18679	0.00686045	0.040444	0.0291698	COL1A1/COL2A1/CRYM/LRIG1/KCNMA1/PAX3/SLC26A4/CEMIP/SLC12A2/SLITRK6	10
BP	GO:0070838	divalent metal ion transport	21/521	417/18679	0.00694608	0.0409001	0.0294988	CCR1/TMEM37/CTGF/DRD4/GPER1/ANK2/ATP1A2/NPY/MCOLN3/CEMIP/CACNG7/RYR2/CCL2/CCL3/CXCL12/SLN/TRPC4/CACNA1A/SLC39A7/CASQ2/JPH4	21
BP	GO:0008016	regulation of heart contraction	11/521	166/18679	0.00697797	0.0409418	0.0295289	IRX5/CTGF/EDN1/ANK2/CTNNA3/ATP1A2/RYR2/TBX2/TGFB2/CASQ2/NPFF	11
BP	GO:0009749	response to glucose	11/521	166/18679	0.00697797	0.0409418	0.0295289	CFTR/CTGF/CTSV/EGR1/GPER1/APOA2/NOX4/SERPINF1/ANO1/TRH/NRXN1	11
BP	GO:0071229	cellular response to acid chemical	11/521	166/18679	0.00697797	0.0409418	0.0295289	COL1A1/COL1A2/COL3A1/COL5A2/EDN1/EGR1/AQP1/LTK/SERPINF1/CCL2/T	11
BP	GO:0098660	inorganic ion transmembrane transport	30/521	666/18679	0.00704097	0.0412626	0.0297602	CFTR/CNGA4/TMEM37/SLC34A3/DPP6/DRD4/ANK2/AQP1/KCNMA1/ATP1A2/ATP12A/SLC26A4/KCNK10/ANO1/MCOLN3/KCNK12/TTYH1/SLC12A5/CACNG7/RYR2/SCNN1A/SLC12A2/SLN/TRPC4/CACNA1A/KCNAB1/SLC39A7/CASQ2/JPH4/SLC4A4	30
BP	GO:0006720	isoprenoid metabolic process	9/521	122/18679	0.00719775	0.0420011	0.0302928	CRABP1/CYP1B1/CYP3A4/ALDH1A1/GPC4/APOA2/CYP26C1/RBP4/ISX	9
BP	GO:0034698	response to gonadotropin	4/521	28/18679	0.00720091	0.0420011	0.0302928	CTSV/EGR1/EGR2/INHBA	4
BP	GO:0051954	positive regulation of amine transport	4/521	28/18679	0.00720091	0.0420011	0.0302928	DRD4/GDNF/CXCL12/TRH	4
BP	GO:2000108	positive regulation of leukocyte apoptotic process	4/521	28/18679	0.00720091	0.0420011	0.0302928	CDKN2A/LGALS16/MEF2C/TGFB2	4
BP	GO:0071417	cellular response to organonitrogen compound	29/521	639/18679	0.00723232	0.0421347	0.0303892	CFTR/COL1A1/COL1A2/COL3A1/COL5A2/CSF2RA/DDC/EDN1/EGR1/EGR2/AKT2/FGF1/SHC2/RASGRP3/GPER1/NRG1/IGFBP5/AQP1/MEF2C/P2RY2/NOX4/PRLR/PSMB8/RYR2/CCL2/SRC/SSTR2/CASQ2/FGF19	29
BP	GO:0016202	regulation of striated muscle tissue development	8/521	101/18679	0.00728352	0.0423831	0.0305684	DKK1/GREM1/NRG1/MEF2C/RBP4/SOX17/TBX2/TBX5	8
BP	GO:0030514	negative regulation of BMP signaling pathway	5/521	44/18679	0.00733894	0.0425555	0.0306927	DKK1/GREM1/SOST/HTRA1/SFRP2	5
BP	GO:0038083	peptidyl-tyrosine autophosphorylation	5/521	44/18679	0.00733894	0.0425555	0.0306927	GREM1/KDR/SRC/BTK/ZAP70	5
BP	GO:0086065	cell communication involved in cardiac conduction	5/521	44/18679	0.00733894	0.0425555	0.0306927	ANK2/CTNNA3/ATP1A2/RYR2/CASQ2	5
BP	GO:0001775	cell activation	39/521	929/18679	0.00735676	0.042609	0.0307313	CDKN2A/VAV3/BTN3A1/COL1A1/COL1A2/COL3A1/CTGF/EDN1/EGR1/A2M/MMRN1/FLNA/FN1/PIK3R5/GPER1/RGCC/HLA-A/HOXA9/APP/IHH/IL11/INHBA/IRF1/ITGB2/KNG1/MEF2C/MT1G/PRLR/CCL2/CCL3/CXCL12/SRC/BTK/TGFB2/ZAP70/RUNX2/TNFSF9/CD86/CD79A	39
BP	GO:0009611	response to wounding	42/521	1018/18679	0.00737151	0.0426446	0.0307569	VAV3/CCR1/COL1A1/COL1A2/COL3A1/COL5A1/RTN4RL1/CTGF/DCN/EDN1/A2M/MMRN1/FLNA/FN1/PIK3R5/GAP43/GPER1/NRG1/APP/IRF1/ITGB2/KCNMA1/KNG1/LOX/MMP1/NTS/P2RY2/PAX6/PAX7/SERPINF1/PLA2G2A/PLAT/PROC/CCL2/CCL3/SOX2/SRC/TGFB2/SCUBE1/C6orf25/ARHGAP24/ACVRL1	42
BP	GO:0098662	inorganic cation transmembrane transport	27/521	584/18679	0.00742122	0.042882	0.0309282	CNGA4/TMEM37/SLC34A3/DPP6/DRD4/ANK2/AQP1/KCNMA1/ATP1A2/ATP12A/KCNK10/MCOLN3/KCNK12/TTYH1/SLC12A5/CACNG7/RYR2/SCNN1A/SLC12A2/SLN/TRPC4/CACNA1A/KCNAB1/SLC39A7/CASQ2/JPH4/SLC4A4	27
BP	GO:0051050	positive regulation of transport	37/521	871/18679	0.00745557	0.0430303	0.0310352	CFTR/CCR1/SLC51B/DPP6/DRD4/EDN1/AKT2/FLNA/CLIP3/PYDC1/LDLRAP1/GREM1/GDNF/ANKRD1/GPER1/ANK2/RGCC/NRG1/AQP1/INHBA/KNG1/NODAL/P2RY2/SYTL2/ANO1/RELN/CEMIP/PTCH1/RBP4/RYR2/CCL2/CCL3/CXCL12/SFRP2/TGFB2/TRH/FGF19	37
BP	GO:0072511	divalent inorganic cation transport	21/521	420/18679	0.0075085	0.0431999	0.0311575	CCR1/TMEM37/CTGF/DRD4/GPER1/ANK2/ATP1A2/NPY/MCOLN3/CEMIP/CACNG7/RYR2/CCL2/CCL3/CXCL12/SLN/TRPC4/CACNA1A/SLC39A7/CASQ2/JPH4	21
BP	GO:0060078	regulation of postsynaptic membrane potential	6/521	62/18679	0.00751113	0.0431999	0.0311575	DRD4/CUX2/MEF2C/RELN/NPFF/NRXN1	6
BP	GO:0070509	calcium ion import	6/521	62/18679	0.00751113	0.0431999	0.0311575	CCL2/CCL3/CXCL12/SLN/TRPC4/CACNA1A	6
BP	GO:0043410	positive regulation of MAPK cascade	27/521	585/18679	0.00758306	0.0433602	0.0312731	CDH2/CCR1/CSF2RA/CTGF/DRD4/EDN1/FGF1/PIK3R5/ARHGAP8/SHC2/RASGRP3/GPER1/NRG1/IL11/KDR/MDFI/NODAL/NOX4/PLA2G2A/MAPK10/PSMB8/CCL2/CCL3/SOX2/SRC/TGFB2/FGF19	27
BP	GO:0007158	neuron cell-cell adhesion	3/521	15/18679	0.00764407	0.0433602	0.0312731	ASTN1/NRXN1/NRXN2	3
BP	GO:0014821	phasic smooth muscle contraction	3/521	15/18679	0.00764407	0.0433602	0.0312731	EDN1/GDNF/SSTR2	3
BP	GO:0021692	cerebellar Purkinje cell layer morphogenesis	3/521	15/18679	0.00764407	0.0433602	0.0312731	LHX1/CEND1/CACNA1A	3
BP	GO:0038092	nodal signaling pathway	3/521	15/18679	0.00764407	0.0433602	0.0312731	NODAL/CFC1/ZIC2	3
BP	GO:0051580	regulation of neurotransmitter uptake	3/521	15/18679	0.00764407	0.0433602	0.0312731	DRD4/GDNF/ATP1A2	3
BP	GO:0060026	convergent extension	3/521	15/18679	0.00764407	0.0433602	0.0312731	FRZB/MESP1/SFRP2	3
BP	GO:0090026	positive regulation of monocyte chemotaxis	3/521	15/18679	0.00764407	0.0433602	0.0312731	CCR1/CCL2/CXCL12	3
BP	GO:0090280	positive regulation of calcium ion import	3/521	15/18679	0.00764407	0.0433602	0.0312731	CCL2/CCL3/CXCL12	3
BP	GO:0098810	neurotransmitter reuptake	3/521	15/18679	0.00764407	0.0433602	0.0312731	DRD4/GDNF/ATP1A2	3
BP	GO:2000310	regulation of N-methyl-D-aspartate selective glutamate receptor activity	3/521	15/18679	0.00764407	0.0433602	0.0312731	MEF2C/RELN/NRXN1	3
BP	GO:2000353	positive regulation of endothelial cell apoptotic process	3/521	15/18679	0.00764407	0.0433602	0.0312731	GPER1/RGCC/CD248	3
BP	GO:0070588	calcium ion transmembrane transport	12/521	192/18679	0.00779175	0.0441386	0.0318345	TMEM37/DRD4/ANK2/ATP1A2/MCOLN3/CACNG7/RYR2/SLN/TRPC4/CACNA1A/CASQ2/JPH4	12
BP	GO:0007162	negative regulation of cell adhesion	13/521	216/18679	0.00779912	0.0441386	0.0318345	CDKN2A/COL1A1/CYP1B1/RGCC/HOXA7/IHH/IRF1/KNG1/CXCL12/SPOCK1/SRC/TGFBI/ACVRL1	13
BP	GO:0051174	regulation of phosphorus metabolic process	63/521	1665/18679	0.00791712	0.0447214	0.0322548	CDH2/CDKN2A/CDKN2B/VAV3/ELFN2/CCR1/CSF2RA/CTGF/PROM2/DLG2/DRD4/EDN1/AKT2/FABP3/FGF1/PPP6R1/DKK1/FN1/PIK3R5/ARHGAP8/SHC2/RASGRP3/CLIP3/PYDC1/GREM1/GDF10/GPER1/RGCC/NRG1/APP/IL11/INHBA/ITGB2/KDR/HES5/MDFI/MEF2C/MMP9/NODAL/NOX4/PAX6/HERC5/PLA2G2A/FAM20A/SYTL2/LMO3/MAPK10/PRLR/RELN/PSMB8/CEMIP/NDRG2/CCL2/CCL3/SFRP2/SOX2/SRC/TGFB2/KIRREL2/CCND2/SPOCD1/ACVRL1/FGF19	63
BP	GO:0045445	myoblast differentiation	7/521	82/18679	0.00792016	0.0447214	0.0322548	GREM1/NRG1/MEF2C/T/TBX2/TBX3/KCNAB1	7
BP	GO:0061005	cell differentiation involved in kidney development	5/521	45/18679	0.00807134	0.0455231	0.032833	LHX1/MEF2C/PTCH1/ACTA2/NPHS2	5
BP	GO:0043627	response to estrogen	12/521	193/18679	0.00810542	0.0455929	0.0328834	TPH2/COL1A1/CRYAB/CTGF/GPER1/APOA2/IHH/STS/NTS/PTCH1/SSTR2/ARNT2	12
BP	GO:0031644	regulation of neurological system process	6/521	63/18679	0.00811133	0.0455929	0.0328834	COMT/EDN1/NRG1/ACPP/CCL3/NPFF	6
BP	GO:1901655	cellular response to ketone	6/521	63/18679	0.00811133	0.0455929	0.0328834	AQP1/NTS/SERPINF1/CCL2/SRC/TRIM63	6
BP	GO:0048634	regulation of muscle organ development	8/521	103/18679	0.0081683	0.0457797	0.0330181	DKK1/GREM1/NRG1/MEF2C/RBP4/SOX17/TBX2/TBX5	8
BP	GO:0001953	negative regulation of cell-matrix adhesion	4/521	29/18679	0.0081723	0.0457797	0.0330181	CDKN2A/HOXA7/SRC/ACVRL1	4
BP	GO:0090313	regulation of protein targeting to membrane	4/521	29/18679	0.0081723	0.0457797	0.0330181	SLC51B/AKT2/CEMIP/CCL2	4
BP	GO:0007044	cell-substrate junction assembly	7/521	83/18679	0.00844782	0.047163	0.0340158	FN1/GREM1/KDR/KRT14/LAMB3/SRC/ACVRL1	7
BP	GO:0015696	ammonium transport	7/521	83/18679	0.00844782	0.047163	0.0340158	DRD4/EDN1/GDNF/AQP1/CXCL12/SLC12A2/CACNA1A	7
BP	GO:0071347	cellular response to interleukin-1	7/521	83/18679	0.00844782	0.047163	0.0340158	EDN1/EGR1/ANKRD1/HAS2/P2RY2/CCL2/CCL3	7
BP	GO:0043200	response to amino acid	8/521	104/18679	0.00863979	0.0480722	0.0346716	COL1A1/COL1A2/COL3A1/COL5A2/CTGF/EDN1/CCL2/SST	8
BP	GO:0050806	positive regulation of synaptic transmission	8/521	104/18679	0.00863979	0.0480722	0.0346716	DRD4/EGR1/CUX2/GPER1/RELN/CCL2/LGI1/NRXN1	8
BP	GO:0051928	positive regulation of calcium ion transport	8/521	104/18679	0.00863979	0.0480722	0.0346716	CCR1/GPER1/ANK2/CEMIP/RYR2/CCL2/CCL3/CXCL12	8
BP	GO:0055085	transmembrane transport	52/521	1332/18679	0.00875719	0.0486707	0.0351032	CFTR/SLC16A10/CALHM3/CNGA4/TMEM37/SLC34A3/CNIH3/DPP6/DRD4/EDN1/AKT2/ARHGEF9/GJA8/ANK2/GRIA4/APOA2/AQP1/KCNMA1/MEF2C/MMP9/ATP1A2/ATP12A/SLC26A4/KCNK10/ANO1/MCOLN3/RELN/KCNK12/TTYH1/SLC12A5/CACNG7/RYR2/SCNN1A/CCL2/CCL3/CXCL12/SLC6A2/SLC7A4/SLC12A2/SLC15A1/SLN/TRPC4/CACNA1A/KCNAB1/SLC39A7/SFXN3/CASQ2/JPH4/SLC7A3/SLC4A4/NRXN1/SFXN5	52
BP	GO:0010657	muscle cell apoptotic process	5/521	46/18679	0.00885293	0.0490058	0.0353449	CDKN2A/EDN1/NRG1/LTK/SFRP2	5
BP	GO:0010862	positive regulation of pathway-restricted SMAD protein phosphorylation	5/521	46/18679	0.00885293	0.0490058	0.0353449	GDF10/INHBA/NODAL/TGFB2/ACVRL1	5
BP	GO:0048066	developmental pigmentation	5/521	46/18679	0.00885293	0.0490058	0.0353449	IHH/MEF2C/PAX3/TYRP1/ZIC2	5
BP	GO:0043408	regulation of MAPK cascade	33/521	764/18679	0.00885706	0.0490058	0.0353449	CDH2/CCR1/CSF2RA/CTGF/DRD4/EDN1/FGF1/FN1/PIK3R5/ARHGAP8/SHC2/RASGRP3/GDF10/GPER1/NRG1/IL11/INHBA/KDR/MDFI/NODAL/NOX4/PLA2G2A/LMO3/MAPK10/PSMB8/NDRG2/CCL2/CCL3/SFRP2/SOX2/SRC/TGFB2/FGF19	33
BP	GO:0032101	regulation of response to external stimulus	35/521	823/18679	0.00897256	0.0495894	0.0357659	CCR1/CTNNA2/AP2B1/S1PR1/EDN1/A2M/AKT2/FABP7/FAP/FGF1/ADGRA2/GREM1/GPER1/CXCL1/HLA-A/KDR/KNG1/REP15/NPY/HERC5/SERPINF1/PLA2G2A/PLAT/FEZF2/PROC/HTRA1/APOBEC3G/CCL2/CCL3/CXCL12/RAB1B/NPFF/NRXN1/LENG9/FGFBP1	35
BP	GO:0034654	nucleobase-containing compound biosynthetic process	139/521	4158/18679	0.00900353	0.049665	0.0358204	IRX5/CDKN2A/CDKN2B/NPM3/CDX1/CDX2/CGA/SOX21/KLF8/COL1A1/TSHZ2/NCOA7/ATF6B/CRYM/ZNF558/CTGF/CYP1B1/DACH1/ZNF497/OLIG3/DRD4/NR0B1/S1PR1/EDN1/EGR1/EGR2/ELF3/EMX2/AKT2/SP8/FGF1/FOXG1/FOXF1/DKK1/SPEN/KDM4C/FLNA/CUX2/SCML4/ZNF521/PYDC1/GBX2/GREM1/MAGEA2B/GDNF/ANKRD1/CSDC2/VENTX/GPER1/RGCC/DNMT3L/RAX/HDGF/NRG1/HMX1/HOXA5/HOXA6/HOXA7/HOXA9/HOXB8/HOXC8/HOXD13/MSGN1/ZNF713/APP/IHH/AQP1/IL11/INHBA/IRF1/IRF5…	139
BP	GO:0009746	response to hexose	11/521	172/18679	0.0090063	0.049665	0.0358204	CFTR/CTGF/CTSV/EGR1/GPER1/APOA2/NOX4/SERPINF1/ANO1/TRH/NRXN1	11
BP	GO:0030308	negative regulation of cell growth	10/521	149/18679	0.00905773	0.0498931	0.0359849	CDKN2A/CRYAB/DACT3/FRZB/GREM1/INHBA/SFRP2/SOX17/TGFB2/ACVRL1	10
BP	GO:0001967	suckling behavior	3/521	16/18679	0.0092157	0.0501491	0.0361695	CNTFR/DACH1/APP	3
BP	GO:0006925	inflammatory cell apoptotic process	3/521	16/18679	0.0092157	0.0501491	0.0361695	CDKN2A/CTSL/MEF2C	3
BP	GO:0007567	parturition	3/521	16/18679	0.0092157	0.0501491	0.0361695	EDN1/NODAL/CCL2	3
BP	GO:0030540	female genitalia development	3/521	16/18679	0.0092157	0.0501491	0.0361695	LHX1/RBP4/TBX3	3
BP	GO:0033630	positive regulation of cell adhesion mediated by integrin	3/521	16/18679	0.0092157	0.0501491	0.0361695	RAC3/SFRP2/TGFB2	3
BP	GO:0035313	wound healing, spreading of epidermal cells	3/521	16/18679	0.0092157	0.0501491	0.0361695	COL5A1/ARHGAP24/ACVRL1	3
BP	GO:0035584	calcium-mediated signaling using intracellular calcium source	3/521	16/18679	0.0092157	0.0501491	0.0361695	KDR/TENM2/RYR2	3
BP	GO:0072224	metanephric glomerulus development	3/521	16/18679	0.0092157	0.0501491	0.0361695	EGR1/LHX1/NPHS2	3
BP	GO:0072283	metanephric renal vesicle morphogenesis	3/521	16/18679	0.0092157	0.0501491	0.0361695	GREM1/GDNF/LHX1	3
BP	GO:0001702	gastrulation with mouth forming second	4/521	30/18679	0.00922574	0.0501491	0.0361695	LHX1/NODAL/OTX2/T	4
BP	GO:0032965	regulation of collagen biosynthetic process	4/521	30/18679	0.00922574	0.0501491	0.0361695	CTGF/RGCC/IHH/CCL2	4
BP	GO:0090279	regulation of calcium ion import	4/521	30/18679	0.00922574	0.0501491	0.0361695	CCL2/CCL3/CXCL12/SLN	4
BP	GO:0051336	regulation of hydrolase activity	49/521	1245/18679	0.00936849	0.0508693	0.0366889	CDKN2A/WFDC2/VAV3/ELFN2/CSTL1/CRYAB/A2ML1/CST1/CST2/CTGF/PROM2/TMEM64/DLG2/S1PR1/A2M/AKT2/ALDH1A1/PPP6R1/ARHGEF9/FN1/ARHGAP8/RASGRP3/GPER1/APOA2/APP/AQP1/KNG1/MEF2C/MMP9/NODAL/SERPINF1/SYTL2/RAP1GAP/RGS13/RYR2/CCL2/CCL3/SFRP2/SLN/SLPI/SOX2/SPINK2/SPOCK1/SRC/TGFB2/ARHGAP24/SOX7/SERPINA6/SPOCD1	49
BP	GO:0023014	signal transduction by protein phosphorylation	36/521	855/18679	0.00939685	0.0509479	0.0367456	CDH2/CCR1/CRYAB/CSF2RA/CTGF/DRD4/EDN1/FGF1/FN1/PIK3R5/ARHGAP8/SHC2/RASGRP3/GDF10/GPER1/NRG1/IL11/INHBA/KDR/MDFI/MEF2C/NODAL/NOX4/PLA2G2A/LMO3/MAPK10/PSMB8/NDRG2/CCL2/CCL3/SFRP2/SOX2/SRC/TGFB2/ACVRL1/FGF19	36
BP	GO:0006970	response to osmotic stress	6/521	65/18679	0.00941384	0.0509479	0.0367456	AKT2/AQP1/KCNMA1/NTS/SST/RCSD1	6
BP	GO:0060415	muscle tissue morphogenesis	6/521	65/18679	0.00941384	0.0509479	0.0367456	COL3A1/S1PR1/ANKRD1/NRG1/PAX7/RYR2	6
BP	GO:0032102	negative regulation of response to external stimulus	14/521	246/18679	0.00943128	0.0509866	0.0367736	CTNNA2/EDN1/FABP7/FAP/GREM1/GPER1/KNG1/SERPINF1/PLAT/PROC/HTRA1/CCL2/NPFF/NRXN1	14
BP	GO:0001942	hair follicle development	7/521	85/18679	0.00958	0.0516215	0.0372315	SOX21/CTSV/DKK1/IGFBP5/INHBA/TGFB2/LHX2	7
BP	GO:0022404	molting cycle process	7/521	85/18679	0.00958	0.0516215	0.0372315	SOX21/CTSV/DKK1/IGFBP5/INHBA/TGFB2/LHX2	7
BP	GO:0022405	hair cycle process	7/521	85/18679	0.00958	0.0516215	0.0372315	SOX21/CTSV/DKK1/IGFBP5/INHBA/TGFB2/LHX2	7
BP	GO:0000165	MAPK cascade	35/521	827/18679	0.00962287	0.0517961	0.0373574	CDH2/CCR1/CRYAB/CSF2RA/CTGF/DRD4/EDN1/FGF1/FN1/PIK3R5/ARHGAP8/SHC2/RASGRP3/GDF10/GPER1/NRG1/IL11/INHBA/KDR/MDFI/MEF2C/NODAL/NOX4/PLA2G2A/LMO3/MAPK10/PSMB8/NDRG2/CCL2/CCL3/SFRP2/SOX2/SRC/TGFB2/FGF19	35
BP	GO:0048638	regulation of developmental growth	15/521	272/18679	0.00967976	0.0520188	0.037518	DIO3/FN1/NRG1/APP/LIMK1/MEF2C/POU3F2/PTCH1/RBP4/CXCL12/SFRP2/SYT4/TBX2/TBX5/RND2	15
BP	GO:0032890	regulation of organic acid transport	5/521	47/18679	0.00968525	0.0520188	0.037518	EDN1/AKT2/ATP1A2/P2RY2/TRH	5
BP	GO:0051279	regulation of release of sequestered calcium ion into cytosol	6/521	66/18679	0.0101181	0.0542848	0.0391524	GPER1/ANK2/ATP1A2/CEMIP/RYR2/CASQ2	6
BP	GO:0002027	regulation of heart rate	7/521	86/18679	0.0101859	0.0545893	0.039372	IRX5/EDN1/ANK2/CTNNA3/RYR2/CASQ2/NPFF	7
BP	GO:0043279	response to alkaloid	9/521	129/18679	0.0102105	0.0546622	0.0394245	DDC/DRD4/EDN1/EGR1/ATP1A2/NTS/RYR2/CASQ2/NPFF	9
BP	GO:0022411	cellular component disassembly	32/521	743/18679	0.0102575	0.0548542	0.039563	CDKN2A/APC2/STMN2/COL1A1/COL1A2/COL2A1/COL3A1/COL5A1/COL5A2/COL8A1/COL9A1/CTSL/CTSV/DCN/A2M/FAP/FN1/GPER1/NRG1/REP15/LAMB3/MMP1/MMP9/MMP10/RPS21/SLN/TMOD1/VIM/COL25A1/C16orf45/LENG9/FGFBP1	32
BP	GO:0050679	positive regulation of epithelial cell proliferation	10/521	152/18679	0.0103406	0.0550659	0.0397157	FGF1/HAS2/IHH/KDR/NODAL/PGF/HTRA1/CCL2/CXCL12/ACVRL1	10
BP	GO:0002686	negative regulation of leukocyte migration	4/521	31/18679	0.0103638	0.0550659	0.0397157	GREM1/HOXA7/CCL2/CXCL12	4
BP	GO:0017145	stem cell division	4/521	31/18679	0.0103638	0.0550659	0.0397157	CDKN2A/SFRP2/SOX17/TGFB2	4
BP	GO:0021799	cerebral cortex radially oriented cell migration	4/521	31/18679	0.0103638	0.0550659	0.0397157	MDGA1/POU3F2/RELN/C16orf45	4
BP	GO:0021884	forebrain neuron development	4/521	31/18679	0.0103638	0.0550659	0.0397157	GBX2/FEZF2/RAC3/CNTN2	4
BP	GO:0031111	negative regulation of microtubule polymerization or depolymerization	4/521	31/18679	0.0103638	0.0550659	0.0397157	APC2/STMN2/CLIP3/C16orf45	4
BP	GO:0006468	protein phosphorylation	65/521	1750/18679	0.0103798	0.0550917	0.0397343	CDH2/CDKN2A/CDKN2B/PRDX4/CCR1/CRYAB/CSF2RA/CTGF/PROM2/DCX/DRD4/EDN1/AKT2/FGF1/DKK1/FN1/PIK3R5/ARHGAP8/SHC2/RASGRP3/CLIP3/PYDC1/GREM1/GDF10/GPER1/RGCC/NRG1/APP/IL11/INHBA/ITGB2/KDR/HES5/LIMK1/LTK/MARK1/MDFI/MEF2C/MMP9/NODAL/NOX4/PAX6/HERC5/PLA2G2A/FAM20A/LMO3/MAPK10/PRLR/RELN/PSMB8/CEMIP/NDRG2/CCL2/CCL3/SFRP2/SOX2/SRC/BTK/TGFB2/ZAP70/CAMKV/KIRREL2/CCND2/ACVRL1/FGF19	65
BP	GO:0030195	negative regulation of blood coagulation	5/521	48/18679	0.0105698	0.0551769	0.0397958	EDN1/FAP/KNG1/PLAT/PROC	5
BP	GO:1900047	negative regulation of hemostasis	5/521	48/18679	0.0105698	0.0551769	0.0397958	EDN1/FAP/KNG1/PLAT/PROC	5
BP	GO:2000738	positive regulation of stem cell differentiation	5/521	48/18679	0.0105698	0.0551769	0.0397958	COL1A1/RGCC/SOX6/TBX5/TGFB2	5
BP	GO:2001239	regulation of extrinsic apoptotic signaling pathway in absence of ligand	5/521	48/18679	0.0105698	0.0551769	0.0397958	COL2A1/GDNF/NRG1/INHBA/TGFB2	5
BP	GO:1901698	response to nitrogen compound	41/521	1012/18679	0.0107566	0.0551769	0.0397958	CFTR/COL1A1/COL1A2/COL3A1/COL5A2/CSF2RA/CTGF/DDC/DRD4/EDN1/EGR1/EGR2/AKT2/FABP3/FGF1/RFTN1/SHC2/RASGRP3/GPER1/NRG1/IGFBP5/AQP1/IRF5/STS/MEF2C/ATP1A2/NNMT/NTS/P2RY2/NOX4/PRLR/PSMB8/RYR2/CCL2/CXCL12/SRC/SST/SSTR2/CASQ2/NPFF/FGF19	41
BP	GO:0001957	intramembranous ossification	2/521	6/18679	0.0108113	0.0551769	0.0397958	COL1A1/MN1	2
BP	GO:0003097	renal water transport	2/521	6/18679	0.0108113	0.0551769	0.0397958	HAS2/AQP1	2
BP	GO:0003129	heart induction	2/521	6/18679	0.0108113	0.0551769	0.0397958	DKK1/MESP1	2
BP	GO:0003348	cardiac endothelial cell differentiation	2/521	6/18679	0.0108113	0.0551769	0.0397958	NRG1/SOX17	2
BP	GO:0016115	terpenoid catabolic process	2/521	6/18679	0.0108113	0.0551769	0.0397958	CRABP1/CYP26C1	2
BP	GO:0016198	axon choice point recognition	2/521	6/18679	0.0108113	0.0551769	0.0397958	GAP43/APP	2
BP	GO:0021523	somatic motor neuron differentiation	2/521	6/18679	0.0108113	0.0551769	0.0397958	PHOX2A/PAX6	2
BP	GO:0021853	cerebral cortex GABAergic interneuron migration	2/521	6/18679	0.0108113	0.0551769	0.0397958	FEZF2/CNTN2	2
BP	GO:0032020	ISG15-protein conjugation	2/521	6/18679	0.0108113	0.0551769	0.0397958	HERC5/UBE2E1	2
BP	GO:0033034	positive regulation of myeloid cell apoptotic process	2/521	6/18679	0.0108113	0.0551769	0.0397958	CDKN2A/MEF2C	2
BP	GO:0033087	negative regulation of immature T cell proliferation	2/521	6/18679	0.0108113	0.0551769	0.0397958	CDKN2A/IHH	2
BP	GO:0036072	direct ossification	2/521	6/18679	0.0108113	0.0551769	0.0397958	COL1A1/MN1	2
BP	GO:0038107	nodal signaling pathway involved in determination of left/right asymmetry	2/521	6/18679	0.0108113	0.0551769	0.0397958	NODAL/ZIC2	2
BP	GO:0042297	vocal learning	2/521	6/18679	0.0108113	0.0551769	0.0397958	NRXN1/NRXN2	2
BP	GO:0043091	L-arginine import	2/521	6/18679	0.0108113	0.0551769	0.0397958	SLC7A4/SLC7A3	2
BP	GO:0048859	formation of anatomical boundary	2/521	6/18679	0.0108113	0.0551769	0.0397958	NODAL/PAX6	2
BP	GO:0060920	cardiac pacemaker cell differentiation	2/521	6/18679	0.0108113	0.0551769	0.0397958	MESP1/TBX3	2
BP	GO:0060956	endocardial cell differentiation	2/521	6/18679	0.0108113	0.0551769	0.0397958	NRG1/SOX17	2
BP	GO:0071280	cellular response to copper ion	2/521	6/18679	0.0108113	0.0551769	0.0397958	AQP1/MT1G	2
BP	GO:0072049	comma-shaped body morphogenesis	2/521	6/18679	0.0108113	0.0551769	0.0397958	HES5/LHX1	2
BP	GO:0086016	AV node cell action potential	2/521	6/18679	0.0108113	0.0551769	0.0397958	ANK2/RYR2	2
BP	GO:0086027	AV node cell to bundle of His cell signaling	2/521	6/18679	0.0108113	0.0551769	0.0397958	ANK2/RYR2	2
BP	GO:0090467	arginine import	2/521	6/18679	0.0108113	0.0551769	0.0397958	SLC7A4/SLC7A3	2
BP	GO:0098596	imitative learning	2/521	6/18679	0.0108113	0.0551769	0.0397958	NRXN1/NRXN2	2
BP	GO:0098598	learned vocalization behavior or vocal learning	2/521	6/18679	0.0108113	0.0551769	0.0397958	NRXN1/NRXN2	2
BP	GO:1900094	regulation of transcription from RNA polymerase II promoter involved in determination of left/right symmetry	2/521	6/18679	0.0108113	0.0551769	0.0397958	NODAL/ZIC2	2
BP	GO:1900157	regulation of bone mineralization involved in bone maturation	2/521	6/18679	0.0108113	0.0551769	0.0397958	FAM101A/GREM1	2
BP	GO:1900164	nodal signaling pathway involved in determination of lateral mesoderm left/right asymmetry	2/521	6/18679	0.0108113	0.0551769	0.0397958	NODAL/ZIC2	2
BP	GO:1902023	L-arginine transport	2/521	6/18679	0.0108113	0.0551769	0.0397958	SLC7A4/SLC7A3	2
BP	GO:1990822	basic amino acid transmembrane transport	2/521	6/18679	0.0108113	0.0551769	0.0397958	SLC7A4/SLC7A3	2
BP	GO:2000382	positive regulation of mesoderm development	2/521	6/18679	0.0108113	0.0551769	0.0397958	NODAL/ZIC2	2
BP	GO:0002576	platelet degranulation	7/521	87/18679	0.0108192	0.0551769	0.0397958	A2M/MMRN1/FLNA/FN1/APP/KNG1/TGFB2	7
BP	GO:0098773	skin epidermis development	7/521	87/18679	0.0108192	0.0551769	0.0397958	SOX21/CTSV/DKK1/IGFBP5/INHBA/TGFB2/LHX2	7
BP	GO:0030500	regulation of bone mineralization	6/521	67/18679	0.010859	0.0552661	0.0398601	CCR1/FAM101A/S1PR1/GREM1/MEF2C/CCL3	6
BP	GO:0071300	cellular response to retinoic acid	6/521	67/18679	0.010859	0.0552661	0.0398601	COL1A1/AQP1/LTK/SERPINF1/CCL2/T	6
BP	GO:0007379	segment specification	3/521	17/18679	0.010962	0.0554482	0.0399914	MSGN1/HES5/IRX1	3
BP	GO:0043092	L-amino acid import	3/521	17/18679	0.010962	0.0554482	0.0399914	ATP1A2/SLC7A4/SLC7A3	3
BP	GO:0051767	nitric-oxide synthase biosynthetic process	3/521	17/18679	0.010962	0.0554482	0.0399914	EDN1/KDR/CCL2	3
BP	GO:0051769	regulation of nitric-oxide synthase biosynthetic process	3/521	17/18679	0.010962	0.0554482	0.0399914	EDN1/KDR/CCL2	3
BP	GO:0071285	cellular response to lithium ion	3/521	17/18679	0.010962	0.0554482	0.0399914	TPH2/NFATC4/NTS	3
BP	GO:0098901	regulation of cardiac muscle cell action potential	3/521	17/18679	0.010962	0.0554482	0.0399914	ANK2/CTNNA3/RYR2	3
BP	GO:0034284	response to monosaccharide	11/521	177/18679	0.0110215	0.0556925	0.0401676	CFTR/CTGF/CTSV/EGR1/GPER1/APOA2/NOX4/SERPINF1/ANO1/TRH/NRXN1	11
BP	GO:0002065	columnar/cuboidal epithelial cell differentiation	9/521	131/18679	0.0112241	0.0566007	0.0408227	HOXA5/KCNMA1/HES5/MEF2C/NODAL/PAX6/MCOLN3/TYRP1/SLITRK6	9
BP	GO:0090288	negative regulation of cellular response to growth factor stimulus	9/521	131/18679	0.0112241	0.0566007	0.0408227	HTRA4/DKK1/SULF1/ADGRA2/GREM1/SOST/HTRA1/PRDM16/SFRP2	9
BP	GO:0008361	regulation of cell size	10/521	154/18679	0.0112697	0.0567152	0.0409052	VAV3/EDN1/FN1/AQP1/KCNMA1/LIMK1/SLC12A5/CXCL12/SLC12A2/RND2	10
BP	GO:1901654	response to ketone	10/521	154/18679	0.0112697	0.0567152	0.0409052	DEFB1/EDN1/AQP1/NTS/SERPINF1/CCL2/SRC/TGFB2/TRH/TRIM63	10
BP	GO:0050768	negative regulation of neurogenesis	12/521	202/18679	0.0113938	0.0572811	0.0413134	STMN2/COL3A1/APP/HES5/NFATC4/PAX6/FEZF2/SOX2/SPOCK1/CNTN2/VIM/C16orf45	12
BP	GO:0007010	cytoskeleton organization	42/521	1046/18679	0.011414	0.0573246	0.0413447	APC2/TMSB15A/STMN2/CRYAB/FAM101A/CTGF/CTSV/S1PR1/EDN1/RSPH9/PHACTR1/FLNA/DAAM2/CLIP3/ANKRD1/PDLIM3/RGCC/CXCL1/AQP1/KRT9/KRT14/KRT16/LIMK1/MARK1/NOX4/PAX6/HYDIN/RAC3/CCL2/CCL3/CXCL12/SRC/CNTN2/TMOD1/VIM/NPHS2/SPAG16/CAPN6/CASQ2/C16orf45/NRXN1/NRXN2	42
BP	GO:0048168	regulation of neuronal synaptic plasticity	5/521	49/18679	0.011508	0.05768	0.0416011	EGR1/EGR2/SHISA6/CNTN2/SHISA9	5
BP	GO:0060042	retina morphogenesis in camera-type eye	5/521	49/18679	0.011508	0.05768	0.0416011	IRX5/CCDC66/IHH/LHX1/RBP4	5
BP	GO:0003338	metanephros morphogenesis	4/521	32/18679	0.0115888	0.0577923	0.0416821	GREM1/GDNF/HES5/LHX1	4
BP	GO:0008038	neuron recognition	4/521	32/18679	0.0115888	0.0577923	0.0416821	GAP43/APP/FEZF2/CNTN2	4
BP	GO:0021696	cerebellar cortex morphogenesis	4/521	32/18679	0.0115888	0.0577923	0.0416821	LHX1/CEND1/CACNA1A/NRXN1	4
BP	GO:0045823	positive regulation of heart contraction	4/521	32/18679	0.0115888	0.0577923	0.0416821	CTGF/EDN1/RYR2/TGFB2	4
BP	GO:0071312	cellular response to alkaloid	4/521	32/18679	0.0115888	0.0577923	0.0416821	DDC/EGR1/RYR2/CASQ2	4
BP	GO:0051952	regulation of amine transport	6/521	68/18679	0.0116376	0.057977	0.0418153	DRD4/GDNF/ATP1A2/CXCL12/TRH/CACNA1A	6
BP	GO:0032846	positive regulation of homeostatic process	10/521	155/18679	0.0117573	0.0585149	0.0422033	CFTR/TMEM64/EDN1/GPER1/INHBA/KNG1/ANO1/CEMIP/RYR2/TGFB2	10
BP	GO:0098609	cell-cell adhesion	36/521	869/18679	0.0118882	0.0591069	0.0426303	CDH2/CDH6/CDKN2A/BTN3A1/CTNNA2/CYP1B1/EGR1/FLNA/ADGRL3/RGCC/CTNNA3/HAS2/HLA-A/GLDN/IHH/IRF1/ITGB2/IGLON5/ASTN1/NODAL/PCDH8/PRLR/TTYH1/TENM2/CADM3/CCL2/CXCL12/SOX2/SRC/ZAP70/KIRREL2/RUNX2/TNFSF9/NRXN1/NRXN2/CD86	36
BP	GO:0001935	endothelial cell proliferation	8/521	110/18679	0.0119075	0.0591435	0.0426566	SULF1/RGCC/KDR/LOXL2/PGF/CCL2/CXCL12/ACVRL1	8
BP	GO:0009059	macromolecule biosynthetic process	161/521	4940/18679	0.0119298	0.0591948	0.0426937	IRX5/CDKN2A/CDKN2B/NPM3/CDX1/CDX2/CGA/SOX21/KLF8/MUCL1/SLC51B/COL1A1/TSHZ2/COL5A1/NCOA7/ATF6B/CRYM/ZNF558/CTGF/CYP1B1/DACH1/ZNF497/DCN/OLIG3/NR0B1/S1PR1/EDN1/EGR1/EGR2/ELF3/EMX2/AKT2/SP8/GPC4/FGF1/FOXG1/FOXF1/DKK1/SPEN/KDM4C/FLNA/FMOD/CUX2/SCML4/GALNT2/ZNF521/CLIP3/PYDC1/GBX2/GREM1/HS6ST3/MAGEA2B/GDNF/ANKRD1/PPA2/CSDC2/VENTX/GPER1/RGCC/RPA4/DNMT3L/RAX/HAS2/HDGF/NRG1/HMX1/HOXA5/HOXA6/HOXA7/HOXA9/H…	161
BP	GO:0044344	cellular response to fibroblast growth factor stimulus	17/521	331/18679	0.0119419	0.0591953	0.042694	COL1A1/CSF2RA/CTGF/FGF1/SULF1/SHC2/RASGRP3/NRG1/LHX1/OTX2/PSMB8/CCL2/SRC/RUNX2/CD86/FGF19/FGFBP1	17
BP	GO:0019221	cytokine-mediated signaling pathway	25/521	551/18679	0.0121415	0.0601247	0.0433643	USP18/CCR1/CNTFR/CSF2RA/EDN1/EGR1/PYDC1/CXCL1/HLA-A/IFIT2/IL15RA/IRF1/IRF5/LTB/MX2/HERC5/PRLR/PSMB8/CCL2/CCL3/CXCL12/UBE2E1/IFITM1/EIF4G3/CD70	25
BP	GO:0010469	regulation of receptor activity	7/521	89/18679	0.0121709	0.0602099	0.0434257	CNIH3/GREM1/APP/MEF2C/RELN/CACNG7/NRXN1	7
BP	GO:0043281	regulation of cysteine-type endopeptidase activity involved in apoptotic process	12/521	204/18679	0.0122473	0.0603529	0.0435289	CDKN2A/CRYAB/CTGF/AKT2/GPER1/AQP1/MMP9/NODAL/SFRP2/SOX2/SRC/SOX7	12
BP	GO:0006937	regulation of muscle contraction	10/521	156/18679	0.0122607	0.0603529	0.0435289	CTGF/EDN1/GPER1/ANK2/CTNNA3/KCNMA1/ATP1A2/RYR2/SSTR2/CASQ2	10
BP	GO:0043393	regulation of protein binding	10/521	156/18679	0.0122607	0.0603529	0.0435289	LDLRAP1/NRG1/IFIT2/APP/LFNG/MEF2C/MMP9/PAX7/SLPI/SRC	10
BP	GO:0045665	negative regulation of neuron differentiation	10/521	156/18679	0.0122607	0.0603529	0.0435289	STMN2/APP/HES5/NFATC4/PAX6/FEZF2/SOX2/SPOCK1/CNTN2/VIM	10
BP	GO:0050954	sensory perception of mechanical stimulus	10/521	156/18679	0.0122607	0.0603529	0.0435289	COL1A1/COL2A1/CRYM/LRIG1/KCNMA1/PAX3/SLC26A4/CEMIP/SLC12A2/SLITRK6	10
BP	GO:0050790	regulation of catalytic activity	81/521	2278/18679	0.0124945	0.0612939	0.0442076	CDKN2A/CDKN2B/WFDC2/VAV3/ELFN2/CSTL1/CRYAB/CSF2RA/A2ML1/CST1/CST2/CTGF/PROM2/TMEM64/DLG2/DRD4/S1PR1/EDN1/A2M/AKT2/ALDH1A1/PHACTR1/FGF1/PPP6R1/ARHGEF9/FN1/PIK3R5/ARHGAP8/SHC2/RASGRP3/PYDC1/GREM1/MAGEA2B/GDNF/GPER1/RGCC/CXCL1/DNMT3L/NRG1/APOA2/APP/AQP1/KNG1/LIMK1/MDFI/MEF2C/MMP9/NODAL/NOX4/HERC5/SERPINF1/FAM20A/SYTL2/MAPK10/PRLR/RELN/PSMB8/CEMIP/RAP1GAP/RGS13/RYR2/CCL2/CCL3/SFRP2/SCG5/SLN/SLPI/SNCB…	81
BP	GO:0009620	response to fungus	5/521	50/18679	0.0125014	0.0612939	0.0442076	GNLY/DEFA6/APP/NPY/CD86	5
BP	GO:0045453	bone resorption	5/521	50/18679	0.0125014	0.0612939	0.0442076	TMEM64/S1PR1/IHH/NOX4/SRC	5
BP	GO:0050819	negative regulation of coagulation	5/521	50/18679	0.0125014	0.0612939	0.0442076	EDN1/FAP/KNG1/PLAT/PROC	5
BP	GO:1902533	positive regulation of intracellular signal transduction	39/521	962/18679	0.0125654	0.0615468	0.04439	CDH2/CDKN2A/CCR1/COL3A1/CSF2RA/CTGF/CYP1B1/DRD4/EDN1/FGF1/FLNA/PIK3R5/ARHGAP8/SHC2/RASGRP3/GREM1/ANKRD1/GPER1/NRG1/IGFBP5/IL11/KDR/HES5/MDFI/NODAL/NOX4/PLA2G2A/MAPK10/PRLR/RELN/PSMB8/CCL2/CCL3/SECTM1/SOX2/SRC/TGFB2/ZAP70/FGF19	39
BP	GO:0043583	ear development	12/521	205/18679	0.012692	0.0621057	0.0447931	COL2A1/EDN1/FRZB/LRIG1/GBX2/KCNMA1/HES5/OTX1/OTX2/MCOLN3/SOX2/SLITRK6	12
BP	GO:0048839	inner ear development	11/521	181/18679	0.0128686	0.0622163	0.0448729	COL2A1/FRZB/LRIG1/GBX2/KCNMA1/HES5/OTX1/OTX2/MCOLN3/SOX2/SLITRK6	11
BP	GO:0010665	regulation of cardiac muscle cell apoptotic process	3/521	18/18679	0.0128862	0.0622163	0.0448729	NRG1/LTK/SFRP2	3
BP	GO:0030220	platelet formation	3/521	18/18679	0.0128862	0.0622163	0.0448729	MEF2C/CLEC1B/C6orf25	3
BP	GO:0035455	response to interferon-alpha	3/521	18/18679	0.0128862	0.0622163	0.0448729	IFIT2/MX2/IFITM1	3
BP	GO:0048486	parasympathetic nervous system development	3/521	18/18679	0.0128862	0.0622163	0.0448729	EGR2/GDNF/PHOX2A	3
BP	GO:0055026	negative regulation of cardiac muscle tissue development	3/521	18/18679	0.0128862	0.0622163	0.0448729	DKK1/RBP4/TBX5	3
BP	GO:0071371	cellular response to gonadotropin stimulus	3/521	18/18679	0.0128862	0.0622163	0.0448729	EGR1/EGR2/INHBA	3
BP	GO:0045446	endothelial cell differentiation	7/521	90/18679	0.0128905	0.0622163	0.0448729	S1PR1/NRG1/KDR/MESP1/SOX17/SCUBE1/ACVRL1	7
BP	GO:0006884	cell volume homeostasis	4/521	33/18679	0.0129031	0.0622163	0.0448729	AQP1/KCNMA1/SLC12A5/SLC12A2	4
BP	GO:0031648	protein destabilization	4/521	33/18679	0.0129031	0.0622163	0.0448729	CDKN2A/SOX17/SRC/ISOC2	4
BP	GO:0032735	positive regulation of interleukin-12 production	4/521	33/18679	0.0129031	0.0622163	0.0448729	IRF1/IRF5/LTB/TNFSF9	4
BP	GO:0035115	embryonic forelimb morphogenesis	4/521	33/18679	0.0129031	0.0622163	0.0448729	HOXA9/TBX5/TBX3/RUNX2	4
BP	GO:0040019	positive regulation of embryonic development	4/521	33/18679	0.0129031	0.0622163	0.0448729	GDNF/LHX1/OTX2/WNT2B	4
BP	GO:0048265	response to pain	4/521	33/18679	0.0129031	0.0622163	0.0448729	COMT/RELN/SLC6A2/CACNA1A	4
BP	GO:2001258	negative regulation of cation channel activity	4/521	33/18679	0.0129031	0.0622163	0.0448729	DRD4/MMP9/KCNAB1/CASQ2	4
BP	GO:0007519	skeletal muscle tissue development	10/521	158/18679	0.013316	0.0641449	0.0462638	DCN/EGR1/EGR2/DKK1/ANKRD1/IGFBP5/MEF2C/PAX7/SOX17/KCNAB1	10
BP	GO:0045637	regulation of myeloid cell differentiation	11/521	182/18679	0.0133651	0.0643189	0.0463893	LRRC17/CCR1/TMEM64/HOXA5/HOXA7/HOXA9/HOXB8/INHBA/MEF2C/CCL3/PRDM16	11
BP	GO:0006584	catecholamine metabolic process	5/521	51/18679	0.0135512	0.0650247	0.0468984	COMT/DDC/DRD4/SNCB/TGFB2	5
BP	GO:0009712	catechol-containing compound metabolic process	5/521	51/18679	0.0135512	0.0650247	0.0468984	COMT/DDC/DRD4/SNCB/TGFB2	5
BP	GO:0033627	cell adhesion mediated by integrin	5/521	51/18679	0.0135512	0.0650247	0.0468984	CYP1B1/ITGA11/RAC3/SFRP2/TGFB2	5
BP	GO:0071774	response to fibroblast growth factor	17/521	336/18679	0.0136737	0.0655488	0.0472764	COL1A1/CSF2RA/CTGF/FGF1/SULF1/SHC2/RASGRP3/NRG1/LHX1/OTX2/PSMB8/CCL2/SRC/RUNX2/CD86/FGF19/FGFBP1	17
BP	GO:1903522	regulation of blood circulation	13/521	233/18679	0.0140768	0.067416	0.0486231	IRX5/CTGF/EDN1/GPER1/ANK2/CTNNA3/ATP1A2/P2RY2/RYR2/TBX2/TGFB2/CASQ2/NPFF	13
BP	GO:0019226	transmission of nerve impulse	6/521	71/18679	0.014208	0.0678476	0.0489344	DPP6/S1PR1/GPER1/KCNMA1/CACNG7/CACNA1A	6
BP	GO:0048644	muscle organ morphogenesis	6/521	71/18679	0.014208	0.0678476	0.0489344	COL3A1/S1PR1/ANKRD1/NRG1/PAX7/RYR2	6
BP	GO:0071260	cellular response to mechanical stimulus	6/521	71/18679	0.014208	0.0678476	0.0489344	COL1A1/EGR1/ANKRD1/AQP1/IRF1/ATP1A2	6
BP	GO:0051098	regulation of binding	14/521	259/18679	0.0143032	0.0682364	0.0492148	LDLRAP1/NRG1/IFIT2/APP/LFNG/MDFI/MEF2C/MMP9/NFATC4/PAX7/SLN/SLPI/SRC/LHX2	14
BP	GO:0051209	release of sequestered calcium ion into cytosol	7/521	92/18679	0.0144207	0.0686086	0.0494832	GPER1/ANK2/ATP1A2/CEMIP/RYR2/CCL3/CASQ2	7
BP	GO:0051283	negative regulation of sequestering of calcium ion	7/521	92/18679	0.0144207	0.0686086	0.0494832	GPER1/ANK2/ATP1A2/CEMIP/RYR2/CCL3/CASQ2	7
BP	GO:0030162	regulation of proteolysis	32/521	763/18679	0.0145973	0.0686086	0.0494832	CDKN2A/WFDC2/USP18/CSTL1/CRYAB/A2ML1/CST1/CST2/CTGF/A2M/AKT2/FN1/GPER1/APP/AQP1/KNG1/MMP9/NODAL/SERPINF1/PLAT/PSMB8/SFRP2/SLPI/SOX2/SPINK2/SPOCK1/SRC/CNTN2/UBE2E1/SOX7/USP44/SERPINA6	32
BP	GO:0050918	positive chemotaxis	5/521	52/18679	0.0146588	0.0686086	0.0494832	S1PR1/AKT2/KDR/CCL3/CXCL12	5
BP	GO:0019336	phenol-containing compound catabolic process	2/521	7/18679	0.0148581	0.0686086	0.0494832	COMT/DIO3	2
BP	GO:0021578	hindbrain maturation	2/521	7/18679	0.0148581	0.0686086	0.0494832	CEND1/CACNA1A	2
BP	GO:0021626	central nervous system maturation	2/521	7/18679	0.0148581	0.0686086	0.0494832	CEND1/CACNA1A	2
BP	GO:0021830	interneuron migration from the subpallium to the cortex	2/521	7/18679	0.0148581	0.0686086	0.0494832	FEZF2/CNTN2	2
BP	GO:0021902	commitment of neuronal cell to specific neuron type in forebrain	2/521	7/18679	0.0148581	0.0686086	0.0494832	PAX6/FEZF2	2
BP	GO:0033603	positive regulation of dopamine secretion	2/521	7/18679	0.0148581	0.0686086	0.0494832	GDNF/CXCL12	2
BP	GO:0036302	atrioventricular canal development	2/521	7/18679	0.0148581	0.0686086	0.0494832	HAS2/TBX2	2
BP	GO:0042045	epithelial fluid transport	2/521	7/18679	0.0148581	0.0686086	0.0494832	EDN1/AQP1	2
BP	GO:0043615	astrocyte cell migration	2/521	7/18679	0.0148581	0.0686086	0.0494832	CCL2/CCL3	2
BP	GO:0045084	positive regulation of interleukin-12 biosynthetic process	2/521	7/18679	0.0148581	0.0686086	0.0494832	IRF1/LTB	2
BP	GO:0046884	follicle-stimulating hormone secretion	2/521	7/18679	0.0148581	0.0686086	0.0494832	INHBA/TBX3	2
BP	GO:0051547	regulation of keratinocyte migration	2/521	7/18679	0.0148581	0.0686086	0.0494832	HAS2/MMP9	2
BP	GO:0051549	positive regulation of keratinocyte migration	2/521	7/18679	0.0148581	0.0686086	0.0494832	HAS2/MMP9	2
BP	GO:0051890	regulation of cardioblast differentiation	2/521	7/18679	0.0148581	0.0686086	0.0494832	TBX5/TGFB2	2
BP	GO:0060029	convergent extension involved in organogenesis	2/521	7/18679	0.0148581	0.0686086	0.0494832	FRZB/MESP1	2
BP	GO:0060059	embryonic retina morphogenesis in camera-type eye	2/521	7/18679	0.0148581	0.0686086	0.0494832	LHX1/RBP4	2
BP	GO:0060406	positive regulation of penile erection	2/521	7/18679	0.0148581	0.0686086	0.0494832	DRD4/P2RY2	2
BP	GO:0060676	ureteric bud formation	2/521	7/18679	0.0148581	0.0686086	0.0494832	GREM1/GDNF	2
BP	GO:0070257	positive regulation of mucus secretion	2/521	7/18679	0.0148581	0.0686086	0.0494832	P2RY2/SYTL2	2
BP	GO:0071313	cellular response to caffeine	2/521	7/18679	0.0148581	0.0686086	0.0494832	RYR2/CASQ2	2
BP	GO:0071474	cellular hyperosmotic response	2/521	7/18679	0.0148581	0.0686086	0.0494832	AQP1/RCSD1	2
BP	GO:0086067	AV node cell to bundle of His cell communication	2/521	7/18679	0.0148581	0.0686086	0.0494832	ANK2/RYR2	2
BP	GO:0090205	positive regulation of cholesterol metabolic process	2/521	7/18679	0.0148581	0.0686086	0.0494832	FGF1/LDLRAP1	2
BP	GO:0090244	Wnt signaling pathway involved in somitogenesis	2/521	7/18679	0.0148581	0.0686086	0.0494832	DKK1/SFRP2	2
BP	GO:1900107	regulation of nodal signaling pathway	2/521	7/18679	0.0148581	0.0686086	0.0494832	NODAL/ZIC2	2
BP	GO:1901894	regulation of calcium-transporting ATPase activity	2/521	7/18679	0.0148581	0.0686086	0.0494832	RYR2/SLN	2
BP	GO:1903011	negative regulation of bone development	2/521	7/18679	0.0148581	0.0686086	0.0494832	FAM101A/GREM1	2
BP	GO:2001185	regulation of CD8-positive, alpha-beta T cell activation	2/521	7/18679	0.0148581	0.0686086	0.0494832	HLA-A/IRF1	2
BP	GO:0001539	cilium or flagellum-dependent cell motility	3/521	19/18679	0.0149908	0.0686086	0.0494832	DNAH2/RSPH9/SPAG16	3
BP	GO:0035994	response to muscle stretch	3/521	19/18679	0.0149908	0.0686086	0.0494832	EDN1/ANKRD1/RYR2	3
BP	GO:0036344	platelet morphogenesis	3/521	19/18679	0.0149908	0.0686086	0.0494832	MEF2C/CLEC1B/C6orf25	3
BP	GO:0043090	amino acid import	3/521	19/18679	0.0149908	0.0686086	0.0494832	ATP1A2/SLC7A4/SLC7A3	3
BP	GO:0045109	intermediate filament organization	3/521	19/18679	0.0149908	0.0686086	0.0494832	KRT9/KRT14/VIM	3
BP	GO:0060074	synapse maturation	3/521	19/18679	0.0149908	0.0686086	0.0494832	NFATC4/RELN/NRXN1	3
BP	GO:0070723	response to cholesterol	3/521	19/18679	0.0149908	0.0686086	0.0494832	INHBA/PTCH1/CCL3	3
BP	GO:0071480	cellular response to gamma radiation	3/521	19/18679	0.0149908	0.0686086	0.0494832	CRYAB/EGR1/NOX4	3
BP	GO:0071498	cellular response to fluid shear stress	3/521	19/18679	0.0149908	0.0686086	0.0494832	HAS2/MEF2C/SRC	3
BP	GO:0072077	renal vesicle morphogenesis	3/521	19/18679	0.0149908	0.0686086	0.0494832	GREM1/GDNF/LHX1	3
BP	GO:0086019	cell-cell signaling involved in cardiac conduction	3/521	19/18679	0.0149908	0.0686086	0.0494832	ANK2/RYR2/CASQ2	3
BP	GO:2000279	negative regulation of DNA biosynthetic process	3/521	19/18679	0.0149908	0.0686086	0.0494832	DACH1/ANKRD1/ACVRL1	3
BP	GO:0010035	response to inorganic substance	21/521	449/18679	0.0150944	0.0690191	0.0497793	TPH2/COL1A1/CRYAB/CYP1B1/EDN1/AQP1/KCNMA1/KRT14/LOXL2/MEF2C/MT1G/MT1H/NFATC4/ATP12A/NTS/SERPINF1/PTCH1/RYR2/SPAG16/CASQ2/CD86	21
BP	GO:0021954	central nervous system neuron development	6/521	72/18679	0.0151461	0.0691914	0.0499036	DCX/GBX2/NPY/FEZF2/RAC3/CNTN2	6
BP	GO:0051282	regulation of sequestering of calcium ion	7/521	93/18679	0.0152325	0.0694578	0.0500957	GPER1/ANK2/ATP1A2/CEMIP/RYR2/CCL3/CASQ2	7
BP	GO:0051899	membrane depolarization	7/521	93/18679	0.0152325	0.0694578	0.0500957	CDKN2A/EDN1/ANK2/ATP1A2/SRC/CACNA1A/NPFF	7
BP	GO:0060047	heart contraction	11/521	186/18679	0.0154974	0.0706007	0.05092	IRX5/CTGF/EDN1/ANK2/CTNNA3/ATP1A2/RYR2/TBX2/TGFB2/CASQ2/NPFF	11
BP	GO:0001755	neural crest cell migration	4/521	35/18679	0.0158076	0.0718311	0.0518074	GBX2/GDNF/PAX3/FGF19	4
BP	GO:0035850	epithelial cell differentiation involved in kidney development	4/521	35/18679	0.0158076	0.0718311	0.0518074	LHX1/MEF2C/ACTA2/NPHS2	4
BP	GO:0014812	muscle cell migration	5/521	53/18679	0.0158255	0.0718311	0.0518074	HAS2/IGFBP5/P2RY2/NOX4/PLAT	5
BP	GO:0046847	filopodium assembly	5/521	53/18679	0.0158255	0.0718311	0.0518074	GAP43/TTYH1/TENM2/RAB17/NRXN1	5
BP	GO:0030307	positive regulation of cell growth	9/521	139/18679	0.0160443	0.0727575	0.0524756	FN1/NRG1/LIMK1/CXCL12/SFRP2/SYT4/TGFB2/RND2/LGI1	9
BP	GO:0001936	regulation of endothelial cell proliferation	7/521	94/18679	0.0160763	0.0728359	0.0525321	SULF1/RGCC/KDR/PGF/CCL2/CXCL12/ACVRL1	7
BP	GO:0008306	associative learning	6/521	73/18679	0.0161263	0.0729292	0.0525994	DRD4/APP/ATP1A2/NPTX2/NTS/RELN	6
BP	GO:0046849	bone remodeling	6/521	73/18679	0.0161263	0.0729292	0.0525994	TMEM64/S1PR1/GREM1/IHH/NOX4/SRC	6
BP	GO:0002521	leukocyte differentiation	21/521	453/18679	0.0165	0.074551	0.0537691	LRRC17/CDKN2A/CCR1/TMEM64/EGR1/HOXA7/IHH/IL11/INHBA/IRF1/MMP9/MT1G/CCL3/PRDM16/SRC/BTK/ZAP70/RUNX2/TNFSF9/CD86/CD79A	21
BP	GO:0006950	response to stress	130/521	3933/18679	0.0168003	0.0758387	0.0546979	CDKN2A/VAV3/GNLY/LILRA1/USP18/GPR182/CCR1/COL1A1/COL1A2/COL3A1/COL5A1/COMT/ATF6B/CRYAB/CSF2RA/RTN4RL1/CTGF/CTSL/CTSV/CYP1B1/AP2B1/DCN/DEFA6/DEFB1/DRD4/NR0B1/EDN1/EGR1/ELF3/A2M/AKT2/FGF1/MMRN1/FLNA/RFTN1/FN1/PIK3R5/MSRB3/SHC2/RASGRP3/MRGPRX1/GAP43/PYDC1/MAGEA2B/ANKRD1/SSC5D/GPER1/RGCC/CXCL1/RPA4/HAS2/HDGF/NRG1/HLA-A/APOA2/IFIT2/APP/AQP1/INHBA/IRF1/IRF5/ITGB2/KCNMA1/KNG1/KRT16/REP15/LIMK1/LOX/LOXL2…	130
BP	GO:0002688	regulation of leukocyte chemotaxis	7/521	95/18679	0.0169527	0.0763178	0.0550434	CCR1/EDN1/GREM1/CXCL1/CCL2/CCL3/CXCL12	7
BP	GO:0010634	positive regulation of epithelial cell migration	7/521	95/18679	0.0169527	0.0763178	0.0550434	EDN1/ADGRA2/HAS2/KDR/MMP9/SRC/TGFB2	7
BP	GO:0014065	phosphatidylinositol 3-kinase signaling	7/521	95/18679	0.0169527	0.0763178	0.0550434	EDN1/PIK3R5/GPER1/KDR/LTK/RELN/TGFB2	7
BP	GO:0010171	body morphogenesis	5/521	54/18679	0.0170524	0.0764887	0.0551667	MAB21L2/COL1A1/DKK1/IHH/TGFB2	5
BP	GO:0048708	astrocyte differentiation	5/521	54/18679	0.0170524	0.0764887	0.0551667	HES5/PAX6/POU3F2/CNTN2/VIM	5
BP	GO:0060350	endochondral bone morphogenesis	5/521	54/18679	0.0170524	0.0764887	0.0551667	COL1A1/COL2A1/COL9A1/MEF2C/RUNX2	5
BP	GO:0090183	regulation of kidney development	5/521	54/18679	0.0170524	0.0764887	0.0551667	EGR1/GREM1/GDNF/LHX1/WNT2B	5
BP	GO:0070167	regulation of biomineral tissue development	6/521	74/18679	0.0171495	0.0768545	0.0554305	CCR1/FAM101A/S1PR1/GREM1/MEF2C/CCL3	6
BP	GO:0031338	regulation of vesicle fusion	3/521	20/18679	0.0172777	0.0770111	0.0555435	AKT2/VPS18/SYT4	3
BP	GO:0033233	regulation of protein sumoylation	3/521	20/18679	0.0172777	0.0770111	0.0555435	CDKN2A/EGR1/MAGEA2B	3
BP	GO:0035809	regulation of urine volume	3/521	20/18679	0.0172777	0.0770111	0.0555435	EDN1/HAS2/KNG1	3
BP	GO:0072087	renal vesicle development	3/521	20/18679	0.0172777	0.0770111	0.0555435	GREM1/GDNF/LHX1	3
BP	GO:0097150	neuronal stem cell population maintenance	3/521	20/18679	0.0172777	0.0770111	0.0555435	CDH2/HES5/SOX2	3
BP	GO:0097435	fibril organization	3/521	20/18679	0.0172777	0.0770111	0.0555435	COL3A1/COL5A1/LTBP2	3
BP	GO:0010107	potassium ion import	4/521	36/18679	0.0174016	0.0774239	0.0558412	ATP1A2/ATP12A/SLC12A5/SLC12A2	4
BP	GO:0060603	mammary gland duct morphogenesis	4/521	36/18679	0.0174016	0.0774239	0.0558412	PTCH1/SLC12A2/SRC/TBX3	4
BP	GO:0046942	carboxylic acid transport	15/521	292/18679	0.0174968	0.0777774	0.0560962	PRAF2/SLC16A10/SLC51B/DRD4/EDN1/AKT2/FABP3/ATP1A2/P2RY2/SLC26A4/SLC7A4/TRH/CACNA1A/SLC7A3/SFXN5	15
BP	GO:0001508	action potential	8/521	118/18679	0.0175729	0.0779058	0.0561888	DPP6/GPER1/ANK2/CTNNA3/KCNMA1/ATP1A2/RYR2/CACNA1A	8
BP	GO:0060402	calcium ion transport into cytosol	8/521	118/18679	0.0175729	0.0779058	0.0561888	GPER1/ANK2/ATP1A2/CEMIP/RYR2/CCL3/CASQ2/JPH4	8
BP	GO:0061572	actin filament bundle organization	8/521	118/18679	0.0175729	0.0779058	0.0561888	FAM101A/CTGF/S1PR1/PHACTR1/RGCC/LIMK1/NOX4/SRC	8
BP	GO:0032270	positive regulation of cellular protein metabolic process	53/521	1417/18679	0.0176306	0.078092	0.0563231	CDH2/CDKN2A/CCR1/SLC51B/CSF2RA/CTGF/PROM2/DRD4/EDN1/AKT2/FGF1/FN1/PIK3R5/ARHGAP8/SHC2/RASGRP3/CLIP3/GREM1/GDF10/MAGEA2B/GPER1/RGCC/NRG1/APP/IL11/INHBA/KDR/HES5/MDFI/MEF2C/MMP9/NODAL/NOX4/PAX7/PLA2G2A/FAM20A/MAPK10/PRLR/RELN/PSMB8/CEMIP/CCL2/CCL3/SFRP2/SOX2/SRC/CNTN2/TGFB2/UBE2E1/SOX7/CCND2/ACVRL1/FGF19	53
BP	GO:0014020	primary neural tube formation	7/521	96/18679	0.0178623	0.0790473	0.057012	NODAL/PAX3/PTCH1/SFRP2/T/ZIC2/LHX2	7
BP	GO:1901701	cellular response to oxygen-containing compound	40/521	1016/18679	0.0178937	0.0791158	0.0570614	CFTR/COL1A1/COL1A2/COL3A1/COL5A2/CSF2RA/CYP1B1/EDN1/EGR1/EGR2/AKT2/FGF1/SHC2/RASGRP3/ANKRD1/GPER1/NRG1/IGFBP5/AQP1/INHBA/LTK/MEF2C/NTS/P2RY2/NOX4/SERPINF1/ANO1/PRLR/PSMB8/PTCH1/RYR2/CCL2/CCL3/SRC/SSTR2/T/TRIM63/NRXN1/CD86/FGF19	40
BP	GO:0051223	regulation of protein transport	30/521	717/18679	0.0182018	0.080406	0.057992	CDKN2A/APC2/CFTR/SLC51B/DACT3/DRD4/AKT2/FLNA/FN1/PYDC1/GREM1/ANKRD1/SSC5D/GPER1/RGCC/NRG1/APOA2/MDFI/NODAL/ANO1/CEMIP/RBP4/CCL2/CCL3/SFRP2/TGFB2/TRH/CACNA1A/NPFF/NRXN1	30
BP	GO:0014823	response to activity	5/521	55/18679	0.0183408	0.080948	0.0583829	TPH2/EDN1/AKT2/RYR2/CCL2	5
BP	GO:0042471	ear morphogenesis	8/521	119/18679	0.018397	0.0811236	0.0585096	COL2A1/EDN1/FRZB/LRIG1/GBX2/OTX1/OTX2/SLITRK6	8
BP	GO:0070201	regulation of establishment of protein localization	32/521	777/18679	0.0184388	0.0811682	0.0585418	CDKN2A/APC2/CFTR/SLC51B/DACT3/DRD4/AKT2/FLNA/FN1/CLIP3/PYDC1/LDLRAP1/GREM1/ANKRD1/SSC5D/GPER1/RGCC/NRG1/APOA2/MDFI/NODAL/ANO1/CEMIP/RBP4/CCL2/CCL3/SFRP2/TGFB2/TRH/CACNA1A/NPFF/NRXN1	32
BP	GO:2000116	regulation of cysteine-type endopeptidase activity	12/521	216/18679	0.0184399	0.0811682	0.0585418	CDKN2A/CRYAB/CTGF/AKT2/GPER1/AQP1/MMP9/NODAL/SFRP2/SOX2/SRC/SOX7	12
BP	GO:0070661	leukocyte proliferation	14/521	268/18679	0.0186776	0.0821418	0.0592439	CDKN2A/VAV3/BTN3A1/GREM1/HLA-A/IHH/IRF1/ITGB2/MEF2C/CXCL12/ZAP70/TNFSF9/CD86/CD79A	14
BP	GO:0006029	proteoglycan metabolic process	7/521	97/18679	0.0188057	0.0825251	0.0595203	COL2A1/DCN/GPC4/SULF1/HS6ST3/IHH/HS3ST3B1	7
BP	GO:0021761	limbic system development	7/521	97/18679	0.0188057	0.0825251	0.0595203	NR0B1/EMX2/RAX/POU3F2/FEZF2/RELN/TBX3	7
BP	GO:1904062	regulation of cation transmembrane transport	10/521	167/18679	0.0189257	0.0825251	0.0595203	DPP6/DRD4/ANK2/MMP9/ATP1A2/RYR2/SLN/KCNAB1/CASQ2/JPH4	10
BP	GO:1901699	cellular response to nitrogen compound	29/521	690/18679	0.0189822	0.0825251	0.0595203	CFTR/COL1A1/COL1A2/COL3A1/COL5A2/CSF2RA/DDC/EDN1/EGR1/EGR2/AKT2/FGF1/SHC2/RASGRP3/GPER1/NRG1/IGFBP5/AQP1/MEF2C/P2RY2/NOX4/PRLR/PSMB8/RYR2/CCL2/SRC/SSTR2/CASQ2/FGF19	29
BP	GO:0015849	organic acid transport	15/521	295/18679	0.0189982	0.0825251	0.0595203	PRAF2/SLC16A10/SLC51B/DRD4/EDN1/AKT2/FABP3/ATP1A2/P2RY2/SLC26A4/SLC7A4/TRH/CACNA1A/SLC7A3/SFXN5	15
BP	GO:0014910	regulation of smooth muscle cell migration	4/521	37/18679	0.0190923	0.0825251	0.0595203	HAS2/IGFBP5/P2RY2/NOX4	4
BP	GO:0042491	auditory receptor cell differentiation	4/521	37/18679	0.0190923	0.0825251	0.0595203	KCNMA1/HES5/MCOLN3/SLITRK6	4
BP	GO:0046622	positive regulation of organ growth	4/521	37/18679	0.0190923	0.0825251	0.0595203	NRG1/MEF2C/TBX2/TBX5	4
BP	GO:0050832	defense response to fungus	4/521	37/18679	0.0190923	0.0825251	0.0595203	GNLY/DEFA6/APP/NPY	4
BP	GO:0051489	regulation of filopodium assembly	4/521	37/18679	0.0190923	0.0825251	0.0595203	GAP43/TENM2/RAB17/NRXN1	4
BP	GO:1901862	negative regulation of muscle tissue development	4/521	37/18679	0.0190923	0.0825251	0.0595203	DKK1/IGFBP5/RBP4/TBX5	4
BP	GO:0033555	multicellular organismal response to stress	6/521	76/18679	0.0193279	0.0825251	0.0595203	COMT/DRD4/MEF2C/RELN/SLC6A2/CACNA1A	6
BP	GO:0001955	blood vessel maturation	2/521	8/18679	0.019448	0.0825251	0.0595203	S1PR1/ACVRL1	2
BP	GO:0003128	heart field specification	2/521	8/18679	0.019448	0.0825251	0.0595203	MEF2C/MESP1	2
BP	GO:0003139	secondary heart field specification	2/521	8/18679	0.019448	0.0825251	0.0595203	MEF2C/MESP1	2
BP	GO:0003140	determination of left/right asymmetry in lateral mesoderm	2/521	8/18679	0.019448	0.0825251	0.0595203	NODAL/ZIC2	2
BP	GO:0008300	isoprenoid catabolic process	2/521	8/18679	0.019448	0.0825251	0.0595203	CRABP1/CYP26C1	2
BP	GO:0014807	regulation of somitogenesis	2/521	8/18679	0.019448	0.0825251	0.0595203	LFNG/PAX3	2
BP	GO:0015809	arginine transport	2/521	8/18679	0.019448	0.0825251	0.0595203	SLC7A4/SLC7A3	2
BP	GO:0021546	rhombomere development	2/521	8/18679	0.019448	0.0825251	0.0595203	EGR2/GBX2	2
BP	GO:0021826	substrate-independent telencephalic tangential migration	2/521	8/18679	0.019448	0.0825251	0.0595203	FEZF2/CNTN2	2
BP	GO:0021843	substrate-independent telencephalic tangential interneuron migration	2/521	8/18679	0.019448	0.0825251	0.0595203	FEZF2/CNTN2	2
BP	GO:0030432	peristalsis	2/521	8/18679	0.019448	0.0825251	0.0595203	GDNF/SSTR2	2
BP	GO:0033084	regulation of immature T cell proliferation in thymus	2/521	8/18679	0.019448	0.0825251	0.0595203	CDKN2A/IHH	2
BP	GO:0043589	skin morphogenesis	2/521	8/18679	0.019448	0.0825251	0.0595203	COL1A1/COL1A2	2
BP	GO:0051584	regulation of dopamine uptake involved in synaptic transmission	2/521	8/18679	0.019448	0.0825251	0.0595203	DRD4/GDNF	2
BP	GO:0051823	regulation of synapse structural plasticity	2/521	8/18679	0.019448	0.0825251	0.0595203	CTNNA2/FRMPD4	2
BP	GO:0051940	regulation of catecholamine uptake involved in synaptic transmission	2/521	8/18679	0.019448	0.0825251	0.0595203	DRD4/GDNF	2
BP	GO:0060242	contact inhibition	2/521	8/18679	0.019448	0.0825251	0.0595203	DACH1/FAP	2
BP	GO:0060923	cardiac muscle cell fate commitment	2/521	8/18679	0.019448	0.0825251	0.0595203	DKK1/TBX3	2
BP	GO:0061072	iris morphogenesis	2/521	8/18679	0.019448	0.0825251	0.0595203	PAX6/WNT2B	2
BP	GO:0071374	cellular response to parathyroid hormone stimulus	2/521	8/18679	0.019448	0.0825251	0.0595203	MEF2C/SOST	2
BP	GO:0072050	S-shaped body morphogenesis	2/521	8/18679	0.019448	0.0825251	0.0595203	HES5/LHX1	2
BP	GO:0086015	SA node cell action potential	2/521	8/18679	0.019448	0.0825251	0.0595203	ANK2/RYR2	2
BP	GO:0086018	SA node cell to atrial cardiac muscle cell signalling	2/521	8/18679	0.019448	0.0825251	0.0595203	ANK2/RYR2	2
BP	GO:0086070	SA node cell to atrial cardiac muscle cell communication	2/521	8/18679	0.019448	0.0825251	0.0595203	ANK2/RYR2	2
BP	GO:0097091	synaptic vesicle clustering	2/521	8/18679	0.019448	0.0825251	0.0595203	CDH2/NRXN1	2
BP	GO:0098597	observational learning	2/521	8/18679	0.019448	0.0825251	0.0595203	NRXN1/NRXN2	2
BP	GO:0098911	regulation of ventricular cardiac muscle cell action potential	2/521	8/18679	0.019448	0.0825251	0.0595203	CTNNA3/RYR2	2
BP	GO:1904071	presynaptic active zone assembly	2/521	8/18679	0.019448	0.0825251	0.0595203	CDH2/NRXN1	2
BP	GO:2000109	regulation of macrophage apoptotic process	2/521	8/18679	0.019448	0.0825251	0.0595203	CDKN2A/MEF2C	2
BP	GO:0060135	maternal process involved in female pregnancy	5/521	56/18679	0.0196917	0.0831575	0.0599765	CTSV/IHH/NODAL/CCL2/NPFF	5
BP	GO:0008210	estrogen metabolic process	3/521	21/18679	0.0197482	0.0831575	0.0599765	UGT2B11/COMT/CYP1B1	3
BP	GO:0010662	regulation of striated muscle cell apoptotic process	3/521	21/18679	0.0197482	0.0831575	0.0599765	NRG1/LTK/SFRP2	3
BP	GO:0010869	regulation of receptor biosynthetic process	3/521	21/18679	0.0197482	0.0831575	0.0599765	EDN1/HOXA5/NR2F1	3
BP	GO:0010996	response to auditory stimulus	3/521	21/18679	0.0197482	0.0831575	0.0599765	SLITRK6/NRXN1/NRXN2	3
BP	GO:0014911	positive regulation of smooth muscle cell migration	3/521	21/18679	0.0197482	0.0831575	0.0599765	HAS2/P2RY2/NOX4	3
BP	GO:0045745	positive regulation of G-protein coupled receptor protein signaling pathway	3/521	21/18679	0.0197482	0.0831575	0.0599765	GPER1/ACPP/CNTN2	3
BP	GO:1904037	positive regulation of epithelial cell apoptotic process	3/521	21/18679	0.0197482	0.0831575	0.0599765	GPER1/RGCC/CD248	3
BP	GO:2000573	positive regulation of DNA biosynthetic process	3/521	21/18679	0.0197482	0.0831575	0.0599765	GREM1/RGCC/NOX4	3
BP	GO:0051591	response to cAMP	7/521	98/18679	0.0197835	0.0832351	0.0600325	CFTR/COL1A1/EGR1/EGR2/IGFBP5/AQP1/NOX4	7
BP	GO:0006508	proteolysis	57/521	1553/18679	0.0198274	0.0832893	0.0600716	CDKN2A/WFDC2/CGA/PRSS23/ADAMTS6/USP18/CSTL1/OTUD6A/CRYAB/A2ML1/CST1/CST2/CTGF/CTSL/CTSV/CTSZ/RHBDL3/DPP6/A2M/HTRA4/AKT2/FAP/FN1/GPER1/APP/IHH/AQP1/KNG1/MMP1/MMP9/MMP10/NODAL/PAPPA/SERPINF1/PLAT/RNF43/RNF126/PROC/RELN/HTRA1/PSMB8/PTCH1/TENM2/SFRP2/SCG5/SLPI/SOX2/SPINK2/SPOCK1/SRC/CNTN2/UBE2E1/CAPN6/SOX7/USP44/TRIM63/SERPINA6	57
BP	GO:0001505	regulation of neurotransmitter levels	11/521	193/18679	0.01983	0.0832893	0.0600716	COMT/DRD4/GDNF/GPER1/MEF2C/ATP1A2/SYTL2/SYT4/CACNA1A/NRXN1/NRXN2	11
BP	GO:0010467	gene expression	166/521	5184/18679	0.020009	0.0839701	0.0605626	IRX5/CDKN2A/CDKN2B/NPM3/CDX1/CDX2/PRDX4/CGA/SOX21/KLF8/CCR1/COL1A1/COL2A1/TSHZ2/NCOA7/ATF6B/CRYAB/CRYM/ZNF558/CTGF/CTSV/CTSZ/CYP1B1/DACH1/RHBDL3/ZNF497/OLIG3/NR0B1/S1PR1/EDN1/EGR1/EGR2/ELF3/A2M/EMX2/AKT2/SP8/FGF1/FOXG1/RALY/FOXF1/DKK1/SPEN/KDM4C/FLNA/CUX2/FN1/SCML4/ZNF521/PYDC1/GBX2/GREM1/MAGEA2B/GDNF/ANKRD1/PPA2/CSDC2/VENTX/GPER1/ANK2/RGCC/DNMT3L/RAX/HDGF/NRG1/HMX1/HOXA5/HOXA6/HOXA7/HOXA9/HOXB8/…	166
BP	GO:0043271	negative regulation of ion transport	8/521	121/18679	0.0201275	0.084396	0.0608697	DRD4/AKT2/MMP9/ATP1A2/SLN/TRH/KCNAB1/CASQ2	8
BP	GO:0048709	oligodendrocyte differentiation	6/521	77/18679	0.0204847	0.0857484	0.0618452	EGR1/NRG1/HES5/PAX6/SOX6/CNTN2	6
BP	GO:0050830	defense response to Gram-positive bacterium	6/521	77/18679	0.0204847	0.0857484	0.0618452	DEFB1/SSC5D/HLA-A/APP/NPY/PLA2G2A	6
BP	GO:0071887	leukocyte apoptotic process	7/521	99/18679	0.0207962	0.0869788	0.0627326	CDKN2A/LGALS16/CTSL/MEF2C/CXCL12/BTK/TGFB2	7
BP	GO:0033628	regulation of cell adhesion mediated by integrin	4/521	38/18679	0.0208811	0.0871864	0.0628823	CYP1B1/RAC3/SFRP2/TGFB2	4
BP	GO:0046850	regulation of bone remodeling	4/521	38/18679	0.0208811	0.0871864	0.0628823	TMEM64/S1PR1/GREM1/SRC	4
BP	GO:0002548	monocyte chemotaxis	5/521	57/18679	0.0211063	0.0879784	0.0634535	CCR1/GREM1/CCL2/CCL3/CXCL12	5
BP	GO:1903513	endoplasmic reticulum to cytosol transport	5/521	57/18679	0.0211063	0.0879784	0.0634535	ANK2/ATP1A2/RYR2/CCL3/CASQ2	5
BP	GO:0048015	phosphatidylinositol-mediated signaling	11/521	195/18679	0.0212179	0.0883127	0.0636946	EDN1/FGF1/PIK3R5/GPER1/NRG1/KDR/LTK/RELN/TGFB2/CD86/FGF19	11
BP	GO:0007600	sensory perception	38/521	967/18679	0.0212221	0.0883127	0.0636946	IRX5/CNGA4/COL1A1/COL2A1/COMT/CRYM/CST1/CST2/CYP1B1/DLG2/DRD4/EDN1/TAS2R50/LRIG1/OR5L2/OR10G2/GJA8/CCDC66/OR13C9/RAX/HOXB8/KCNMA1/GPR179/P2RY2/PAX3/PAX6/SLC26A4/ACPP/ANO1/CEMIP/RBP4/SCNN1A/CCL3/SLC12A2/TGFBI/ZIC2/SLITRK6/NPFF	38
BP	GO:0046661	male sex differentiation	9/521	146/18679	0.021378	0.0888118	0.0640546	PRDX4/CTSV/NR0B1/HOXA9/HOXD13/INHBA/SFRP2/TBX3/WNT2B	9
BP	GO:0097529	myeloid leukocyte migration	9/521	146/18679	0.021378	0.0888118	0.0640546	VAV3/CCR1/EDN1/GREM1/ITGB2/CCL2/CCL3/CXCL12/TGFB2	9
BP	GO:2000106	regulation of leukocyte apoptotic process	6/521	78/18679	0.0216877	0.0900228	0.064928	CDKN2A/LGALS16/MEF2C/CXCL12/BTK/TGFB2	6
BP	GO:0009755	hormone-mediated signaling pathway	7/521	100/18679	0.0218445	0.0905939	0.0653399	NR0B1/GPER1/PRLR/SST/SSTR2/NR2F1/TRH	7
BP	GO:0006952	defense response	64/521	1785/18679	0.0218618	0.0905939	0.0653399	VAV3/GNLY/LILRA1/USP18/CCR1/CSF2RA/CTSL/AP2B1/DEFA6/DEFB1/DRD4/EDN1/EGR1/ELF3/A2M/FGF1/RFTN1/FN1/SHC2/RASGRP3/MRGPRX1/PYDC1/SSC5D/GPER1/CXCL1/NRG1/HLA-A/APOA2/IFIT2/APP/INHBA/IRF1/IRF5/ITGB2/KNG1/KRT16/REP15/LIMK1/MEF2C/MX2/NFATC4/NPY/NOX4/HERC5/CLEC1B/SERPINF1/PLA2G2A/MAPK10/HTRA1/PSMB8/APOBEC3G/CCL2/CCL3/SLPI/SRC/BTK/ZAP70/SCUBE1/IFITM1/NPFF/LENG9/CD86/FGF19/FGFBP1	64
BP	GO:0006805	xenobiotic metabolic process	10/521	171/18679	0.0219095	0.0907157	0.0654278	UGT2B11/COMT/CYP1B1/CYP3A4/CYP27A1/ALDH1A1/GSTA3/CYP26C1/NNMT/ACSS1	10
BP	GO:0009743	response to carbohydrate	11/521	196/18679	0.0219381	0.0907581	0.0654584	CFTR/CTGF/CTSV/EGR1/GPER1/APOA2/NOX4/SERPINF1/ANO1/TRH/NRXN1	11
BP	GO:0035264	multicellular organism growth	9/521	147/18679	0.0222326	0.0916099	0.0660727	DIO3/HOXA5/APP/IHH/POU3F2/PTCH1/SLC12A5/SLC12A2/SLITRK6	9
BP	GO:0001502	cartilage condensation	3/521	22/18679	0.022403	0.0916099	0.0660727	COL2A1/CTGF/TGFB2	3
BP	GO:0010659	cardiac muscle cell apoptotic process	3/521	22/18679	0.022403	0.0916099	0.0660727	NRG1/LTK/SFRP2	3
BP	GO:0010719	negative regulation of epithelial to mesenchymal transition	3/521	22/18679	0.022403	0.0916099	0.0660727	DACT3/SFRP2/TBX5	3
BP	GO:0021895	cerebral cortex neuron differentiation	3/521	22/18679	0.022403	0.0916099	0.0660727	FEZF2/RAC3/CNTN2	3
BP	GO:0035588	G-protein coupled purinergic receptor signaling pathway	3/521	22/18679	0.022403	0.0916099	0.0660727	P2RY2/ACPP/CNTN2	3
BP	GO:0035812	renal sodium excretion	3/521	22/18679	0.022403	0.0916099	0.0660727	COMT/EDN1/KNG1	3
BP	GO:0035813	regulation of renal sodium excretion	3/521	22/18679	0.022403	0.0916099	0.0660727	COMT/EDN1/KNG1	3
BP	GO:0036314	response to sterol	3/521	22/18679	0.022403	0.0916099	0.0660727	INHBA/PTCH1/CCL3	3
BP	GO:0050996	positive regulation of lipid catabolic process	3/521	22/18679	0.022403	0.0916099	0.0660727	AKT2/APOA2/PNPLA2	3
BP	GO:0060004	reflex	3/521	22/18679	0.022403	0.0916099	0.0660727	KCNMA1/CACNA1A/SLITRK6	3
BP	GO:0061311	cell surface receptor signaling pathway involved in heart development	3/521	22/18679	0.022403	0.0916099	0.0660727	DKK1/MESP1/SOX17	3
BP	GO:0098743	cell aggregation	3/521	22/18679	0.022403	0.0916099	0.0660727	COL2A1/CTGF/TGFB2	3
BP	GO:1900117	regulation of execution phase of apoptosis	3/521	22/18679	0.022403	0.0916099	0.0660727	CDKN2A/FAP/TBX5	3
BP	GO:0051965	positive regulation of synapse assembly	5/521	58/18679	0.0225854	0.0922798	0.0665559	ADGRL3/CUX2/LRRN3/SLITRK6/NRXN1	5
BP	GO:0042098	T cell proliferation	10/521	172/18679	0.022706	0.0925729	0.0667673	CDKN2A/BTN3A1/HLA-A/IHH/IRF1/ITGB2/CXCL12/ZAP70/TNFSF9/CD86	10
BP	GO:0021587	cerebellum morphogenesis	4/521	39/18679	0.0227694	0.0925729	0.0667673	LHX1/CEND1/CACNA1A/NRXN1	4
BP	GO:0046461	neutral lipid catabolic process	4/521	39/18679	0.0227694	0.0925729	0.0667673	FABP3/FABP7/APOA2/PNPLA2	4
BP	GO:0046464	acylglycerol catabolic process	4/521	39/18679	0.0227694	0.0925729	0.0667673	FABP3/FABP7/APOA2/PNPLA2	4
BP	GO:0060323	head morphogenesis	4/521	39/18679	0.0227694	0.0925729	0.0667673	COL1A1/DKK1/IHH/TGFB2	4
BP	GO:2000351	regulation of endothelial cell apoptotic process	4/521	39/18679	0.0227694	0.0925729	0.0667673	GPER1/RGCC/KDR/CD248	4
BP	GO:0001657	ureteric bud development	7/521	101/18679	0.0229288	0.0928748	0.066985	FGF1/GREM1/GDNF/LHX1/PGF/PTCH1/WNT2B	7
BP	GO:0042472	inner ear morphogenesis	7/521	101/18679	0.0229288	0.0928748	0.066985	COL2A1/FRZB/LRIG1/GBX2/OTX1/OTX2/SLITRK6	7
BP	GO:0042552	myelination	7/521	101/18679	0.0229288	0.0928748	0.066985	CDH2/EGR2/AKT2/NRG1/HES5/POU3F2/CNTN2	7
BP	GO:0055117	regulation of cardiac muscle contraction	6/521	79/18679	0.0229374	0.0928748	0.066985	CTGF/ANK2/CTNNA3/ATP1A2/RYR2/CASQ2	6
BP	GO:0070098	chemokine-mediated signaling pathway	6/521	79/18679	0.0229374	0.0928748	0.066985	CCR1/EDN1/CXCL1/CCL2/CCL3/CXCL12	6
BP	GO:0030168	platelet activation	13/521	249/18679	0.0229856	0.0929939	0.0670709	VAV3/COL1A1/COL1A2/COL3A1/A2M/MMRN1/FLNA/FN1/PIK3R5/APP/KNG1/SRC/TGFB2	13
BP	GO:0032845	negative regulation of homeostatic process	9/521	148/18679	0.0231116	0.0934273	0.0673835	COMT/GPER1/ANK2/HOXA5/ATP1A2/CEMIP/RYR2/CCL3/CASQ2	9
BP	GO:0048017	inositol lipid-mediated signaling	11/521	198/18679	0.023432	0.0946454	0.068262	EDN1/FGF1/PIK3R5/GPER1/NRG1/KDR/LTK/RELN/TGFB2/CD86/FGF19	11
BP	GO:0030029	actin filament-based process	25/521	586/18679	0.0239554	0.0966807	0.06973	TMSB15A/FAM101A/CTGF/CTSV/S1PR1/EDN1/PHACTR1/FLNA/DAAM2/ANKRD1/PDLIM3/ANK2/RGCC/CXCL1/AQP1/LIMK1/ATP1A2/NOX4/RAC3/CXCL12/SRC/TMOD1/VIM/NPHS2/CASQ2	25
BP	GO:0007218	neuropeptide signaling pathway	7/521	102/18679	0.0240497	0.0968246	0.0698338	NXPH2/GRP/NPY/SCG5/SSTR2/TAC3/NPFF	7
BP	GO:0072163	mesonephric epithelium development	7/521	102/18679	0.0240497	0.0968246	0.0698338	FGF1/GREM1/GDNF/LHX1/PGF/PTCH1/WNT2B	7
BP	GO:0072164	mesonephric tubule development	7/521	102/18679	0.0240497	0.0968246	0.0698338	FGF1/GREM1/GDNF/LHX1/PGF/PTCH1/WNT2B	7
BP	GO:0002690	positive regulation of leukocyte chemotaxis	6/521	80/18679	0.0242346	0.0970162	0.0699719	CCR1/EDN1/CXCL1/CCL2/CCL3/CXCL12	6
BP	GO:0010692	regulation of alkaline phosphatase activity	2/521	9/18679	0.0245479	0.0970162	0.0699719	MEF2C/TGFB2	2
BP	GO:0019732	antifungal humoral response	2/521	9/18679	0.0245479	0.0970162	0.0699719	APP/NPY	2
BP	GO:0031115	negative regulation of microtubule polymerization	2/521	9/18679	0.0245479	0.0970162	0.0699719	STMN2/CLIP3	2
BP	GO:0032927	positive regulation of activin receptor signaling pathway	2/521	9/18679	0.0245479	0.0970162	0.0699719	NODAL/ZIC2	2
BP	GO:0033080	immature T cell proliferation in thymus	2/521	9/18679	0.0245479	0.0970162	0.0699719	CDKN2A/IHH	2
BP	GO:0033085	negative regulation of T cell differentiation in thymus	2/521	9/18679	0.0245479	0.0970162	0.0699719	CDKN2A/IHH	2
BP	GO:0042090	interleukin-12 biosynthetic process	2/521	9/18679	0.0245479	0.0970162	0.0699719	IRF1/LTB	2
BP	GO:0042363	fat-soluble vitamin catabolic process	2/521	9/18679	0.0245479	0.0970162	0.0699719	CRABP1/CYP26C1	2
BP	GO:0045075	regulation of interleukin-12 biosynthetic process	2/521	9/18679	0.0245479	0.0970162	0.0699719	IRF1/LTB	2
BP	GO:0060044	negative regulation of cardiac muscle cell proliferation	2/521	9/18679	0.0245479	0.0970162	0.0699719	RBP4/TBX5	2
BP	GO:0060294	cilium movement involved in cell motility	2/521	9/18679	0.0245479	0.0970162	0.0699719	RSPH9/SPAG16	2
BP	GO:0060346	bone trabecula formation	2/521	9/18679	0.0245479	0.0970162	0.0699719	COL1A1/GREM1	2
BP	GO:0060405	regulation of penile erection	2/521	9/18679	0.0245479	0.0970162	0.0699719	DRD4/P2RY2	2
BP	GO:0060638	mesenchymal-epithelial cell signaling	2/521	9/18679	0.0245479	0.0970162	0.0699719	HOXA5/WNT2B	2
BP	GO:0061004	pattern specification involved in kidney development	2/521	9/18679	0.0245479	0.0970162	0.0699719	HES5/IRX1	2
BP	GO:0071372	cellular response to follicle-stimulating hormone stimulus	2/521	9/18679	0.0245479	0.0970162	0.0699719	EGR1/INHBA	2
BP	GO:0072048	renal system pattern specification	2/521	9/18679	0.0245479	0.0970162	0.0699719	HES5/IRX1	2
BP	GO:0072578	neurotransmitter-gated ion channel clustering	2/521	9/18679	0.0245479	0.0970162	0.0699719	RELN/NRXN1	2
BP	GO:1990709	presynaptic active zone organization	2/521	9/18679	0.0245479	0.0970162	0.0699719	CDH2/NRXN1	2
BP	GO:2000399	negative regulation of thymocyte aggregation	2/521	9/18679	0.0245479	0.0970162	0.0699719	CDKN2A/IHH	2
[truncated: 162 more rows]

## Sheet: H9ESC_VASA_P vs N KEGG term
ID	Description	GeneRatio	BgRatio	pvalue	p.adjust	qvalue	geneID	Count
[truncated: 64 more rows]

[truncated: 3 more sheets: CBiPSC_VASA _P vs N, CBiPSC_VASA_P vs N GO term, CBiPS_VASA_P vs N KEGG term]
